# Supplementary material for: Kinome and phosphoproteome of high-grade meningiomas reveal AKAP12 as a central regulator of aggressiveness and its possible role in progression
Source: Sci Rep. 2018 Feb 1;8:2098. doi: 10.1038/s41598-018-19308-y (PMC5794791; doi:10.1038/s41598-018-19308-y)
Supplement: Supplementary file 2 — Supplementary Tables S3-S9 [file 41598_2018_19308_MOESM2_ESM.xlsx]

## Sheet: Sheet1
Kinome and phosphoproteome of high-grade meningiomas reveal AKAP12 as a central regulator of aggressiveness and its possible role in progression.
Carolina Angelica Parada PhD1, Joshua Osbun MD1, Sumanpreet Kaur MSc1, Youseff Yakkioui MD1, Min Shi PhD2, Catherine Pan2, Tina Busald1, Yigit Karasozen MD1, Luis Francisco Gonzalez-Cuyar MD2, Robert Rostomily MD1 Jing Zhang MD PhD2, Manuel Ferreira Jr. MD PhD1
1Departments of Neurosurgery/University of Washington School of Medicine, University of Washington Medical Center, Seattle/WA, 98195, USA
2Department of Pathology/University of Washington School of Medicine, Harborview Medical Center, Seattle/WA, 98104, USA
*Corresponding Author: Manuel Ferreira Jr. 1959 NE Pacific Street 98195, Seattle, WA, USA. Phone: 1 206-543-3570. FAX: 1 206-543-8315. manuelf3@uw.edu.

## Sheet: Supplementary Table S3
Supplementary Table S3: iTRAQ peptide profiling of high-grade meningiomas. The iTRAQ peptide profiling identified 649 unique phosphopeptides.
N	Unused	Total	% Coverage	% Coverage (50)	% Coverage (95)	Accessions	Uniprot ID	Names	Used	Annotation	Contributions	Confidence	Sequence	Modifications	Cleavages	dMass	Prec MW	Prec m/z	Theor MW	Theor m/z	Theor z	Sc	Spectrum	Specific	Time	PrecursorSignal	PrecursorElution	116:114	% Error 116:114	117:114	% Error 117:114	Area 114	Error 114	Area 116	Error 116	Area 117	Error 117	Background
47	2	2	42.5	17.5	17.5	IPI:IPI00910430.1	B4DUL6	Gene_Symbol=- cDNA FLJ51314, weakly similar to Heat-shock protein beta-6	1	auto	0	46.86	RASAPLPGLSAPGR	iTRAQ4plex@N-term; Phospho(S)@3	missed R-A@1	0.0984393	1572.92	1573.93	1572.83	1573.83	1	7	2.1.5.262.1	1	65.25	17198.3	65.25	0.467906	1.84644	7.41119	0.913629	2140.56	19.21	980.37	15.82	10660.5	18.26	0
47	2	2	42.5	17.5	17.5	IPI:IPI00910430.1	B4DUL6	Gene_Symbol=- cDNA FLJ51314, weakly similar to Heat-shock protein beta-6	1	auto	0	85.93	RASAPLPGLSAPGR	iTRAQ4plex@N-term; Phospho(S)@3	missed R-A@1	0.00787894	1572.83	1573.84	1572.83	1573.83	1	8	1.1.4.263.8	1	65.5	55170.6	65.5	0.682946	2.1898	11.9122	1.1979	1104.92	13.05	738.62	13.62	8844.75	17.69	0
47	2	2	42.5	17.5	17.5	IPI:IPI00910430.1	B4DUL6	Gene_Symbol=- cDNA FLJ51314, weakly similar to Heat-shock protein beta-6	1	auto	2	99	RASAPLPGLSAPGR	iTRAQ4plex@N-term; Phospho(S)@3	missed R-A@1	0.211965	1573.04	1574.05	1572.83	1573.83	1	9	1.2.4.263.4	1	65.5	85015.6	65.5	0.294088	1.59913	11.6294	0.399356	4122.98	16.3	1186.84	18.39	32220.3	18.19	0
69	0.92	0.92	12.73	6.667	6.667	IPI:IPI00908408.1	B4DEI5	Gene_Symbol=- cDNA FLJ56657	0	auto - shared MS/MS	0	21.49	GTAQPTSDLSR	iTRAQ4plex@N-term		-0.0170483	1275.64	1276.64	1275.65	1276.66	1	6	1.1.4.245.3	0	61	28844.1	61	1.0677	0.538755	0.813422	0.844806	4291.29	13.82	4484.78	19.37	2345.67	18.32	0
69	0.92	0.92	12.73	6.667	6.667	IPI:IPI00908408.1	B4DEI5	Gene_Symbol=- cDNA FLJ56657	0	auto - shared MS/MS	0.917215	96.27	GTAQPTSDLSR	iTRAQ4plex@N-term		0.147484	1275.8	1276.81	1275.65	1276.66	1	8	1.2.4.245.6	0	61	25246.5	61	0.765087	0.208667	0.864933	0.385112	15153.8	18.19	11348.4	19.37	8807.77	32.23	0
76	0.48	0.48	11.28	3.404	0	IPI:IPI00922028.1	B7Z2Z2	Gene_Symbol=- cDNA FLJ60546, highly similar to Homo sapiens bridging integrator 1 (BIN1), transcript variant 3, mRNA	1	auto	0.455932	87.55	SPSPPDGSPAATPEIR	iTRAQ4plex@N-term; Phospho(S)@3		0.178486	1802.02	1803.02	1801.84	1802.84	1	7	1.2.4.219.5	1	54.5	6981.6	54.5	1.01537	1.43531	1.99448	1.4729	1241.66	14.21	1234.05	10.69	1664.16	15.43	0
76	0.48	0.48	11.28	3.404	0	IPI:IPI00922028.1	B7Z2Z2	Gene_Symbol=- cDNA FLJ60546, highly similar to Homo sapiens bridging integrator 1 (BIN1), transcript variant 3, mRNA	1	auto	0	16.62	GVFPENFTGRVP	iTRAQ4plex@N-term	missed R-V@10	0.143841	1462.91	1463.92	1462.77	1463.78	1	6	1.2.4.140.6	1	34.75	106510	34.75	0.589317	0.115693	0.605586	0.151315	41513.3	22.09	23946.3	24.6	16893.8	23.93	0
76	0.48	0.48	11.28	3.404	0	IPI:IPI00922028.1	B7Z2Z2	Gene_Symbol=- cDNA FLJ60546, highly similar to Homo sapiens bridging integrator 1 (BIN1), transcript variant 3, mRNA	1	auto	0.0268721	19.52	GVFPENFTGRVP	iTRAQ4plex@N-term	missed R-V@10	-0.00971256	1462.76	1463.77	1462.77	1463.78	1	6	1.1.4.143.6	1	35.5	135815	35.5	0.946976	0.120324	0.663945	0.361184	33683.5	27.26	31221.9	27.8	15028.4	52.9	0
146	0.07	0.07	25	25	0	IPI:IPI00978505.1	-	Gene_Symbol=- Conserved hypothetical protein	1	auto	0.0670192	50.52	ASTLERK	iTRAQ4plex@N-term; iTRAQ4plex(K)@7	missed R-K@6	0.0178033	1091.67	1092.68	1091.65	1092.66	1	6	2.1.5.235.1	1	58.5	14107.8	58.5	1.74771	0.261547	0.599564	0.653172	5890.27	13.47	10076.5	12.79	2373.2	14.52	0
135	0.08	0.09	8.13	8.13	0	IPI:IPI00828148.1; IPI:IPI00827988.1	A2IPH3	Gene_Symbol=- HRV Fab N6-VH (Fragment); Gene_Symbol=- HRV Fab N8-VH (Fragment)	0	auto - shared MS/MS	0.0809219	53.8	QSIDFWSGSK	iTRAQ4plex@N-term; Phospho(S)@2; iTRAQ4plex(K)@10		0.187276	1521.9	1522.9	1521.71	1522.72	1	6	2.1.5.272.3	0	67.75	4477.34	67.75	0.0701167	6.7985	1.04794	1.49618	1407.22	13.53	96.58	6.5	990.97	11.36	0
40	2	2	16.1	8.475	8.475	IPI:IPI00784773.19	-	Gene_Symbol=- Putative uncharacterized protein	0	auto - discordant peptide type	0	99	VDNALQSGNSQESVTEQDSK	No iTRAQ4plex@N-term; Deamidated(N)@9; iTRAQ4plex(K)@20		0.0177775	2280.07	2281.07	2280.05	2281.05	1	12	1.1.4.190.6	0	47.25	4943.28	47.25	100		100		0	6.07	771.62	11.21	759.39	13.91	0
40	2	2	16.1	8.475	8.475	IPI:IPI00784773.19	-	Gene_Symbol=- Putative uncharacterized protein	1	auto	2	99	VDNALQSGNSQESVTEQDSK	iTRAQ4plex@N-term; iTRAQ4plex(K)@20		-0.00961344	2423.16	2424.16	2423.17	2424.17	1	15	1.1.4.208.4	1	51.75	14838.8	51.75	1.03465	1.0557	1.98969	1.02909	1550.22	12.49	1569.97	10.71	2072.73	13.27	0
40	2	2	16.1	8.475	8.475	IPI:IPI00784773.19	-	Gene_Symbol=- Putative uncharacterized protein	0	auto - discordant peptide type	0	99	VDNALQSGNSQESVTEQDSK	iTRAQ4plex@N-term; iTRAQ4plex(K)@20		0.28296	2423.45	2424.46	2423.17	2424.17	1	10	1.2.4.207.4	0	51.5	7053.48	51.5	1.24327	0.703236	1.54949	0.810242	2643.16	13.63	3216.58	15.38	2752.17	17.2	0
40	2	2	16.1	8.475	8.475	IPI:IPI00784773.19	-	Gene_Symbol=- Putative uncharacterized protein	0	auto - discordant peptide type	0	99	VDNALQSGNSQESVTEQDSK	iTRAQ4plex@N-term; Deamidated(N)@9; iTRAQ4plex(K)@20		0.00828368	2424.16	2425.16	2424.15	2425.16	1	15	1.1.4.207.7	0	51.5	17340.9	51.5	4.84218	2.60837	5.53698	2.67745	406.16	10.3	1925.05	11.75	1511.24	12.98	0
40	2	2	16.1	8.475	8.475	IPI:IPI00784773.19	-	Gene_Symbol=- Putative uncharacterized protein	0	auto - discordant peptide type	0	99	VDNALQSGNSQESVTEQDSK	No iTRAQ4plex@N-term; iTRAQ4plex(K)@20		-0.00549038	2279.06	2280.07	2279.06	2280.07	1	10	1.1.4.191.1	0	47.5	3886.2	47.5	0.378307	2.68457	0.98823	2.42313	792.99	11.26	293.64	6.69	526.61	10.34	0
22	2.25	2.25	25.78	18.7	15.58	IPI:IPI00856098.2	A7BI36	Gene_Symbol= RRBP1 p180/ribosome receptor	1	auto	0.229148	58.1	DAQDVQASQAEADQQQTR	iTRAQ4plex@N-term		-0.0559918	2131.93	2132.94	2131.99	2132.99	1	5	1.1.4.164.1	1	40.75	5521.42	40.75	2.83576	3.22676	7.10577	3.48049	174.9	4.52	485.47	9.38	835.15	19.47	0
22	2.25	2.25	25.78	18.7	15.58	IPI:IPI00856098.2	A7BI36	Gene_Symbol= RRBP1 p180/ribosome receptor	0	auto - discordant peptide type	0.00480371	88.8	KAEGAQNQAK	iTRAQ4plex@N-term; iTRAQ4plex(K)@1; Ala->Gly@9; iTRAQ4plex(K)@10	missed K-A@1	-0.046015	1461.78	1462.79	1461.83	1462.83	1	10	1.1.4.119.1	0	29.5	3618.16	29.5	1.29813	0.320406	1.20989	0.508801	7517.14	20.29	9551.54	16.49	6111.69	26.36	0
22	2.25	2.25	25.78	18.7	15.58	IPI:IPI00856098.2	A7BI36	Gene_Symbol= RRBP1 p180/ribosome receptor	0	auto - discordant peptide type	0.0136762	92.88	KAEGAQNQGR	iTRAQ4plex@N-term; iTRAQ4plex(K)@1; Arg->Lys@10; iTRAQ4plex(K)@10	missed K-A@1	-0.046015	1461.78	1462.79	1461.83	1462.83	1	10	1.1.4.119.1	0	29.5	3618.16	29.5	1.29813	0.320406	1.20989	0.508801	7517.14	20.29	9551.54	16.49	6111.69	26.36	0
22	2.25	2.25	25.78	18.7	15.58	IPI:IPI00856098.2	A7BI36	Gene_Symbol= RRBP1 p180/ribosome receptor	1	auto	2	99	KAEGAQNQGK	iTRAQ4plex@N-term; iTRAQ4plex(K)@1; iTRAQ4plex(K)@10	missed K-A@1	-0.046015	1461.78	1462.79	1461.83	1462.83	1	10	1.1.4.119.1	1	29.5	3618.16	29.5	1.29813	0.320406	1.20989	0.508801	7517.14	20.29	9551.54	16.49	6111.69	26.36	0
50	2	2	5.639	4.323	4.323	IPI:IPI01013194.2; IPI:IPI00873899.1; IPI:IPI00792186.4	B4DNU2	Gene_Symbol=ABCF1 cDNA FLJ56536, highly similar to ATP-binding cassette sub-family F member 1; Gene_Symbol=ABCF1 Isoform 1 of ATP-binding cassette sub-family F member 1; Gene_Symbol=ABCF1 Uncharacterized protein	1	auto	2	99	KAEQGSEEEGEGEEEEEEGGESK	iTRAQ4plex@N-term; iTRAQ4plex(K)@1; Phospho(S)@6; iTRAQ4plex(K)@23	missed K-A@1	0.0918728	2993.34	2994.35	2993.25	2994.26	1	9	2.1.5.157.2	1	39	4966.17	39	1.28457	0.313495	1.23047	0.570514	6517.24	15.14	8194.54	17.25	5388.86	28.08	0
68	1.28	1.28	13.4	5.283	2.642	IPI:IPI00644747.1; IPI:IPI00515115.3	O14639	Gene_Symbol=ABLIM1 Uncharacterized protein; Gene_Symbol=ABLIM1 Uncharacterized protein	1	auto	1.00877	97.01	STSQGSINSPVYSR	iTRAQ4plex@N-term; Phospho(S)@3		0.186806	1705.97	1706.97	1705.78	1706.79	1	8	1.2.4.195.3	1	48.5	21607.2	48.5	0.299351	1.49918	1.45197	0.700127	3812.04	17.08	1116.97	15.98	3719.45	20.01	0
68	1.28	1.28	13.4	5.283	2.642	IPI:IPI00644747.1; IPI:IPI00515115.3	O14639	Gene_Symbol=ABLIM1 Uncharacterized protein; Gene_Symbol=ABLIM1 Uncharacterized protein	1	auto	0.199283	67.13	RSSGREEDDEELLR	iTRAQ4plex@N-term; Phospho(S)@3	missed R-S@1; missed R-E@5	0.110675	1913.97	1914.98	1913.86	1914.87	1	7	2.1.5.240.1	1	59.75	9850.12	59.75	1.52216	0.482167	1.11575	1.04723	2874.09	11.32	4282.17	11.91	2154.92	20.91	0
68	1.28	1.28	13.4	5.283	2.642	IPI:IPI00644747.1; IPI:IPI00515115.3	O14639	Gene_Symbol=ABLIM1 Uncharacterized protein; Gene_Symbol=ABLIM1 Uncharacterized protein	1	auto	0.0467237	28.55	TLSPTPSAEGYQDVR	iTRAQ4plex@N-term; Phospho(S)@3		0.108351	1843.96	1844.96	1843.85	1844.85	1	5	2.1.5.239.2	1	59.5	1764.57	59.5	1.23065	1.26063	0.729781	2.60022	1052.25	11.39	1267.53	8.19	516.03	12.2	0
68	1.28	1.28	13.4	5.283	2.642	IPI:IPI00644747.1; IPI:IPI00515115.3	O14639	Gene_Symbol=ABLIM1 Uncharacterized protein; Gene_Symbol=ABLIM1 Uncharacterized protein	1	auto	0.0254883	17.49	TASLPGYGR	iTRAQ4plex@N-term; Phospho(S)@3		0.161979	1144.7	1145.71	1144.54	1145.55	1	5	1.2.4.205.9	1	51	10610.6	51	0.733068	1.2295	1.14879	1.43361	1865.52	9.8	1338.59	14.88	1440.14	19.21	0
68	1.28	1.28	13.4	5.283	2.642	IPI:IPI00644747.1; IPI:IPI00515115.3	O14639	Gene_Symbol=ABLIM1 Uncharacterized protein; Gene_Symbol=ABLIM1 Uncharacterized protein	1	auto	0	28.14	STSQGSINSPVYSR	iTRAQ4plex@N-term; Phospho(S)@1		0.0318989	1705.81	1706.82	1705.78	1706.79	1	6	2.1.5.195.2	1	48.5	5080.1	48.5	1.98568	0.801795	1.30119	1.5159	1604.5	11.13	3118.55	12.54	1402.95	18.91	0
10	7.1	7.1	32.27	25.07	14.13	IPI:IPI00021439.1	P60709	Gene_Symbol=ACTB Actin, cytoplasmic 1	1	auto	2	99	DSYVGDEAQSK	iTRAQ4plex@N-term; iTRAQ4plex(K)@11		-0.0244123	1485.69	1486.7	1485.72	1486.73	1	15	1.1.4.178.6	1	44.25	20025.8	44.25	1.1239	0.475928	0.887587	0.632796	3953.54	13.08	4349.26	14.88	2358.09	12.72	0
10	7.1	7.1	32.27	25.07	14.13	IPI:IPI00021439.1	P60709	Gene_Symbol=ACTB Actin, cytoplasmic 1	1	auto	2	99	SYELPDGQVITIGNER	iTRAQ4plex@N-term		0.00766465	1933.99	1935	1933.99	1934.99	1	13	1.1.4.393.6	1	98	33273.2	98	1.51205	0.834128	0.381851	2.60079	2778.21	19.4	4111.84	18.76	712.89	17.86	0
10	7.1	7.1	32.27	25.07	14.13	IPI:IPI00021439.1	P60709	Gene_Symbol=ACTB Actin, cytoplasmic 1	1	auto	1.29243	97.62	AVFPSIVGR	iTRAQ4plex@N-term	cleaved R-P@C-term	0.0125144	1088.66	1089.67	1088.65	1089.65	1	7	1.1.4.337.7	1	84	10647.1	84	1.14916	0.967842	0.839045	1.49242	2102.12	14.07	2364.51	16.53	1185.24	15.81	0
10	7.1	7.1	32.27	25.07	14.13	IPI:IPI00021439.1	P60709	Gene_Symbol=ACTB Actin, cytoplasmic 1	1	auto	0.649752	84.19	QEYDESGPSIVHR	iTRAQ4plex@N-term		-0.0287221	1659.77	1660.78	1659.8	1660.8	1	7	1.1.4.225.1	1	56	11551.9	56	1.80401	1.31275	0.92894	2.40093	1014.13	10.17	1790.75	15.17	633.06	13.81	0
10	7.1	7.1	32.27	25.07	14.13	IPI:IPI00021439.1	P60709	Gene_Symbol=ACTB Actin, cytoplasmic 1	1	auto	0.455932	74.01	GYSFTTTAER	iTRAQ4plex@N-term		0.0153145	1275.64	1276.64	1275.62	1276.63	1	7	1.1.4.245.3	1	61	28844.1	61	1.0677	0.538755	0.813422	0.844806	4291.29	13.82	4484.78	19.37	2345.67	18.32	0
10	7.1	7.1	32.27	25.07	14.13	IPI:IPI00021439.1	P60709	Gene_Symbol=ACTB Actin, cytoplasmic 1	0	auto - discordant peptide type	0.374688	99	DDDIAALVVDNGSGMCK	Protein Terminal Acetyl@N-term; Deamidated(N)@11; Oxidation(M)@15; Methylthio(C)@16; iTRAQ4plex(K)@17	cleaved M-D@N-term	0.00792878	1970.85	1971.85	1970.84	1971.85	1	14	1.1.4.397.4	0	99	10676.8	99	1.22188	0.965105	0.902073	1.81568	1610.4	8.97	1926.04	15.18	976.2	16.87	0
10	7.1	7.1	32.27	25.07	14.13	IPI:IPI00021439.1	P60709	Gene_Symbol=ACTB Actin, cytoplasmic 1	1	auto	0.326058	63.19	VAPEEHPVLLTEAPLNPK	iTRAQ4plex@N-term; iTRAQ4plex(K)@18		-0.024456	2241.24	2242.24	2241.26	2242.27	1	6	1.1.4.339.4	1	84.5	7202.46	84.5	0.962892	1.63838	2.78284	1.45025	862.42	8.34	812.83	10.75	1612.76	17.43	0
10	7.1	7.1	32.27	25.07	14.13	IPI:IPI00021439.1	P60709	Gene_Symbol=ACTB Actin, cytoplasmic 1	1	auto	0	99	DSYVGDEAQSK	iTRAQ4plex@N-term; iTRAQ4plex(K)@11		0.154131	1485.87	1486.88	1485.72	1486.73	1	13	1.2.4.175.5	1	43.5	7293.16	43.5	0.428169	0.548732	0.72262	0.53218	8088.77	14.51	3390.01	17.58	3927.86	19.68	0
10	7.1	7.1	32.27	25.07	14.13	IPI:IPI00021439.1	P60709	Gene_Symbol=ACTB Actin, cytoplasmic 1	1	auto	0	99	DSYVGDEAQSK	iTRAQ4plex@N-term; iTRAQ4plex(K)@11		0.0865036	1485.81	1486.81	1485.72	1486.73	1	16	2.1.5.175.7	1	43.5	4418.9	43.5	1.05497	0.390588	1.18709	0.526748	4988.13	12.56	5150.86	15.38	3979.1	18.41	0
10	7.1	7.1	32.27	25.07	14.13	IPI:IPI00021439.1	P60709	Gene_Symbol=ACTB Actin, cytoplasmic 1	1	auto	0	62.97	GYSFTTTAER	iTRAQ4plex@N-term		0.179846	1275.8	1276.81	1275.62	1276.63	1	7	1.2.4.245.6	1	61	25246.5	61	0.765087	0.208667	0.864933	0.385112	15153.8	18.19	11348.4	19.37	8807.77	32.23	0
10	7.1	7.1	32.27	25.07	14.13	IPI:IPI00021439.1	P60709	Gene_Symbol=ACTB Actin, cytoplasmic 1	1	auto	0	62.31	GYSFTTTAER	iTRAQ4plex@N-term		0.089148	1275.71	1276.72	1275.62	1276.63	1	7	2.1.5.244.2	1	60.75	7480.02	60.75	0.879944	0.475158	0.664308	0.936013	5194.83	16.49	4474.35	15.82	2319.02	20.42	0
10	7.1	7.1	32.27	25.07	14.13	IPI:IPI00021439.1	P60709	Gene_Symbol=ACTB Actin, cytoplasmic 1	1	auto	0	99	SYELPDGQVITIGNER	iTRAQ4plex@N-term		0.202674	1934.19	1935.2	1933.99	1934.99	1	12	1.2.4.392.5	1	97.75	25998.2	97.75	0.843429	0.936499	1.41065	0.867143	2632.06	13.23	2172.94	17.17	2495.05	17.63	0
10	7.1	7.1	32.27	25.07	14.13	IPI:IPI00021439.1	P60709	Gene_Symbol=ACTB Actin, cytoplasmic 1	0	auto - discordant peptide type	0	99	SYELPDGQVITIGNER	iTRAQ4plex@N-term; Deamidated(N)@14		0.0125005	1934.98	1935.99	1934.97	1935.98	1	9	1.1.4.399.3	0	99.5	7817.45	99.5	0.571173	1.7617	1.16752	2.17523	1065.65	11.16	595.78	8.44	836.07	15.94	0
7	10.08	10.08	11.98	8.464	5.859	IPI:IPI00220158.1; IPI:IPI00019901.1	P35611	Gene_Symbol=ADD1 Isoform 3 of Alpha-adducin; Gene_Symbol=ADD1 Isoform 1 of Alpha-adducin	1	auto	2	99	AAVVTSPPPTTAPHK	iTRAQ4plex@N-term; Phospho(S)@6; iTRAQ4plex(K)@15		0.0721241	1841.04	1842.05	1840.97	1841.98	1	9	2.1.5.185.3	1	46	2455.61	46	0.453786	1.23815	1.22669	1.06957	2500.23	17.99	1110.54	11.19	2061	16.31	0
7	10.08	10.08	11.98	8.464	5.859	IPI:IPI00220158.1; IPI:IPI00019901.1	P35611	Gene_Symbol=ADD1 Isoform 3 of Alpha-adducin; Gene_Symbol=ADD1 Isoform 1 of Alpha-adducin	0	auto - discordant peptide type	2	99	GDEASEEGQNGSSPK	iTRAQ4plex@N-term; Deamidated(N)@10; Phospho(S)@13; iTRAQ4plex(K)@15		-0.0748529	1859.69	1860.7	1859.77	1860.77	1	19	1.1.4.119.8	0	29.5	56744.2	29.5	1.29601	0.144826	0.87826	0.202356	24574.3	27.48	31174	28.69	14503.3	24.46	0
7	10.08	10.08	11.98	8.464	5.859	IPI:IPI00220158.1; IPI:IPI00019901.1	P35611	Gene_Symbol=ADD1 Isoform 3 of Alpha-adducin; Gene_Symbol=ADD1 Isoform 1 of Alpha-adducin	0	auto - discordant peptide type	2	99	GSPVGEGTGSPPK	iTRAQ4plex@N-term; Phospho(S)@2; iTRAQ4plex(K)@13	cleaved P-G@N-term	0.00961726	1536.75	1537.76	1536.74	1537.75	1	11	2.1.5.141.4	0	35	4837.22	35	1.04473	0.303539	0.963325	0.500232	8265.79	16.26	8452.67	19.54	5350.82	24.61	0
7	10.08	10.08	11.98	8.464	5.859	IPI:IPI00220158.1; IPI:IPI00019901.1	P35611	Gene_Symbol=ADD1 Isoform 3 of Alpha-adducin; Gene_Symbol=ADD1 Isoform 1 of Alpha-adducin	1	auto	2	99	SPGSPVGEGTGSPPK	iTRAQ4plex@N-term; Phospho(S)@4; iTRAQ4plex(K)@15		0.16921	1721	1722	1720.83	1721.83	1	10	1.2.4.158.4	1	39.25	8260.38	39.25	0.9185	0.393938	1.08044	0.510302	5909.1	15.43	5312.56	15.67	4290.28	18.81	0
7	10.08	10.08	11.98	8.464	5.859	IPI:IPI00220158.1; IPI:IPI00019901.1	P35611	Gene_Symbol=ADD1 Isoform 3 of Alpha-adducin; Gene_Symbol=ADD1 Isoform 1 of Alpha-adducin	1	auto	0.718967	85.46	KQKGSEENLDEAR	iTRAQ4plex@N-term; iTRAQ4plex(K)@1; iTRAQ4plex(K)@3; Phospho(S)@5	missed K-Q@1; missed K-G@3	0.061315	2015.07	2016.07	2015.01	2016.01	1	7	2.1.5.161.2	1	40	2834.11	40	1.32445	0.732407	0.844471	1.05045	2655.58	15.53	3442.7	15.18	1506.98	13.15	0
7	10.08	10.08	11.98	8.464	5.859	IPI:IPI00220158.1; IPI:IPI00019901.1	P35611	Gene_Symbol=ADD1 Isoform 3 of Alpha-adducin; Gene_Symbol=ADD1 Isoform 1 of Alpha-adducin	0	auto - shared MS/MS	0.571865	79.14	TPSFLKK	iTRAQ4plex@N-term; Phospho(S)@3; iTRAQ4plex(K)@6; iTRAQ4plex(K)@7	missed K-K@6	0.177637	1331.94	1332.94	1331.76	1332.77	1	7	1.2.4.246.2	0	61.25	16600.9	61.25	0.336541	0.266881	0.534414	0.245494	18587.8	12.89	6123.07	15.78	6675.27	15.72	0
7	10.08	10.08	11.98	8.464	5.859	IPI:IPI00220158.1; IPI:IPI00019901.1	P35611	Gene_Symbol=ADD1 Isoform 3 of Alpha-adducin; Gene_Symbol=ADD1 Isoform 1 of Alpha-adducin	0	auto - shared MS/MS	0.511449	75.74	TPSFLK	iTRAQ4plex@N-term; Phospho(S)@3; iTRAQ4plex(K)@6		0.020103	1059.58	1060.59	1059.56	1060.57	1	6	1.1.4.259.2	0	64.5	15656.2	64.5	1.39218	0.447348	1.09944	0.701835	3100.36	10.15	4224.84	12.88	2290.59	14.22	0
7	10.08	10.08	11.98	8.464	5.859	IPI:IPI00220158.1; IPI:IPI00019901.1	P35611	Gene_Symbol=ADD1 Isoform 3 of Alpha-adducin; Gene_Symbol=ADD1 Isoform 1 of Alpha-adducin	1	auto	0.224026	48.38	HSFQK	iTRAQ4plex@N-term; Phospho(S)@2; iTRAQ4plex(K)@5		0.056609	1013.55	1014.56	1013.49	1014.5	1	6	2.1.5.153.2	1	38	6115.67	38	1.09558	0.157871	0.444696	0.691698	13944.7	15.69	14953.9	16.56	4167.12	28.44	0
7	10.08	10.08	11.98	8.464	5.859	IPI:IPI00220158.1; IPI:IPI00019901.1	P35611	Gene_Symbol=ADD1 Isoform 3 of Alpha-adducin; Gene_Symbol=ADD1 Isoform 1 of Alpha-adducin	0	auto - discordant peptide type	0.0520764	41.49	QKGSEENLDEAR	Gln->pyro-Glu@N-term; iTRAQ4plex(K)@2; Phospho(S)@4	missed K-G@2	0.0921524	1581.77	1582.78	1581.68	1582.69	1	6	2.1.5.166.5	0	41.25	3108.05	41.25	0.921852	0.933776	0.786354	1.7049	2114.86	12.76	1908.3	13.6	1117.54	17.82	0
7	10.08	10.08	11.98	8.464	5.859	IPI:IPI00220158.1; IPI:IPI00019901.1	P35611	Gene_Symbol=ADD1 Isoform 3 of Alpha-adducin; Gene_Symbol=ADD1 Isoform 1 of Alpha-adducin	0	auto - discordant peptide type	0	99	GDEASEEGQNGSSPK	iTRAQ4plex@N-term; Deamidated(N)@10; Phospho(S)@13; iTRAQ4plex(K)@15		0.148018	1859.91	1860.92	1859.77	1860.77	1	19	1.2.4.115.7	0	28.5	56380.6	28.5	0.758559	0.151889	0.744911	0.218921	20904.2	18.87	15521.2	18.96	10464.1	20.87	0
7	10.08	10.08	11.98	8.464	5.859	IPI:IPI00220158.1; IPI:IPI00019901.1	P35611	Gene_Symbol=ADD1 Isoform 3 of Alpha-adducin; Gene_Symbol=ADD1 Isoform 1 of Alpha-adducin	0	auto - discordant peptide type	0	99	GDEASEEGQNGSSPK	iTRAQ4plex@N-term; Deamidated(N)@10; Phospho(S)@13; iTRAQ4plex(K)@15		0.0387656	1859.81	1860.81	1859.77	1860.77	1	17	2.1.5.106.4	0	26.25	16059	26.25	1.27048	0.153348	1.00327	0.373947	16846.3	19.93	20949.6	20.44	11357.6	40.29	0
7	10.08	10.08	11.98	8.464	5.859	IPI:IPI00220158.1; IPI:IPI00019901.1	P35611	Gene_Symbol=ADD1 Isoform 3 of Alpha-adducin; Gene_Symbol=ADD1 Isoform 1 of Alpha-adducin	1	auto	0	99	SPGSPVGEGTGSPPK	iTRAQ4plex@N-term; Phospho(S)@4; iTRAQ4plex(K)@15		0.0570271	1720.88	1721.89	1720.83	1721.83	1	15	2.1.5.157.9	1	39	10044.3	39	0.989417	0.339367	1.70915	0.318882	6866.87	16.88	6650.31	15.56	7886.84	16.02	0
7	10.08	10.08	11.98	8.464	5.859	IPI:IPI00220158.1; IPI:IPI00019901.1	P35611	Gene_Symbol=ADD1 Isoform 3 of Alpha-adducin; Gene_Symbol=ADD1 Isoform 1 of Alpha-adducin	0	auto - shared MS/MS	0	15.61	TPSFLK	iTRAQ4plex@N-term; Phospho(S)@3; iTRAQ4plex(K)@6		0.0794969	1059.64	1060.65	1059.56	1060.57	1	5	2.1.5.258.3	0	64.25	14674	64.25	0.754314	0.400459	0.932084	0.502489	6783.9	14.78	5008.82	16.83	4249.11	19.24	0
7	10.08	10.08	11.98	8.464	5.859	IPI:IPI00220158.1; IPI:IPI00019901.1	P35611	Gene_Symbol=ADD1 Isoform 3 of Alpha-adducin; Gene_Symbol=ADD1 Isoform 1 of Alpha-adducin	0	auto - shared MS/MS	0	69.89	TPSFLKK	iTRAQ4plex@N-term; Phospho(S)@3; iTRAQ4plex(K)@6; iTRAQ4plex(K)@7	missed K-K@6	0.0106697	1331.77	1332.78	1331.76	1332.77	1	6	1.1.4.247.4	0	61.5	13523.5	61.5	0.946945	0.459862	0.557039	0.866592	4369.44	13.09	4049.99	14.13	1635.59	13.3	0
7	10.08	10.08	11.98	8.464	5.859	IPI:IPI00220158.1; IPI:IPI00019901.1	P35611	Gene_Symbol=ADD1 Isoform 3 of Alpha-adducin; Gene_Symbol=ADD1 Isoform 1 of Alpha-adducin	0	auto - shared MS/MS	0	62.8	TPSFLKK	iTRAQ4plex@N-term; Phospho(S)@3; iTRAQ4plex(K)@6; iTRAQ4plex(K)@7	missed K-K@6	0.0843756	1331.84	1332.85	1331.76	1332.77	1	6	2.1.5.245.3	0	61	4791.74	61	0.766332	0.410065	0.691871	0.538133	5224.99	12.28	3919.28	13.17	2429.26	11.76	0
14	4.18	5.11	9.496	5.786	4.748	IPI:IPI00220754.1; IPI:IPI00004408.1	Q9UEY8	Gene_Symbol=ADD3 Isoform 1 of Gamma-adducin; Gene_Symbol=ADD3 Isoform 2 of Gamma-adducin	1	auto	0.176526	47.19	LSTSTTIENIEITIK	iTRAQ4plex@N-term; Phospho(S)@4; iTRAQ4plex(K)@15		0.194664	2030.27	2031.28	2030.08	2031.09	1	5	2.1.5.409.1	1	102	1295.46	102	0.529505	3.19901	0.01		654.42	12.79	339.18	8.59	0	16.47	0
14	4.18	5.11	9.496	5.786	4.748	IPI:IPI00220754.1; IPI:IPI00004408.1	Q9UEY8	Gene_Symbol=ADD3 Isoform 1 of Gamma-adducin; Gene_Symbol=ADD3 Isoform 2 of Gamma-adducin	1	auto	0	63.8	IEEVLSPEGSPSKSPSK	iTRAQ4plex@N-term; iTRAQ4plex(K)@13; Phospho(S)@14; iTRAQ4plex(K)@17	missed K-S@13	0.134832	2282.31	2283.32	2282.18	2283.18	1	6	2.1.5.269.4	1	67	6059	67	1.56953	0.627706	0.27712	2.04928	2738.34	14.2	4206.88	14.88	509.94	10.11	0
14	4.18	5.11	9.496	5.786	4.748	IPI:IPI00220754.1; IPI:IPI00004408.1	Q9UEY8	Gene_Symbol=ADD3 Isoform 1 of Gamma-adducin; Gene_Symbol=ADD3 Isoform 2 of Gamma-adducin	0	auto - shared MS/MS	0	75.74	TPSFLK	iTRAQ4plex@N-term; Phospho(S)@3; iTRAQ4plex(K)@6		0.020103	1059.58	1060.59	1059.56	1060.57	1	6	1.1.4.259.2	0	64.5	15656.2	64.5	1.39218	0.447348	1.09944	0.701835	3100.36	10.15	4224.84	12.88	2290.59	14.22	0
14	4.18	5.11	9.496	5.786	4.748	IPI:IPI00220754.1; IPI:IPI00004408.1	Q9UEY8	Gene_Symbol=ADD3 Isoform 1 of Gamma-adducin; Gene_Symbol=ADD3 Isoform 2 of Gamma-adducin	0	auto - shared MS/MS	0	15.61	TPSFLK	iTRAQ4plex@N-term; Phospho(S)@3; iTRAQ4plex(K)@6		0.0794969	1059.64	1060.65	1059.56	1060.57	1	5	2.1.5.258.3	0	64.25	14674	64.25	0.754314	0.400459	0.932084	0.502489	6783.9	14.78	5008.82	16.83	4249.11	19.24	0
14	4.18	5.11	9.496	5.786	4.748	IPI:IPI00220754.1; IPI:IPI00004408.1	Q9UEY8	Gene_Symbol=ADD3 Isoform 1 of Gamma-adducin; Gene_Symbol=ADD3 Isoform 2 of Gamma-adducin	0	auto - shared MS/MS	0	79.14	TPSFLKK	iTRAQ4plex@N-term; Phospho(S)@3; iTRAQ4plex(K)@6; iTRAQ4plex(K)@7	missed K-K@6	0.177637	1331.94	1332.94	1331.76	1332.77	1	7	1.2.4.246.2	0	61.25	16600.9	61.25	0.336541	0.266881	0.534414	0.245494	18587.8	12.89	6123.07	15.78	6675.27	15.72	0
14	4.18	5.11	9.496	5.786	4.748	IPI:IPI00220754.1; IPI:IPI00004408.1	Q9UEY8	Gene_Symbol=ADD3 Isoform 1 of Gamma-adducin; Gene_Symbol=ADD3 Isoform 2 of Gamma-adducin	0	auto - shared MS/MS	0	69.89	TPSFLKK	iTRAQ4plex@N-term; Phospho(S)@3; iTRAQ4plex(K)@6; iTRAQ4plex(K)@7	missed K-K@6	0.0106697	1331.77	1332.78	1331.76	1332.77	1	6	1.1.4.247.4	0	61.5	13523.5	61.5	0.946945	0.459862	0.557039	0.866592	4369.44	13.09	4049.99	14.13	1635.59	13.3	0
14	4.18	5.11	9.496	5.786	4.748	IPI:IPI00220754.1; IPI:IPI00004408.1	Q9UEY8	Gene_Symbol=ADD3 Isoform 1 of Gamma-adducin; Gene_Symbol=ADD3 Isoform 2 of Gamma-adducin	0	auto - shared MS/MS	0	62.8	TPSFLKK	iTRAQ4plex@N-term; Phospho(S)@3; iTRAQ4plex(K)@6; iTRAQ4plex(K)@7	missed K-K@6	0.0843756	1331.84	1332.85	1331.76	1332.77	1	6	2.1.5.245.3	0	61	4791.74	61	0.766332	0.410065	0.691871	0.538133	5224.99	12.28	3919.28	13.17	2429.26	11.76	0
14	4.18	5.11	9.496	5.786	4.748	IPI:IPI00220754.1; IPI:IPI00004408.1	Q9UEY8	Gene_Symbol=ADD3 Isoform 1 of Gamma-adducin; Gene_Symbol=ADD3 Isoform 2 of Gamma-adducin	0	auto - discordant peptide type	0	99	VNVPEESRNGETSPR	iTRAQ4plex@N-term; Deamidated(N)@9; Phospho(T)@12	missed R-N@8	-0.0299308	1894.82	1895.83	1894.85	1895.86	1	12	1.1.4.182.7	0	45.25	51511.5	45.25	0.754926	2.39497	1.15265	2.54997	1172.02	22.73	866.05	12.17	907.81	15.03	0
14	4.18	5.11	9.496	5.786	4.748	IPI:IPI00220754.1; IPI:IPI00004408.1	Q9UEY8	Gene_Symbol=ADD3 Isoform 1 of Gamma-adducin; Gene_Symbol=ADD3 Isoform 2 of Gamma-adducin	0	auto - discordant peptide type	0	99	VNVPEESRNGETSPR	iTRAQ4plex@N-term; Deamidated(N)@9; Phospho(T)@12	missed R-N@8	0.213657	1895.07	1896.08	1894.85	1895.86	1	12	1.2.4.182.6	0	45.25	62377	45.25	0.699879	0.435843	0.39821	1.01595	7833	16	5366.05	20.66	2096.06	20.86	0
14	4.18	5.11	9.496	5.786	4.748	IPI:IPI00220754.1; IPI:IPI00004408.1	Q9UEY8	Gene_Symbol=ADD3 Isoform 1 of Gamma-adducin; Gene_Symbol=ADD3 Isoform 2 of Gamma-adducin	1	auto	2	99	IEEVLSPEGSPSKSPSK	iTRAQ4plex@N-term; iTRAQ4plex(K)@13; Phospho(S)@14; iTRAQ4plex(K)@17	missed K-S@13	-0.0436469	2282.13	2283.14	2282.18	2283.18	1	9	1.1.4.270.3	1	67.25	12282.9	67.25	1.19468	0.83177	1.39413	1.02463	2360.3	14.49	2760.08	15.49	2211.23	18.14	0
14	4.18	5.11	9.496	5.786	4.748	IPI:IPI00220754.1; IPI:IPI00004408.1	Q9UEY8	Gene_Symbol=ADD3 Isoform 1 of Gamma-adducin; Gene_Symbol=ADD3 Isoform 2 of Gamma-adducin	0	auto - discordant peptide type	2	99	VNVPEESRNGETSPR	iTRAQ4plex@N-term; Deamidated(N)@9; Phospho(S)@13	missed R-N@8	0.0782809	1894.93	1895.94	1894.85	1895.86	1	12	2.1.5.181.2	0	45	19175.5	45	1.23424	0.508978	0.496976	1.02886	5751.47	24.16	6948.35	19.97	1920.78	18.04	0
3	16.28	16.28	8.048	2.564	2.394	IPI:IPI00021812.2	Q09666	Gene_Symbol=AHNAK Neuroblast differentiation-associated protein AHNAK	1	auto	0	52.17	LPSGSGAASPTGSAVDIR	iTRAQ4plex@N-term; Phospho(S)@9		0.0113271	1865.91	1866.92	1865.9	1866.91	1	6	1.1.4.248.4	1	61.75	13203.2	61.75	2.2322	1.88206	1.03247	3.23034	571.31	9.2	1248.27	12.16	396.38	11.1	0
3	16.28	16.28	8.048	2.564	2.394	IPI:IPI00021812.2	Q09666	Gene_Symbol=AHNAK Neuroblast differentiation-associated protein AHNAK	1	auto	0	93.55	LPSGSGAASPTGSAVDIR	iTRAQ4plex@N-term; Phospho(S)@9		0.077225	1865.98	1866.98	1865.9	1866.91	1	7	2.1.5.248.2	1	61.75	5231.99	61.75	1.00499	0.981954	0.01		1525.31	10.66	1500.46	10.35	0	73.44	0
3	16.28	16.28	8.048	2.564	2.394	IPI:IPI00021812.2	Q09666	Gene_Symbol=AHNAK Neuroblast differentiation-associated protein AHNAK	0	auto - discordant peptide type	0	98.24	ASLGSLEGEAEAEASSPK	iTRAQ4plex@N-term; Ala->Cys@1; Methylthio(C)@1; iTRAQ4plex(K)@18		-0.0210539	2097.96	2098.97	2097.98	2098.99	1	9	1.1.4.337.2	0	84	5834.56	84	0.972705	0.532208	1.25279	0.623299	3936.08	13.6	3747.56	15.17	3313.64	17.19	0
3	16.28	16.28	8.048	2.564	2.394	IPI:IPI00021812.2	Q09666	Gene_Symbol=AHNAK Neuroblast differentiation-associated protein AHNAK	0	auto - discordant peptide type	1.10791	99	ISIPDVDLDLK	iTRAQ4plex@N-term; Phospho(S)@2; Ile->Phe@3; iTRAQ4plex(K)@11		0.109487	1628.94	1629.95	1628.83	1629.84	1	7	2.1.5.336.3	0	83.75	2754.25	83.75	0.194606	3.09078	0.171466	3.38027	2144.53	11.33	408.5	12.44	247.1	8.25	0
3	16.28	16.28	8.048	2.564	2.394	IPI:IPI00021812.2	Q09666	Gene_Symbol=AHNAK Neuroblast differentiation-associated protein AHNAK	0	auto - discordant peptide type	1.95861	99	ISMPDVDLNLK	iTRAQ4plex@N-term; Phospho(S)@2; Oxidation(M)@3; Deamidated(N)@9; iTRAQ4plex(K)@11		0.142502	1628.94	1629.95	1628.8	1629.8	1	7	2.1.5.336.3	0	83.75	2754.25	83.75	0.194606	3.09078	0.171466	3.38027	2144.53	11.33	408.5	12.44	247.1	8.25	0
3	16.28	16.28	8.048	2.564	2.394	IPI:IPI00021812.2	Q09666	Gene_Symbol=AHNAK Neuroblast differentiation-associated protein AHNAK	0	auto - discordant peptide type	0	99	ISMPDVNLNLK	iTRAQ4plex@N-term; Phospho(S)@2; Oxidation(M)@3; Deamidated(N)@7; Deamidated(N)@9; iTRAQ4plex(K)@11		0.142502	1628.94	1629.95	1628.8	1629.8	1	7	2.1.5.336.3	0	83.75	2754.25	83.75	0.194606	3.09078	0.171466	3.38027	2144.53	11.33	408.5	12.44	247.1	8.25	0
3	16.28	16.28	8.048	2.564	2.394	IPI:IPI00021812.2	Q09666	Gene_Symbol=AHNAK Neuroblast differentiation-associated protein AHNAK	0	auto - discordant peptide type	2	99	MSLPDVDLDLK	iTRAQ4plex@N-term; Oxidation(M)@1; Phospho(S)@2; iTRAQ4plex(K)@11		0.142502	1628.94	1629.95	1628.8	1629.8	1	7	2.1.5.336.3	0	83.75	2754.25	83.75	0.194606	3.09078	0.171466	3.38027	2144.53	11.33	408.5	12.44	247.1	8.25	0
3	16.28	16.28	8.048	2.564	2.394	IPI:IPI00021812.2	Q09666	Gene_Symbol=AHNAK Neuroblast differentiation-associated protein AHNAK	0	auto - discordant peptide type	0.5157	99	VESEIKVPDVELK	No iTRAQ4plex@N-term; Lys->Glu@6; iTRAQ4plex(K)@13	missed K-V@6	0.0770436	1628.94	1629.95	1628.86	1629.87	1	7	2.1.5.336.3	0	83.75	2754.25	83.75	0.194606	3.09078	0.171466	3.38027	2144.53	11.33	408.5	12.44	247.1	8.25	0
3	16.28	16.28	8.048	2.564	2.394	IPI:IPI00021812.2	Q09666	Gene_Symbol=AHNAK Neuroblast differentiation-associated protein AHNAK	1	auto	0	99	LPSGSGAASPTGSAVDIR	iTRAQ4plex@N-term; Phospho(S)@3		0.00961821	1865.91	1866.92	1865.9	1866.91	1	9	1.1.4.255.6	1	63.5	31583	63.5	1.1155	0.999085	0.659063	1.86551	2342.53	19.86	2557.76	13.52	1037.47	17.24	0
3	16.28	16.28	8.048	2.564	2.394	IPI:IPI00021812.2	Q09666	Gene_Symbol=AHNAK Neuroblast differentiation-associated protein AHNAK	1	auto	0	67.95	AEAPLPSPK	iTRAQ4plex@N-term; Phospho(S)@7; iTRAQ4plex(K)@9		0.0423327	1276.71	1277.72	1276.67	1277.67	1	6	2.1.5.193.3	1	48	1833.25	48	0.887227	0.96045	1.1962	0.967162	1937.33	13.06	1682.45	11.51	1557.29	10.8	0
3	16.28	16.28	8.048	2.564	2.394	IPI:IPI00021812.2	Q09666	Gene_Symbol=AHNAK Neuroblast differentiation-associated protein AHNAK	0	auto - discordant peptide type	0	67.11	ISMPDVDLNLK	iTRAQ4plex@N-term; Phospho(S)@2; Oxidation(M)@3; Deamidated(N)@9; iTRAQ4plex(K)@11		0.15776	1628.96	1629.96	1628.8	1629.8	1	6	1.2.4.337.2	0	84	7265.26	84	0.3644	0.783088	0.376626	1.14136	3972.55	10.22	1416.94	10.48	1005.41	11.18	0
3	16.28	16.28	8.048	2.564	2.394	IPI:IPI00021812.2	Q09666	Gene_Symbol=AHNAK Neuroblast differentiation-associated protein AHNAK	0	auto - discordant peptide type	0	97.75	MSLPDVDLDLK	iTRAQ4plex@N-term; Oxidation(M)@1; Phospho(S)@2; iTRAQ4plex(K)@11		0.15776	1628.96	1629.96	1628.8	1629.8	1	7	1.2.4.337.2	0	84	7265.26	84	0.3644	0.783088	0.376626	1.14136	3972.55	10.22	1416.94	10.48	1005.41	11.18	0
3	16.28	16.28	8.048	2.564	2.394	IPI:IPI00021812.2	Q09666	Gene_Symbol=AHNAK Neuroblast differentiation-associated protein AHNAK	1	auto	0	99	ASLGSLEGEAEAEASSPK	iTRAQ4plex@N-term; Phospho(S)@5; iTRAQ4plex(K)@18		0.178343	2100.16	2101.17	2099.99	2100.99	1	14	2.1.5.337.2	1	84	7489.48	84	1.2021	0.458522	0.652203	1.18405	4299.52	12.58	5059	17.86	1884.37	21.62	0
3	16.28	16.28	8.048	2.564	2.394	IPI:IPI00021812.2	Q09666	Gene_Symbol=AHNAK Neuroblast differentiation-associated protein AHNAK	1	auto	0	99	ISAPNVDFNLEGPK	iTRAQ4plex@N-term; Phospho(S)@2; iTRAQ4plex(K)@14		0.143268	1868.08	1869.08	1867.93	1868.94	1	12	2.1.5.346.4	1	86.25	10152.8	86.25	1.3787	0.333371	0.186878	1.8708	5477.92	13.94	7392.44	15.92	687.92	12.75	0
3	16.28	16.28	8.048	2.564	2.394	IPI:IPI00021812.2	Q09666	Gene_Symbol=AHNAK Neuroblast differentiation-associated protein AHNAK	0	auto - discordant peptide type	0	99	LPSGSGAASPTGSAVDIR	iTRAQ4plex@N-term; Phospho(S)@9		0.230301	1866.13	1867.14	1865.9	1866.91	1	9	1.2.4.248.3	0	61.75	29410	61.75	0.906041	0.455163	0.8649	0.655545	4852.25	15.2	4303.23	14.21	2820.15	16.24	0
3	16.28	16.28	8.048	2.564	2.394	IPI:IPI00021812.2	Q09666	Gene_Symbol=AHNAK Neuroblast differentiation-associated protein AHNAK	1	auto	0	99	ISAPNVDFNLEGPK	iTRAQ4plex@N-term; Phospho(S)@2; iTRAQ4plex(K)@14		0.204913	1868.14	1869.14	1867.93	1868.94	1	13	1.2.4.347.1	1	86.5	16725.2	86.5	0.358257	0.33388	0.310315	0.600327	11949.9	14.75	4190.48	13	2491.91	14.64	0
3	16.28	16.28	8.048	2.564	2.394	IPI:IPI00021812.2	Q09666	Gene_Symbol=AHNAK Neuroblast differentiation-associated protein AHNAK	1	auto	2	99	AEAPLPSPK	iTRAQ4plex@N-term; Phospho(S)@7; iTRAQ4plex(K)@9		0.15952	1276.83	1277.83	1276.67	1277.67	1	7	1.2.4.194.1	1	48.25	6529.61	48.25	0.859525	0.727234	0.823467	1.12133	2707.43	11.88	2277.82	13.21	1498.19	15.46	0
3	16.28	16.28	8.048	2.564	2.394	IPI:IPI00021812.2	Q09666	Gene_Symbol=AHNAK Neuroblast differentiation-associated protein AHNAK	0	auto - discordant peptide type	0.152427	53.58	HRSNSFSDER	iTRAQ4plex@N-term; Phospho(S)@3; Phospho(S)@5	missed R-S@2	-0.00167747	1537.58	1538.59	1537.58	1538.59	1	7	1.1.4.145.9	0	36	38786.5	36	0.997891	0.320993	0.620426	0.596785	7589.88	16.42	7413.47	17.58	3164.38	17.6	0
3	16.28	16.28	8.048	2.564	2.394	IPI:IPI00021812.2	Q09666	Gene_Symbol=AHNAK Neuroblast differentiation-associated protein AHNAK	0	auto - discordant peptide type	0	15.22	ASLGSLEGEAEAEASSPK	iTRAQ4plex@N-term; Phospho(S)@2; Phospho(S)@5; iTRAQ4plex(K)@18		0.143898	2180.1	2181.1	2179.95	2180.96	1	5	2.1.5.331.1	0	82.5	1462.36	82.5	0.500287	2.647	0.01		1218.01	11.39	596.45	14.77	0	29.76	0
3	16.28	16.28	8.048	2.564	2.394	IPI:IPI00021812.2	Q09666	Gene_Symbol=AHNAK Neuroblast differentiation-associated protein AHNAK	1	auto	0	99	ASLGSLEGEAEAEASSPK	iTRAQ4plex@N-term; Phospho(S)@5; iTRAQ4plex(K)@18		0.195189	2100.18	2101.19	2099.99	2100.99	1	19	1.2.4.339.3	1	84.5	31892.9	84.5	0.555207	0.386887	0.955936	0.476669	9375.34	16.73	5095.02	17.49	6022.53	26.62	0
3	16.28	16.28	8.048	2.564	2.394	IPI:IPI00021812.2	Q09666	Gene_Symbol=AHNAK Neuroblast differentiation-associated protein AHNAK	1	auto	0	99	LPSGSGAASPTGSAVDIR	iTRAQ4plex@N-term; Phospho(S)@3		0.0796664	1865.98	1866.99	1865.9	1866.91	1	11	2.1.5.255.3	1	63.5	12594.2	63.5	0.776796	0.671411	0.3022	1.23269	3675.57	16.49	2794.7	13.96	746.42	8.57	0
3	16.28	16.28	8.048	2.564	2.394	IPI:IPI00021812.2	Q09666	Gene_Symbol=AHNAK Neuroblast differentiation-associated protein AHNAK	1	auto	0.0639892	15.27	KGDRSPEPGQTWTR	iTRAQ4plex@N-term; iTRAQ4plex(K)@1; Phospho(S)@5	missed K-G@1; missed R-S@4	0.0609143	1982.02	1983.03	1981.96	1982.97	1	6	2.1.5.201.5	1	50	12278.7	50	1.38466	0.463435	0.920839	0.792069	4638.03	18.19	6286.1	15.52	2869.99	19.75	0
3	16.28	16.28	8.048	2.564	2.394	IPI:IPI00021812.2	Q09666	Gene_Symbol=AHNAK Neuroblast differentiation-associated protein AHNAK	0	auto - discordant peptide type	0	27.96	LPSGSGAASPTGSAVDIR	iTRAQ4plex@N-term; Oxidation(P)@2; Ser->Cys@3; Methylthio(C)@3		0.220116	1864.11	1865.12	1863.89	1864.9	1	8	1.2.4.255.1	0	63.5	4110.13	63.5	0.791216	0.687772	0.525029	1.20368	4423.91	17.53	3426.14	19.26	1560.82	17.74	0
3	16.28	16.28	8.048	2.564	2.394	IPI:IPI00021812.2	Q09666	Gene_Symbol=AHNAK Neuroblast differentiation-associated protein AHNAK	1	auto	0	99	GHYEVTGSDDETGK	iTRAQ4plex@N-term; Phospho(S)@8; iTRAQ4plex(K)@14		0.167283	1861.96	1862.97	1861.8	1862.8	1	19	1.2.4.172.2	1	42.75	39444.8	42.75	1.3706	0.173359	1.24678	0.373804	12835.4	16.39	17219.6	20.19	10753.8	37.78	0
3	16.28	16.28	8.048	2.564	2.394	IPI:IPI00021812.2	Q09666	Gene_Symbol=AHNAK Neuroblast differentiation-associated protein AHNAK	1	auto	2	99	LPSGSGAASPTGSAVDIR	iTRAQ4plex@N-term; Phospho(S)@3		0.215897	1866.12	1867.12	1865.9	1866.91	1	13	1.2.4.256.1	1	63.75	35191.3	63.75	0.504501	0.516553	0.670516	0.807475	6589.68	16.25	3254.09	14.77	2969.18	22.83	0
3	16.28	16.28	8.048	2.564	2.394	IPI:IPI00021812.2	Q09666	Gene_Symbol=AHNAK Neuroblast differentiation-associated protein AHNAK	1	auto	0	31.28	SNSFSDER	iTRAQ4plex@N-term; Phospho(S)@3		0.014574	1164.47	1165.48	1164.46	1165.46	1	6	2.1.5.140.9	1	34.75	47041.1	34.75	0.805476	0.208936	0.708694	0.436049	15602.9	19.93	12301.6	20.34	7430.66	30.98	0
3	16.28	16.28	8.048	2.564	2.394	IPI:IPI00021812.2	Q09666	Gene_Symbol=AHNAK Neuroblast differentiation-associated protein AHNAK	0	auto - discordant peptide type	0	99	GHYEVTGSDDETGK	iTRAQ4plex@N-term; Phospho(S)@8; Thr->Val@12; iTRAQ4plex(K)@14		0.0554833	1859.87	1860.88	1859.82	1860.83	1	9	2.1.5.173.1	0	43	1656.62	43	0.720627	0.343269	1.04314	0.448398	9853.53	17.16	6950.34	20.56	6907.11	28.54	0
3	16.28	16.28	8.048	2.564	2.394	IPI:IPI00021812.2	Q09666	Gene_Symbol=AHNAK Neuroblast differentiation-associated protein AHNAK	1	auto	2	99	ISAPNVDFNLEGPK	iTRAQ4plex@N-term; Phospho(S)@2; iTRAQ4plex(K)@14		-0.0143866	1867.92	1868.92	1867.93	1868.94	1	17	1.1.4.345.2	1	86	23998.8	86	0.856699	0.258575	0.286076	0.778848	10059.1	15.84	8435.08	17.3	1933.76	14.75	0
3	16.28	16.28	8.048	2.564	2.394	IPI:IPI00021812.2	Q09666	Gene_Symbol=AHNAK Neuroblast differentiation-associated protein AHNAK	1	auto	0.480172	69.67	SNSFSDER	iTRAQ4plex@N-term; Phospho(S)@3		0.142382	1164.6	1165.61	1164.46	1165.46	1	7	1.2.4.141.9	1	35	81340.4	35	1.05733	0.311222	0.714544	0.568603	8525.62	16.31	8823.45	21.66	4093.72	21.92	0
3	16.28	16.28	8.048	2.564	2.394	IPI:IPI00021812.2	Q09666	Gene_Symbol=AHNAK Neuroblast differentiation-associated protein AHNAK	1	auto	2	99	ASLGSLEGEAEAEASSPK	iTRAQ4plex@N-term; Phospho(S)@5; iTRAQ4plex(K)@18		-0.0288946	2099.96	2100.97	2099.99	2100.99	1	16	1.1.4.338.2	1	84.25	30789.8	84.25	0.704361	0.418527	0.662103	0.637183	7164.72	19.81	4939.67	15.52	3187.78	18.3	0
3	16.28	16.28	8.048	2.564	2.394	IPI:IPI00021812.2	Q09666	Gene_Symbol=AHNAK Neuroblast differentiation-associated protein AHNAK	1	auto	0	99	GHYEVTGSDDETGK	iTRAQ4plex@N-term; Phospho(S)@8; iTRAQ4plex(K)@14		0.0950176	1861.89	1862.9	1861.8	1862.8	1	19	2.1.5.172.3	1	42.75	13815.9	42.75	0.919153	0.163903	0.869177	0.373036	18700.2	20.25	16824.3	20.7	10922.4	38.99	0
3	16.28	16.28	8.048	2.564	2.394	IPI:IPI00021812.2	Q09666	Gene_Symbol=AHNAK Neuroblast differentiation-associated protein AHNAK	1	auto	2	99	GHYEVTGSDDETGK	iTRAQ4plex@N-term; Phospho(S)@8; iTRAQ4plex(K)@14		-0.0517655	1861.75	1862.75	1861.8	1862.8	1	13	1.1.4.174.3	1	43.25	34710.8	43.25	0.871678	0.363283	0.994972	0.640518	7421.93	18.14	6332.52	17.02	4962.39	29.38	0
26	2.1	2.1	3.542	3.27	3.27	IPI:IPI00953689.1; IPI:IPI00922262.1; IPI:IPI00022431.2	P02765	Gene_Symbol=AHSG Alpha-2-HS-glycoprotein; Gene_Symbol=- cDNA FLJ56822, highly similar to Alpha-2-HS-glycoprotein; Gene_Symbol=AHSG cDNA FLJ55606, highly similar to Alpha-2-HS-glycoprotein	1	auto	0.141463	44.25	CDSSPDSAEDVRK	iTRAQ4plex@N-term; Methylthio(C)@1; Phospho(S)@7; iTRAQ4plex(K)@13	missed R-K@12	0.0116631	1821.76	1822.77	1821.75	1822.76	1	6	1.1.4.190.11	1	47.25	19659.3	47.25	0.404859	2.03844	0.676129	2.40698	1574.02	9.7	623.76	12.12	715.16	16.64	0
26	2.1	2.1	3.542	3.27	3.27	IPI:IPI00953689.1; IPI:IPI00922262.1; IPI:IPI00022431.2	P02765	Gene_Symbol=AHSG Alpha-2-HS-glycoprotein; Gene_Symbol=- cDNA FLJ56822, highly similar to Alpha-2-HS-glycoprotein; Gene_Symbol=AHSG cDNA FLJ55606, highly similar to Alpha-2-HS-glycoprotein	1	auto	0	95.35	CDSSPDSAEDVR	iTRAQ4plex@N-term; Methylthio(C)@1; Phospho(S)@7		0.0758901	1549.63	1550.64	1549.55	1550.56	1	7	2.1.5.185.7	1	46	5240.15	46	1.05011	1.18999	0.547369	2.58799	1863.35	18.24	1915.29	12.96	685.39	16.42	0
26	2.1	2.1	3.542	3.27	3.27	IPI:IPI00953689.1; IPI:IPI00922262.1; IPI:IPI00022431.2	P02765	Gene_Symbol=AHSG Alpha-2-HS-glycoprotein; Gene_Symbol=- cDNA FLJ56822, highly similar to Alpha-2-HS-glycoprotein; Gene_Symbol=AHSG cDNA FLJ55606, highly similar to Alpha-2-HS-glycoprotein	1	auto	0	75.95	CDSSPDSAEDVR	iTRAQ4plex@N-term; Methylthio(C)@1; Phospho(S)@7		0.188561	1549.74	1550.75	1549.55	1550.56	1	7	1.2.4.184.7	1	45.75	9708.75	45.75	0.54773	0.836138	0.483495	1.24781	3657.51	11.96	1960.9	15.09	1188.34	14.31	0
26	2.1	2.1	3.542	3.27	3.27	IPI:IPI00953689.1; IPI:IPI00922262.1; IPI:IPI00022431.2	P02765	Gene_Symbol=AHSG Alpha-2-HS-glycoprotein; Gene_Symbol=- cDNA FLJ56822, highly similar to Alpha-2-HS-glycoprotein; Gene_Symbol=AHSG cDNA FLJ55606, highly similar to Alpha-2-HS-glycoprotein	1	auto	1.95861	99	CDSSPDSAEDVR	iTRAQ4plex@N-term; Methylthio(C)@1; Phospho(S)@7		0.00532556	1549.56	1550.57	1549.55	1550.56	1	7	1.1.4.186.3	1	46.25	13137.9	46.25	1.81304	2.51465	0.01		520.72	11.32	924.09	11.68	0	45.53	0
5	12.13	12.13	12.22	5.128	3.578	IPI:IPI00940222.2	Q02952	Gene_Symbol=AKAP12 Isoform 3 of A-kinase anchor protein 12	1	auto	0.607303	79.57	SAESPTSPVTSETGSTFK	iTRAQ4plex@N-term; Phospho(S)@7; iTRAQ4plex(K)@18		-0.0417489	2179.97	2180.98	2180.01	2181.02	1	7	1.1.4.230.1	1	57.25	4446.6	57.25	4.57255	2.40326	0.930968	3.87408	471.13	10.94	2108.64	13.06	294.74	9.14	0
5	12.13	12.13	12.22	5.128	3.578	IPI:IPI00940222.2	Q02952	Gene_Symbol=AKAP12 Isoform 3 of A-kinase anchor protein 12	1	auto	0	38.44	SAESPTSPVTSETGSTFK	iTRAQ4plex@N-term; Phospho(S)@7; iTRAQ4plex(K)@18		0.142851	2180.16	2181.16	2180.01	2181.02	1	6	2.1.5.228.7	1	56.75	2202.04	56.75	1.89006	1.01723	0.150639	4.2412	1534.75	13.77	2839.34	13.61	155.36	6.44	0
5	12.13	12.13	12.22	5.128	3.578	IPI:IPI00940222.2	Q02952	Gene_Symbol=AKAP12 Isoform 3 of A-kinase anchor protein 12	1	auto	0	99	GLAEVQQDGEAEEGATSDGEK	iTRAQ4plex@N-term; Phospho(S)@17; iTRAQ4plex(K)@21		0.170199	2487.26	2488.27	2487.09	2488.1	1	13	2.1.5.223.6	1	55.5	8735.85	55.5	1.30408	0.692975	0.703979	1.2113	3244.99	19.37	4142.11	14.58	1535.1	16.18	0
5	12.13	12.13	12.22	5.128	3.578	IPI:IPI00940222.2	Q02952	Gene_Symbol=AKAP12 Isoform 3 of A-kinase anchor protein 12	0	auto - shared MS/MS	0.0851282	21.74	LSAEYEK	iTRAQ4plex@N-term; Phospho(S)@2; iTRAQ4plex(K)@7		0.0752978	1206.65	1207.66	1206.58	1207.58	1	5	2.1.5.206.1	0	51.25	2096.91	51.25	1.00256	0.379348	0.246792	1.85519	3614.4	9.84	3546.9	9.37	599.42	11	0
5	12.13	12.13	12.22	5.128	3.578	IPI:IPI00940222.2	Q02952	Gene_Symbol=AKAP12 Isoform 3 of A-kinase anchor protein 12	0	auto - discordant peptide type	0	99	RPSESDKEDELDK	iTRAQ4plex@N-term; Phospho(S)@3; iTRAQ4plex(K)@7; iTRAQ4plex(K)@13	missed K-E@7	0.23665	2059.22	2060.23	2058.98	2059.99	1	9	1.2.4.189.4	0	47	21049.8	47	0.461598	0.23352	0.508456	0.438045	17896.3	20.32	8085.94	16.5	6114.77	25.87	0
5	12.13	12.13	12.22	5.128	3.578	IPI:IPI00940222.2	Q02952	Gene_Symbol=AKAP12 Isoform 3 of A-kinase anchor protein 12	1	auto	2	99	ADSQDAGQETEK	iTRAQ4plex@N-term; Phospho(S)@3; iTRAQ4plex(K)@12		0.0663649	1645.77	1646.78	1645.71	1646.71	1	8	2.1.5.114.1	1	28.25	1791.61	28.25	0.626694	0.39155	0.436934	1.95192	3853.34	13.6	7644.15	12.96	1131.4	21.72	0
5	12.13	12.13	12.22	5.128	3.578	IPI:IPI00940222.2	Q02952	Gene_Symbol=AKAP12 Isoform 3 of A-kinase anchor protein 12	1	auto	0	39.03	RPSESDKEDELDKVK	iTRAQ4plex@N-term; Phospho(S)@3; iTRAQ4plex(K)@7; iTRAQ4plex(K)@13; iTRAQ4plex(K)@15	missed K-E@7; missed K-V@13	-0.0421067	2430.21	2431.21	2430.25	2431.26	1	7	1.1.4.234.8	1	58.25	71563.9	58.25	1.89746	0.57818	0.632034	1.31952	4822.39	24.57	8956.53	24.48	2048.17	24.93	0
5	12.13	12.13	12.22	5.128	3.578	IPI:IPI00940222.2	Q02952	Gene_Symbol=AKAP12 Isoform 3 of A-kinase anchor protein 12	0	auto - discordant peptide type	0	99	GLAEVQQDGEAEEGATSDGEK	iTRAQ4plex@N-term; Phospho(S)@17; iTRAQ4plex(K)@21		0.236605	2487.33	2488.33	2487.09	2488.1	1	13	1.2.4.224.5	0	55.75	37766.6	55.75	0.295596	0.613508	0.80357	0.515316	10032.4	20.32	2902.73	16.81	5417.41	25.67	0
5	12.13	12.13	12.22	5.128	3.578	IPI:IPI00940222.2	Q02952	Gene_Symbol=AKAP12 Isoform 3 of A-kinase anchor protein 12	1	auto	0.0899095	22.71	EGVTPWASFKK	iTRAQ4plex@N-term; Phospho(S)@8; iTRAQ4plex(K)@10; iTRAQ4plex(K)@11	missed K-K@10	0.19774	1761.12	1762.13	1760.92	1761.93	1	6	1.2.4.317.2	1	79	7808.35	79	0.804425	0.446513	0.483791	1.02369	4920.16	13.56	3874.08	13.61	1599.56	15.77	0
5	12.13	12.13	12.22	5.128	3.578	IPI:IPI00940222.2	Q02952	Gene_Symbol=AKAP12 Isoform 3 of A-kinase anchor protein 12	1	auto	0	17.36	KKTSFR	iTRAQ4plex@N-term; iTRAQ4plex(K)@1; iTRAQ4plex(K)@2; Phospho(S)@4	missed K-K@1; missed K-T@2	0.151831	1277.87	1278.88	1277.72	1278.73	1	6	1.2.4.157.5	1	39	34823.8	39	0.339904	0.216095	0.374988	0.418933	27472.8	16.01	9140.34	19.02	6922.82	28.72	0
5	12.13	12.13	12.22	5.128	3.578	IPI:IPI00940222.2	Q02952	Gene_Symbol=AKAP12 Isoform 3 of A-kinase anchor protein 12	1	auto	0	99	RGSSSDEEGGPK	iTRAQ4plex@N-term; Phospho(S)@3; iTRAQ4plex(K)@12	missed R-G@1	0.0516124	1572.75	1573.76	1572.7	1573.71	1	12	2.1.5.108.9	1	26.75	16261.4	26.75	1.25392	0.0879894	0.253502	0.617235	24598.7	17.11	30191.6	16.27	4190.42	25.7	0
5	12.13	12.13	12.22	5.128	3.578	IPI:IPI00940222.2	Q02952	Gene_Symbol=AKAP12 Isoform 3 of A-kinase anchor protein 12	1	auto	0	99	RPSESDKEDELDK	iTRAQ4plex@N-term; Phospho(S)@3; iTRAQ4plex(K)@7; iTRAQ4plex(K)@13	missed K-E@7	0.00690311	2058.99	2060	2058.98	2059.99	1	9	1.1.4.190.12	1	47.25	44727.1	47.25	1.8938	0.75745	0.456126	1.95475	2370.05	15.88	4393.35	15.52	726.45	13.34	0
5	12.13	12.13	12.22	5.128	3.578	IPI:IPI00940222.2	Q02952	Gene_Symbol=AKAP12 Isoform 3 of A-kinase anchor protein 12	1	auto	0	99	RPSESDKEDELDKVK	iTRAQ4plex@N-term; Phospho(S)@3; iTRAQ4plex(K)@7; iTRAQ4plex(K)@13; iTRAQ4plex(K)@15	missed K-E@7; missed K-V@13	0.141621	2430.39	2431.4	2430.25	2431.26	1	12	2.1.5.233.8	1	58	28731.4	58	1.09545	0.163014	0.512662	0.51254	16150.2	18.82	17317	19.74	5563.82	27.77	0
5	12.13	12.13	12.22	5.128	3.578	IPI:IPI00940222.2	Q02952	Gene_Symbol=AKAP12 Isoform 3 of A-kinase anchor protein 12	1	auto	0.208309	44.04	KLSGK	iTRAQ4plex@N-term; iTRAQ4plex(K)@1; Phospho(S)@3; iTRAQ4plex(K)@5	missed K-L@1	0.0342584	1043.64	1044.65	1043.61	1044.62	1	6	2.1.5.144.3	1	35.75	6368.25	35.75	1.69909	0.103079	0.405762	0.498906	18175.6	15.74	30228	16.9	4955.91	24.35	0
5	12.13	12.13	12.22	5.128	3.578	IPI:IPI00940222.2	Q02952	Gene_Symbol=AKAP12 Isoform 3 of A-kinase anchor protein 12	1	auto	0.962573	91.26	SPPSPVER	iTRAQ4plex@N-term; Phospho(S)@4		0.0320339	1091.55	1092.55	1091.51	1092.52	1	8	2.1.5.133.2	1	33	16853.2	33	1.066	0.196269	0.797519	0.442286	13240.2	19.46	13815.1	17.97	7095.76	29.6	0
5	12.13	12.13	12.22	5.128	3.578	IPI:IPI00940222.2	Q02952	Gene_Symbol=AKAP12 Isoform 3 of A-kinase anchor protein 12	1	auto	2	99	GLAEVQQDGEAEEGATSDGEK	iTRAQ4plex@N-term; Phospho(S)@17; iTRAQ4plex(K)@21		-0.0250996	2487.06	2488.07	2487.09	2488.1	1	13	1.1.4.224.7	1	55.75	27635.4	55.75	0.30013	1.68758	0.615576	1.12674	2818.39	14.15	827.97	13.34	1165.86	11.76	0
5	12.13	12.13	12.22	5.128	3.578	IPI:IPI00940222.2	Q02952	Gene_Symbol=AKAP12 Isoform 3 of A-kinase anchor protein 12	1	auto	2	99	RPSESDKEDELDK	iTRAQ4plex@N-term; Phospho(S)@3; iTRAQ4plex(K)@7; iTRAQ4plex(K)@13	missed K-E@7	0.0745405	2059.06	2060.07	2058.98	2059.99	1	10	2.1.5.188.4	1	46.75	13195.5	46.75	1.06812	0.178027	0.370889	0.594067	14994.4	19.72	15676.6	18.81	3737.1	21.65	0
5	12.13	12.13	12.22	5.128	3.578	IPI:IPI00940222.2	Q02952	Gene_Symbol=AKAP12 Isoform 3 of A-kinase anchor protein 12	1	auto	0	99	RGSSSDEEGGPK	iTRAQ4plex@N-term; Phospho(S)@3; iTRAQ4plex(K)@12	missed R-G@1	0.137306	1572.84	1573.85	1572.7	1573.71	1	12	1.2.4.113.7	1	28	58221.5	28	0.281017	0.216941	0.327446	0.376835	40359.4	19.48	11101.5	23.48	8880.71	33.19	0
5	12.13	12.13	12.22	5.128	3.578	IPI:IPI00940222.2	Q02952	Gene_Symbol=AKAP12 Isoform 3 of A-kinase anchor protein 12	1	auto	2	99	RGSSSDEEGGPK	iTRAQ4plex@N-term; Phospho(S)@3; iTRAQ4plex(K)@12	missed R-G@1	-0.0551757	1572.65	1573.65	1572.7	1573.71	1	12	1.1.4.121.4	1	30	55365.1	30	1.35496	0.0801921	0.339413	0.442876	46013.9	29.2	61026.6	29.92	10495	46	0
5	12.13	12.13	12.22	5.128	3.578	IPI:IPI00940222.2	Q02952	Gene_Symbol=AKAP12 Isoform 3 of A-kinase anchor protein 12	1	auto	0.181774	39.9	KKTSFR	iTRAQ4plex@N-term; iTRAQ4plex(K)@1; iTRAQ4plex(K)@2; Phospho(S)@4	missed K-K@1; missed K-T@2	-0.0196223	1277.7	1278.71	1277.72	1278.73	1	6	1.1.4.160.5	1	39.75	35427.1	39.75	1.46413	0.210026	0.262924	1.18181	9513.8	16.51	13634.5	16.13	1680.92	19.65	0
5	12.13	12.13	12.22	5.128	3.578	IPI:IPI00940222.2	Q02952	Gene_Symbol=AKAP12 Isoform 3 of A-kinase anchor protein 12	0	auto - discordant peptide type	2	99	RPSESDKEDELDKVK	iTRAQ4plex@N-term; Phospho(S)@3; iTRAQ4plex(K)@7; iTRAQ4plex(K)@13; iTRAQ4plex(K)@15	missed K-E@7; missed K-V@13	0.256367	2430.51	2431.51	2430.25	2431.26	1	13	1.2.4.233.7	0	58	74295.5	58	0.649481	0.241322	0.396198	0.402704	40620.4	27.76	13895.4	32.16	10814.8	42.92	0
2	24.54	24.54	32.84	21.84	19.38	IPI:IPI00745872.2	P02770	Gene_Symbol=ALB Isoform 1 of Serum albumin	1	auto	0	22.03	YLYEIAR	iTRAQ4plex@N-term		0.136793	1070.72	1071.73	1070.59	1071.6	1	5	1.2.4.344.3	1	85.75	9159.56	85.75	3.01911	1.34811	2.97602	1.49042	933.98	11.79	2760.07	13.06	1867.83	14.8	0
2	24.54	24.54	32.84	21.84	19.38	IPI:IPI00745872.2	P02770	Gene_Symbol=ALB Isoform 1 of Serum albumin	1	auto	0	87.19	DDNPNLPR	iTRAQ4plex@N-term		-0.00941817	1083.53	1084.54	1083.54	1084.55	1	6	1.1.4.176.8	1	43.75	10065.1	43.75	0.562477	1.31983	0.01		1464.97	11.42	806.56	8.59	0	40.07	0
2	24.54	24.54	32.84	21.84	19.38	IPI:IPI00745872.2	P02770	Gene_Symbol=ALB Isoform 1 of Serum albumin	1	auto	2	99	TCVADESAENCDK	iTRAQ4plex@N-term; Methylthio(C)@2; Methylthio(C)@11; iTRAQ4plex(K)@13		0.020295	1763.73	1764.73	1763.71	1764.72	1	8	1.1.4.255.4	1	63.5	9641.24	63.5	0.71189	0.973833	1.64252	0.849116	2048.08	12.19	1427.13	11	2260.59	13.69	0
2	24.54	24.54	32.84	21.84	19.38	IPI:IPI00745872.2	P02770	Gene_Symbol=ALB Isoform 1 of Serum albumin	0	auto - discordant peptide type	0.110138	85.97	VPQVSTPTLVEVSR	No iTRAQ4plex@N-term		0.176259	1511.01	1512.02	1510.84	1511.84	1	7	1.2.4.309.6	0	77	11698.7	77	1.58695	2.55816	0.987671	2.74455	690.08	12.28	1071.93	19.7	458.01	9.57	0
2	24.54	24.54	32.84	21.84	19.38	IPI:IPI00745872.2	P02770	Gene_Symbol=ALB Isoform 1 of Serum albumin	1	auto	0	98.53	DDNPNLPR	iTRAQ4plex@N-term		0.125434	1083.67	1084.68	1083.54	1084.55	1	7	1.2.4.175.4	1	43.5	5849.13	43.5	0.588413	1.46045	0.916143	1.13498	1976.4	13.01	1138.31	14.84	1216.75	11.25	0
2	24.54	24.54	32.84	21.84	19.38	IPI:IPI00745872.2	P02770	Gene_Symbol=ALB Isoform 1 of Serum albumin	1	auto	2	99	QTALVELVK	iTRAQ4plex@N-term; iTRAQ4plex(K)@9		-0.0101124	1287.79	1288.8	1287.8	1288.81	1	6	1.1.4.330.1	1	82.25	4218.88	82.25	0.585143	1.89471	0.911644	1.777	1365.08	12.24	781.85	13.05	836.27	12.83	0
2	24.54	24.54	32.84	21.84	19.38	IPI:IPI00745872.2	P02770	Gene_Symbol=ALB Isoform 1 of Serum albumin	1	auto	0	99	AEFAEVSK	iTRAQ4plex@N-term; iTRAQ4plex(K)@8		0.138736	1167.78	1168.78	1167.64	1168.65	1	10	1.2.4.229.1	1	57	4889.66	57	0.892741	0.753309	1.43142	0.819408	2921.86	14.63	2553.22	14.37	2810.54	18.23	0
2	24.54	24.54	32.84	21.84	19.38	IPI:IPI00745872.2	P02770	Gene_Symbol=ALB Isoform 1 of Serum albumin	1	auto	0	99	SLHTLFGDK	iTRAQ4plex@N-term; iTRAQ4plex(K)@9		0.000265874	1304.73	1305.74	1304.73	1305.74	1	10	1.1.4.325.4	1	81	5415.73	81	0.975657	0.812495	1.42983	0.801605	2521.7	13.78	2408.21	14.48	2422.94	14.21	0
2	24.54	24.54	32.84	21.84	19.38	IPI:IPI00745872.2	P02770	Gene_Symbol=ALB Isoform 1 of Serum albumin	1	auto	0	99	NECFLQHK	iTRAQ4plex@N-term; Methylthio(C)@3; iTRAQ4plex(K)@8		0.108144	1351.77	1352.78	1351.66	1352.67	1	8	2.1.5.286.4	1	71.25	2928.21	71.25	2.15597	1.12034	3.44441	1.20628	952.28	9.44	2009.61	10.49	2204.16	15.15	0
2	24.54	24.54	32.84	21.84	19.38	IPI:IPI00745872.2	P02770	Gene_Symbol=ALB Isoform 1 of Serum albumin	1	auto	0	99	ADDKETCFAEEGK	iTRAQ4plex@N-term; iTRAQ4plex(K)@4; Methylthio(C)@7; iTRAQ4plex(K)@13	missed K-E@4	0.246814	1920.14	1921.15	1919.9	1920.9	1	10	1.2.4.262.2	1	65.25	7650.5	65.25	1.22204	0.358674	1.52164	0.533718	5599.02	16.42	6697.31	13.83	5725.17	25.53	0
2	24.54	24.54	32.84	21.84	19.38	IPI:IPI00745872.2	P02770	Gene_Symbol=ALB Isoform 1 of Serum albumin	1	auto	0	99	SLHTLFGDK	iTRAQ4plex@N-term; iTRAQ4plex(K)@9		0.108258	1304.84	1305.85	1304.73	1305.74	1	6	2.1.5.323.3	1	80.5	2893.33	80.5	0.849209	0.853312	1.23028	1.05589	1780.17	11.2	1479.72	8.53	1471.73	12.48	0
2	24.54	24.54	32.84	21.84	19.38	IPI:IPI00745872.2	P02770	Gene_Symbol=ALB Isoform 1 of Serum albumin	1	auto	2	99	DDNPNLPR	iTRAQ4plex@N-term		0.0716009	1083.61	1084.62	1083.54	1084.55	1	8	2.1.5.174.6	1	43.25	3276.78	43.25	1.04921	1.17791	1.17145	1.40449	1419.55	13.69	1457.86	9.86	1117.48	11.41	0
2	24.54	24.54	32.84	21.84	19.38	IPI:IPI00745872.2	P02770	Gene_Symbol=ALB Isoform 1 of Serum albumin	1	auto	0	88.76	NECFLQHK	iTRAQ4plex@N-term; Methylthio(C)@3; iTRAQ4plex(K)@8		0.146229	1351.81	1352.82	1351.66	1352.67	1	7	1.2.4.285.3	1	71	7136.46	71	2.34755	0.731063	3.26929	0.818057	1903.11	12.73	4373.03	12.9	4181.01	19.69	0
2	24.54	24.54	32.84	21.84	19.38	IPI:IPI00745872.2	P02770	Gene_Symbol=ALB Isoform 1 of Serum albumin	1	auto	0.371611	59.36	KVPQVSTPTLVEVSR	iTRAQ4plex@N-term; iTRAQ4plex(K)@1	missed K-V@1	0.0252131	1927.16	1928.17	1927.13	1928.14	1	6	1.1.4.304.5	1	75.75	14245.3	75.75	1.5828	0.703851	1.21634	0.901017	2531.57	15.91	3922.11	12.43	2069.23	13.36	0
2	24.54	24.54	32.84	21.84	19.38	IPI:IPI00745872.2	P02770	Gene_Symbol=ALB Isoform 1 of Serum albumin	1	auto	0	23.39	YLYEIAR	iTRAQ4plex@N-term		0.106642	1070.69	1071.7	1070.59	1071.6	1	4	2.1.5.344.1	1	85.75	3309.88	85.75	1.65203	1.55471	1.12118	2.04481	862.66	11.34	1394.96	11.58	649.95	10.18	0
2	24.54	24.54	32.84	21.84	19.38	IPI:IPI00745872.2	P02770	Gene_Symbol=ALB Isoform 1 of Serum albumin	1	auto	2	99	AEFAEVSK	iTRAQ4plex@N-term; iTRAQ4plex(K)@8		-0.00106825	1167.64	1168.64	1167.64	1168.65	1	10	1.1.4.231.3	1	57.5	6127.56	57.5	1.02335	1.19252	0.771919	2.16323	1607.97	11.27	1610.67	15.54	834.09	17.07	0
2	24.54	24.54	32.84	21.84	19.38	IPI:IPI00745872.2	P02770	Gene_Symbol=ALB Isoform 1 of Serum albumin	1	auto	2	99	LVNEVTEFAK	iTRAQ4plex@N-term; iTRAQ4plex(K)@10		0.050341	1436.86	1437.87	1436.81	1437.82	1	17	1.1.4.358.4	1	89.25	24283.4	89.25	1.40445	0.378347	1.47172	0.519177	5388.53	17.24	7407.64	14.96	5329.17	21.79	0
2	24.54	24.54	32.84	21.84	19.38	IPI:IPI00745872.2	P02770	Gene_Symbol=ALB Isoform 1 of Serum albumin	1	auto	0	29.83	LDELRDEGK	iTRAQ4plex@N-term; iTRAQ4plex(K)@9	missed R-D@5	0.182739	1361.92	1362.93	1361.74	1362.75	1	5	1.2.4.237.1	1	59	6978.2	59	0.921875	0.454404	0.951854	0.660274	4120.07	13.6	3717.75	11.61	2635.35	15.07	0
2	24.54	24.54	32.84	21.84	19.38	IPI:IPI00745872.2	P02770	Gene_Symbol=ALB Isoform 1 of Serum albumin	1	auto	2	99	SLHTLFGDK	iTRAQ4plex@N-term; iTRAQ4plex(K)@9		0.171491	1304.9	1305.91	1304.73	1305.74	1	9	1.2.4.324.2	1	80.75	3897.56	80.75	1.15159	0.887377	1.45435	0.989385	1701.94	9.36	1918.42	13.36	1663.32	13.68	0
2	24.54	24.54	32.84	21.84	19.38	IPI:IPI00745872.2	P02770	Gene_Symbol=ALB Isoform 1 of Serum albumin	1	auto	2	99	AAFTECCQAADK	iTRAQ4plex@N-term; Methylthio(C)@6; Methylthio(C)@7; iTRAQ4plex(K)@12		0.0167805	1636.71	1637.72	1636.7	1637.7	1	10	1.1.4.382.1	1	95.25	6602.05	95.25	1.19051	0.710649	1.77507	0.799709	2127.82	11.39	2479.54	11.59	2538.13	15.08	0
2	24.54	24.54	32.84	21.84	19.38	IPI:IPI00745872.2	P02770	Gene_Symbol=ALB Isoform 1 of Serum albumin	0	auto - discordant peptide type	0.0574959	41.69	AVMDDFAAFVEK	iTRAQ4plex@N-term; Oxidation(M)@3; iTRAQ4plex(K)@12		0.0173513	1645.84	1646.85	1645.83	1646.83	1	6	1.1.4.382.3	0	95.25	8151.5	95.25	1.29142	0.725922	1.5349	0.805583	2513.92	15.6	3177.77	11.97	2592.95	13.32	0
2	24.54	24.54	32.84	21.84	19.38	IPI:IPI00745872.2	P02770	Gene_Symbol=ALB Isoform 1 of Serum albumin	1	auto	0	99	YICENQDSISSK	iTRAQ4plex@N-term; Methylthio(C)@3; iTRAQ4plex(K)@12		0.121543	1719.93	1720.93	1719.81	1720.81	1	15	2.1.5.293.2	1	73	5774.91	73	1.14076	0.451296	0.682413	0.830388	4301.52	14.2	4803.07	14.78	1972.57	15.03	0
2	24.54	24.54	32.84	21.84	19.38	IPI:IPI00745872.2	P02770	Gene_Symbol=ALB Isoform 1 of Serum albumin	1	auto	2	99	LDELRDEGK	iTRAQ4plex@N-term; iTRAQ4plex(K)@9	missed R-D@5	0.00867792	1361.75	1362.76	1361.74	1362.75	1	10	1.1.4.239.4	1	59.5	19000	59.5	1.66733	0.468528	0.560457	0.796836	3576.85	13.37	5837.48	16.49	1347.12	9.48	0
2	24.54	24.54	32.84	21.84	19.38	IPI:IPI00745872.2	P02770	Gene_Symbol=ALB Isoform 1 of Serum albumin	1	auto	0	99	LVNEVTEFAK	iTRAQ4plex@N-term; iTRAQ4plex(K)@10		0.11018	1436.92	1437.93	1436.81	1437.82	1	13	2.1.5.358.1	1	89.25	3291.05	89.25	1.04861	0.697737	1.07794	0.875943	2590.16	14.04	2658.55	11.68	1876.23	12.91	0
2	24.54	24.54	32.84	21.84	19.38	IPI:IPI00745872.2	P02770	Gene_Symbol=ALB Isoform 1 of Serum albumin	1	auto	2	99	NECFLQHK	iTRAQ4plex@N-term; Methylthio(C)@3; iTRAQ4plex(K)@8		-0.0149649	1351.65	1352.65	1351.66	1352.67	1	10	1.1.4.287.3	1	71.5	9687.84	71.5	1.79551	0.584737	1.42852	0.912144	2595.75	13.01	4562	13.74	2491.79	18.99	0
2	24.54	24.54	32.84	21.84	19.38	IPI:IPI00745872.2	P02770	Gene_Symbol=ALB Isoform 1 of Serum albumin	1	auto	2	99	YLYEIAR	iTRAQ4plex@N-term		0.0129765	1070.6	1071.61	1070.59	1071.6	1	8	1.1.4.344.3	1	85.75	16418.4	85.75	1.23183	0.630851	1.63057	0.694262	3764.72	15.4	4539.28	21.8	4125.12	23.14	0
2	24.54	24.54	32.84	21.84	19.38	IPI:IPI00745872.2	P02770	Gene_Symbol=ALB Isoform 1 of Serum albumin	1	auto	0	99	ADDKETCFAEEGK	iTRAQ4plex@N-term; iTRAQ4plex(K)@4; Methylthio(C)@7; iTRAQ4plex(K)@13	missed K-E@4	0.109607	1920.01	1921.01	1919.9	1920.9	1	8	2.1.5.263.1	1	65.5	1463.65	65.5	0.61637	0.609776	1.31502	0.682387	3024.27	10.91	1824.59	8.97	2672.49	15.48	0
2	24.54	24.54	32.84	21.84	19.38	IPI:IPI00745872.2	P02770	Gene_Symbol=ALB Isoform 1 of Serum albumin	1	auto	2	99	ADDKETCFAEEGK	iTRAQ4plex@N-term; iTRAQ4plex(K)@4; Methylthio(C)@7; iTRAQ4plex(K)@13	missed K-E@4	-0.00243161	1919.89	1920.9	1919.9	1920.9	1	13	1.1.4.264.3	1	65.75	11427.7	65.75	1.52936	0.436887	1.39315	0.523502	3793.58	13.8	5678.87	13.74	3551.48	13.37	0
2	24.54	24.54	32.84	21.84	19.38	IPI:IPI00745872.2	P02770	Gene_Symbol=ALB Isoform 1 of Serum albumin	1	auto	0	99	LVNEVTEFAK	iTRAQ4plex@N-term; iTRAQ4plex(K)@10		0.178174	1436.99	1438	1436.81	1437.82	1	13	1.2.4.360.3	1	89.75	11446.7	89.75	1.46601	0.484985	1.60953	0.595767	3238.42	12.72	4647.02	13.22	3502.63	15.69	0
2	24.54	24.54	32.84	21.84	19.38	IPI:IPI00745872.2	P02770	Gene_Symbol=ALB Isoform 1 of Serum albumin	1	auto	0	99	YICENQDSISSK	iTRAQ4plex@N-term; Methylthio(C)@3; iTRAQ4plex(K)@12		0.2004	1720.01	1721.01	1719.81	1720.81	1	18	1.2.4.293.4	1	73	21115.8	73	0.892723	0.193771	1.38161	0.183926	12662.3	15.57	11064.6	16.57	11756.1	16.08	0
2	24.54	24.54	32.84	21.84	19.38	IPI:IPI00745872.2	P02770	Gene_Symbol=ALB Isoform 1 of Serum albumin	1	auto	2	99	YICENQDSISSK	iTRAQ4plex@N-term; Methylthio(C)@3; iTRAQ4plex(K)@12		-0.00615117	1719.8	1720.81	1719.81	1720.81	1	19	1.1.4.293.2	1	73	22100.5	73	1.15308	0.295999	1.44764	0.298706	8210.59	14.82	9266.98	21.74	7987.29	19.01	0
77	0.47	0.48	11.97	5.1	0	IPI:IPI00418262.5	P09972	Gene_Symbol=ALDOC Fructose-bisphosphate aldolase	1	auto	0.474955	88.34	GVVPLAGTDGETTTQGLDGLSER	iTRAQ4plex@N-term		-0.0257749	2416.19	2417.2	2416.22	2417.23	1	6	1.1.4.333.2	1	83	5362.02	83	1.00716	3.19598	0.89243	3.87278	338.65	8.07	333.85	7.11	203.09	6.2	0
138	0.08	0.08	7.57	4.382	0	IPI:IPI00007423.1	Q92688	Gene_Symbol=ANP32B Isoform 1 of Acidic leucine-rich nuclear phosphoprotein 32 family member B	1	auto	0.076756	52.77	KRETDDEGEDD	iTRAQ4plex@N-term; iTRAQ4plex(K)@1; Phospho(T)@4	missed K-R@1; missed R-E@2	0.139793	1675.82	1676.83	1675.68	1676.69	1	6	1.2.4.108.3	1	26.75	14471.1	26.75	0.558144	0.453611	0.575294	0.628698	8881.29	19.89	4852.06	19.14	3433.44	20.17	0
138	0.08	0.08	7.57	4.382	0	IPI:IPI00007423.1	Q92688	Gene_Symbol=ANP32B Isoform 1 of Acidic leucine-rich nuclear phosphoprotein 32 family member B	1	auto	0	44.65	KRETDDEGEDD	iTRAQ4plex@N-term; iTRAQ4plex(K)@1; Phospho(T)@4	missed K-R@1; missed R-E@2	0.0360334	1675.72	1676.72	1675.68	1676.69	1	7	2.1.5.103.2	1	25.5	5736.31	25.5	1.36441	0.230858	1.37966	0.403847	8332.05	14.48	11127.6	16.91	7724.77	28.16	0
64	2	2	9.302	9.302	9.302	IPI:IPI00908577.1; IPI:IPI00218918.5	P04083	Gene_Symbol=ANXA1 cDNA FLJ51887, highly similar to Annexin A1; Gene_Symbol=ANXA1 Annexin A1	1	auto	2	99	SEDFGVNEDLADSDAR	iTRAQ4plex@N-term		-0.0330315	1882.8	1883.81	1882.83	1883.84	1	9	1.1.4.283.4	1	70.5	11562.3	70.5	1.10621	2.3979	3.01957	1.80666	661.95	9.56	716.75	13.72	1343.18	14.58	0
15	4	4	21.29	7.563	7.563	IPI:IPI00418169.3	P07355	Gene_Symbol=ANXA2 Isoform 2 of Annexin A2	1	auto	0	18.97	AEDGSVIDYELIDQDAR	iTRAQ4plex@N-term		0.115893	2052.09	2053.1	2051.98	2052.98	1	4	2.1.5.359.1	1	89.5	1418.6	89.5	0.568916	3.5273	2.23943	2.60553	521.04	11.44	290.15	8.01	784.1	11	0
15	4	4	21.29	7.563	7.563	IPI:IPI00418169.3	P07355	Gene_Symbol=ANXA2 Isoform 2 of Annexin A2	0	auto - discordant peptide type	0	99	TNQELQEINR	No iTRAQ4plex@N-term		0.0758978	1243.69	1244.7	1243.62	1244.62	1	7	2.1.5.204.3	0	50.75	2448.46	50.75	0.780016	2.13747	0.01		797.07	10.11	608.56	10.47	0	30.11	0
15	4	4	21.29	7.563	7.563	IPI:IPI00418169.3	P07355	Gene_Symbol=ANXA2 Isoform 2 of Annexin A2	1	auto	2	99	AEDGSVIDYELIDQDAR	iTRAQ4plex@N-term		0.0448761	2052.02	2053.03	2051.98	2052.98	1	9	1.1.4.359.2	1	89.5	8956.89	89.5	0.968125	2.07018	2.30235	1.32182	1128.71	11.34	1069.59	19.36	1746.29	15	0
15	4	4	21.29	7.563	7.563	IPI:IPI00418169.3	P07355	Gene_Symbol=ANXA2 Isoform 2 of Annexin A2	1	auto	0	98.34	TNQELQEINR	iTRAQ4plex@N-term		0.175373	1387.89	1388.9	1387.72	1388.72	1	8	1.2.4.213.5	1	53	13308.4	53	0.716672	0.827683	0.961905	0.772855	3737.15	14.41	2621.59	19.2	2415.66	16.18	0
15	4	4	21.29	7.563	7.563	IPI:IPI00418169.3	P07355	Gene_Symbol=ANXA2 Isoform 2 of Annexin A2	1	auto	0	99	TNQELQEINR	iTRAQ4plex@N-term		0.0912669	1387.81	1388.82	1387.72	1388.72	1	9	2.1.5.213.2	1	53	6626.97	53	2.53769	0.632842	1.47251	1.02989	1868.87	10.58	4642.17	13.13	1849.27	15.91	0
15	4	4	21.29	7.563	7.563	IPI:IPI00418169.3	P07355	Gene_Symbol=ANXA2 Isoform 2 of Annexin A2	1	auto	2	99	TNQELQEINR	iTRAQ4plex@N-term		-0.00537121	1387.71	1388.72	1387.72	1388.72	1	9	1.1.4.215.5	1	53.5	29537.1	53.5	1.55876	0.737536	1.10241	1.33456	2412.46	14.83	3680.81	15	1787.17	21.17	0
86	0.25	0.25	3.504	1.101	0	IPI:IPI00969023.1; IPI:IPI00747443.2; IPI:IPI00219078.5; IPI:IPI00177817.4	P16615	Gene_Symbol=ATP2A2 Isoform 3 of Sarcoplasmic/endoplasmic reticulum calcium ATPase 2; Gene_Symbol=ATP2A2 Isoform 5 of Sarcoplasmic/endoplasmic reticulum calcium ATPase 2; Gene_Symbol=ATP2A2 Isoform 1 of Sarcoplasmic/endoplasmic reticulum calcium ATPase 2; Gene_Symbol=ATP2A2 Isoform 2 of Sarcoplasmic/endoplasmic reticulum calcium ATPase 2	1	auto	0	39.92	EFDELNPSAQR	iTRAQ4plex@N-term; Phospho(S)@8		0.0640166	1528.73	1529.74	1528.67	1529.68	1	5	2.1.5.253.5	1	63	10309.2	63	100		100		0	0	1118.59	13.49	2503.05	15.71	0
86	0.25	0.25	3.504	1.101	0	IPI:IPI00969023.1; IPI:IPI00747443.2; IPI:IPI00219078.5; IPI:IPI00177817.4	P16615	Gene_Symbol=ATP2A2 Isoform 3 of Sarcoplasmic/endoplasmic reticulum calcium ATPase 2; Gene_Symbol=ATP2A2 Isoform 5 of Sarcoplasmic/endoplasmic reticulum calcium ATPase 2; Gene_Symbol=ATP2A2 Isoform 1 of Sarcoplasmic/endoplasmic reticulum calcium ATPase 2; Gene_Symbol=ATP2A2 Isoform 2 of Sarcoplasmic/endoplasmic reticulum calcium ATPase 2	1	auto	0.247952	76.17	EFDELNPSAQR	iTRAQ4plex@N-term; Phospho(S)@8		0.182791	1528.85	1529.86	1528.67	1529.68	1	7	1.2.4.253.5	1	63	32230.5	63	0.982696	1.86855	8.24214	1.07351	1257.75	12.75	1209.81	18.99	6966.23	24.61	0
126	0.09	0.14	0.7576	0.5892	0	IPI:IPI00465166.2	Q9NTI2	Gene_Symbol=ATP8A2 probable phospholipid-transporting ATPase IB	0	auto - shared MS/MS	0	33.02	SSVGPVR	iTRAQ4plex@N-term; Phospho(S)@2		0.0408386	924.496	925.503	924.455	925.462	1	6	2.1.5.147.6	0	36.5	26931	36.5	0.700799	0.24471	0.243453	1.00982	15193.2	21.16	10421.9	20.97	2485.58	24.86	0
126	0.09	0.14	0.7576	0.5892	0	IPI:IPI00465166.2	Q9NTI2	Gene_Symbol=ATP8A2 probable phospholipid-transporting ATPase IB	0	auto - shared MS/MS	0	32.13	IRSSVGPVR	iTRAQ4plex@N-term; Phospho(S)@4	missed R-S@2	0.0884516	1193.73	1194.74	1193.64	1194.65	1	6	2.1.5.210.4	0	52.25	14421.9	52.25	0.640603	0.481545	0.44364	1.05972	4654.47	12.56	2918.52	11.64	1387.6	14.22	0
126	0.09	0.14	0.7576	0.5892	0	IPI:IPI00465166.2	Q9NTI2	Gene_Symbol=ATP8A2 probable phospholipid-transporting ATPase IB	0	auto - shared MS/MS	0.0883098	54.8	SSVGPVR	iTRAQ4plex@N-term; Phospho(S)@2		0.0108826	924.466	925.473	924.455	925.462	1	7	1.1.4.151.8	0	37.5	52018.8	37.5	0.623081	0.566081	0.505046	1.14693	5115.26	14.77	3119.72	15.19	1736.05	19.27	0
126	0.09	0.14	0.7576	0.5892	0	IPI:IPI00465166.2	Q9NTI2	Gene_Symbol=ATP8A2 probable phospholipid-transporting ATPase IB	0	auto - shared MS/MS	0	20.43	SSVGPVR	iTRAQ4plex@N-term; Phospho(S)@2		0.133124	924.588	925.596	924.455	925.462	1	6	1.2.4.148.3	0	36.75	39349.1	36.75	0.306169	0.600366	0.265422	1.14985	10485.4	19.88	3142.32	17.9	1870.19	21.21	0
107	0.14	0.14	7.383	7.383	0	IPI:IPI01012371.1; IPI:IPI01009237.1; IPI:IPI00024291.2	Q92934	Gene_Symbol=BAD Uncharacterized protein; Gene_Symbol=BAD Uncharacterized protein; Gene_Symbol=BAD Bcl2 antagonist of cell death	1	auto	0.136083	64.04	SAPPNLWAAQR	iTRAQ4plex@N-term; Phospho(S)@1		-0.0202325	1433.67	1434.68	1433.69	1434.7	1	5	1.1.4.283.2	1	70.5	6414.15	70.5	0.84042	1.38672	0.894106	1.65745	1087.56	9.8	894.65	9.43	653.44	9.09	0
17	3.11	3.11	18.6	7.3	1.102	IPI:IPI00980443.1; IPI:IPI00978390.1; IPI:IPI00977358.1; IPI:IPI00976642.1; IPI:IPI00413672.1; IPI:IPI00413671.1; IPI:IPI00006079.1	Q9NYF8	Gene_Symbol=BCLAF1 Uncharacterized protein; Gene_Symbol=BCLAF1 Uncharacterized protein; Gene_Symbol=BCLAF1 Uncharacterized protein; Gene_Symbol=BCLAF1 Uncharacterized protein; Gene_Symbol=BCLAF1 Isoform 3 of Bcl-2-associated transcription factor 1; Gene_Symbol=BCLAF1 Isoform 2 of Bcl-2-associated transcription factor 1; Gene_Symbol=BCLAF1 Isoform 1 of Bcl-2-associated transcription factor 1	1	auto	0.239578	58.07	FNDSEGDDTEETEDYR	iTRAQ4plex@N-term; Phospho(S)@4		0.118218	2144.9	2145.91	2144.78	2145.79	1	6	2.1.5.218.4	1	54.25	2381.39	54.25	2.21388	2.16115	0.01		412.82	8.04	894.58	8.38	0	44.25	0
17	3.11	3.11	18.6	7.3	1.102	IPI:IPI00980443.1; IPI:IPI00978390.1; IPI:IPI00977358.1; IPI:IPI00976642.1; IPI:IPI00413672.1; IPI:IPI00413671.1; IPI:IPI00006079.1	Q9NYF8	Gene_Symbol=BCLAF1 Uncharacterized protein; Gene_Symbol=BCLAF1 Uncharacterized protein; Gene_Symbol=BCLAF1 Uncharacterized protein; Gene_Symbol=BCLAF1 Uncharacterized protein; Gene_Symbol=BCLAF1 Isoform 3 of Bcl-2-associated transcription factor 1; Gene_Symbol=BCLAF1 Isoform 2 of Bcl-2-associated transcription factor 1; Gene_Symbol=BCLAF1 Isoform 1 of Bcl-2-associated transcription factor 1	1	auto	0.301899	65.36	STFREESPLR	iTRAQ4plex@N-term; Phospho(S)@7	missed R-E@4	0.0934382	1444.78	1445.78	1444.68	1445.69	1	6	2.1.5.217.3	1	54	7278.23	54	0.802282	0.894929	0.817243	1.05588	2455.88	11.98	1928.58	14.47	1348.72	12.63	0
17	3.11	3.11	18.6	7.3	1.102	IPI:IPI00980443.1; IPI:IPI00978390.1; IPI:IPI00977358.1; IPI:IPI00976642.1; IPI:IPI00413672.1; IPI:IPI00413671.1; IPI:IPI00006079.1	Q9NYF8	Gene_Symbol=BCLAF1 Uncharacterized protein; Gene_Symbol=BCLAF1 Uncharacterized protein; Gene_Symbol=BCLAF1 Uncharacterized protein; Gene_Symbol=BCLAF1 Uncharacterized protein; Gene_Symbol=BCLAF1 Isoform 3 of Bcl-2-associated transcription factor 1; Gene_Symbol=BCLAF1 Isoform 2 of Bcl-2-associated transcription factor 1; Gene_Symbol=BCLAF1 Isoform 1 of Bcl-2-associated transcription factor 1	1	auto	0.235077	57.48	RIDISPSTLR	iTRAQ4plex@N-term; Phospho(S)@5	cleaved H-R@N-term; missed R-I@1	-0.0122784	1380.71	1381.72	1380.72	1381.73	1	5	1.1.4.288.3	1	71.75	8482.9	71.75	1.84262	2.03552	2.50381	1.92791	603.54	8.97	1088.54	15.14	1015.48	12.47	0
17	3.11	3.11	18.6	7.3	1.102	IPI:IPI00980443.1; IPI:IPI00978390.1; IPI:IPI00977358.1; IPI:IPI00976642.1; IPI:IPI00413672.1; IPI:IPI00413671.1; IPI:IPI00006079.1	Q9NYF8	Gene_Symbol=BCLAF1 Uncharacterized protein; Gene_Symbol=BCLAF1 Uncharacterized protein; Gene_Symbol=BCLAF1 Uncharacterized protein; Gene_Symbol=BCLAF1 Uncharacterized protein; Gene_Symbol=BCLAF1 Isoform 3 of Bcl-2-associated transcription factor 1; Gene_Symbol=BCLAF1 Isoform 2 of Bcl-2-associated transcription factor 1; Gene_Symbol=BCLAF1 Isoform 1 of Bcl-2-associated transcription factor 1	0	auto - discordant peptide type	0	29.83	QKSPEIHR	Gln->pyro-Glu@N-term; iTRAQ4plex(K)@2; Phospho(S)@3	missed K-S@2	0.00118528	1200.58	1201.59	1200.58	1201.58	1	6	1.1.4.150.2	0	37.25	9332.02	37.25	1.3452	0.969781	0.523598	1.55931	2255.77	18.39	2970.19	15.6	793.7	10.55	0
17	3.11	3.11	18.6	7.3	1.102	IPI:IPI00980443.1; IPI:IPI00978390.1; IPI:IPI00977358.1; IPI:IPI00976642.1; IPI:IPI00413672.1; IPI:IPI00413671.1; IPI:IPI00006079.1	Q9NYF8	Gene_Symbol=BCLAF1 Uncharacterized protein; Gene_Symbol=BCLAF1 Uncharacterized protein; Gene_Symbol=BCLAF1 Uncharacterized protein; Gene_Symbol=BCLAF1 Uncharacterized protein; Gene_Symbol=BCLAF1 Isoform 3 of Bcl-2-associated transcription factor 1; Gene_Symbol=BCLAF1 Isoform 2 of Bcl-2-associated transcription factor 1; Gene_Symbol=BCLAF1 Isoform 1 of Bcl-2-associated transcription factor 1	1	auto	0.388277	73.15	KETQSPEQVK	iTRAQ4plex@N-term; iTRAQ4plex(K)@1; Phospho(S)@5; iTRAQ4plex(K)@10	missed K-E@1	0.00816453	1684.88	1685.89	1684.88	1685.88	1	6	1.1.4.143.4	1	35.5	9510.27	35.5	1.77704	0.377336	1.54709	0.633844	4278.3	13.4	7441.72	15.66	4447.85	24.51	0
17	3.11	3.11	18.6	7.3	1.102	IPI:IPI00980443.1; IPI:IPI00978390.1; IPI:IPI00977358.1; IPI:IPI00976642.1; IPI:IPI00413672.1; IPI:IPI00413671.1; IPI:IPI00006079.1	Q9NYF8	Gene_Symbol=BCLAF1 Uncharacterized protein; Gene_Symbol=BCLAF1 Uncharacterized protein; Gene_Symbol=BCLAF1 Uncharacterized protein; Gene_Symbol=BCLAF1 Uncharacterized protein; Gene_Symbol=BCLAF1 Isoform 3 of Bcl-2-associated transcription factor 1; Gene_Symbol=BCLAF1 Isoform 2 of Bcl-2-associated transcription factor 1; Gene_Symbol=BCLAF1 Isoform 1 of Bcl-2-associated transcription factor 1	1	auto	0.0639892	23.02	KAEGEPQEESPLK	iTRAQ4plex@N-term; iTRAQ4plex(K)@1; Phospho(S)@10; iTRAQ4plex(K)@13	missed K-A@1	0.0829551	1953.06	1954.07	1952.98	1953.99	1	6	2.1.5.175.3	1	43.5	2921.95	43.5	0.884508	0.281612	0.607023	0.537296	7843.42	15.96	6790.64	13.22	3199.44	15.91	0
17	3.11	3.11	18.6	7.3	1.102	IPI:IPI00980443.1; IPI:IPI00978390.1; IPI:IPI00977358.1; IPI:IPI00976642.1; IPI:IPI00413672.1; IPI:IPI00413671.1; IPI:IPI00006079.1	Q9NYF8	Gene_Symbol=BCLAF1 Uncharacterized protein; Gene_Symbol=BCLAF1 Uncharacterized protein; Gene_Symbol=BCLAF1 Uncharacterized protein; Gene_Symbol=BCLAF1 Uncharacterized protein; Gene_Symbol=BCLAF1 Isoform 3 of Bcl-2-associated transcription factor 1; Gene_Symbol=BCLAF1 Isoform 2 of Bcl-2-associated transcription factor 1; Gene_Symbol=BCLAF1 Isoform 1 of Bcl-2-associated transcription factor 1	1	auto	1.88606	99	QKSPEIHR	iTRAQ4plex@N-term; iTRAQ4plex(K)@2; Phospho(S)@3	missed K-S@2	0.0098475	1361.72	1362.72	1361.71	1362.71	1	8	1.1.4.145.8	1	36	36006.5	36	0.70799	0.424688	0.732901	0.541147	8092	18.18	5607.72	20.21	3985.33	19.62	0
17	3.11	3.11	18.6	7.3	1.102	IPI:IPI00980443.1; IPI:IPI00978390.1; IPI:IPI00977358.1; IPI:IPI00976642.1; IPI:IPI00413672.1; IPI:IPI00413671.1; IPI:IPI00006079.1	Q9NYF8	Gene_Symbol=BCLAF1 Uncharacterized protein; Gene_Symbol=BCLAF1 Uncharacterized protein; Gene_Symbol=BCLAF1 Uncharacterized protein; Gene_Symbol=BCLAF1 Uncharacterized protein; Gene_Symbol=BCLAF1 Isoform 3 of Bcl-2-associated transcription factor 1; Gene_Symbol=BCLAF1 Isoform 2 of Bcl-2-associated transcription factor 1; Gene_Symbol=BCLAF1 Isoform 1 of Bcl-2-associated transcription factor 1	1	auto	0	55.88	QKSPEIHR	iTRAQ4plex@N-term; iTRAQ4plex(K)@2; Phospho(S)@3	missed K-S@2	0.00666134	1361.71	1362.72	1361.71	1362.71	1	7	2.1.5.140.8	1	34.75	15329.6	34.75	0.85587	0.179007	0.789039	0.409745	16471.7	19.87	13799	18.25	8733.72	34.2	0
52	2	2	31.4	26.74	26.74	IPI:IPI00981414.1	O00193	Gene_Symbol=C11orf58 Uncharacterized protein	1	auto	0	99	SASPDDDLGSSNWEAADLGNEER	iTRAQ4plex@N-term; Phospho(S)@3		0.144989	2658.23	2659.24	2658.08	2659.09	1	8	2.1.5.319.2	1	79.5	2858.26	79.5	100				0	12.44	502.5	9.85	0	25.11	0
52	2	2	31.4	26.74	26.74	IPI:IPI00981414.1	O00193	Gene_Symbol=C11orf58 Uncharacterized protein	0	auto - discordant peptide type	2	99	SASPDDDLGSSNWEAADLGNEER	iTRAQ4plex@N-term; Phospho(S)@3		0.320038	2658.4	2659.41	2658.08	2659.09	1	14	1.2.4.319.2	0	79.5	21018.2	79.5	0.783957	1.42618	0.862583	2.14374	1549.44	12.95	1188.97	13.74	898.13	17.73	0
52	2	2	31.4	26.74	26.74	IPI:IPI00981414.1	O00193	Gene_Symbol=C11orf58 Uncharacterized protein	1	auto	0	87.19	SASPDDDLGSSNWEAADLGNEER	iTRAQ4plex@N-term; Phospho(S)@3		0.0226349	2658.11	2659.11	2658.08	2659.09	1	8	1.1.4.319.4	1	79.5	16734	79.5	1.36727	3.79018	1.50812	4.33026	398.8	12.69	533.72	10.99	404.16	11.87	0
39	2	2	7.366	2.394	2.394	IPI:IPI00218696.2	Q05682	Gene_Symbol=CALD1 cDNA FLJ53193, highly similar to Homo sapiens caldesmon 1 (CALD1), transcript variant 5, mRNA	1	auto	0	99	RGSIGENQIKDEK	iTRAQ4plex@N-term; Phospho(S)@3; iTRAQ4plex(K)@10; iTRAQ4plex(K)@13	missed R-G@1; missed K-D@10	0.0372032	1985.07	1986.08	1985.03	1986.04	1	13	2.1.5.198.5	1	49.25	25673.7	49.25	1.10957	0.125985	0.712346	0.390939	24470.6	20.31	26576.8	25.19	11713.8	44.75	0
39	2	2	7.366	2.394	2.394	IPI:IPI00218696.2	Q05682	Gene_Symbol=CALD1 cDNA FLJ53193, highly similar to Homo sapiens caldesmon 1 (CALD1), transcript variant 5, mRNA	1	auto	0	50.18	RGSIGENQIKDEK	iTRAQ4plex@N-term; Phospho(S)@3; iTRAQ4plex(K)@10; iTRAQ4plex(K)@13	missed R-G@1; missed K-D@10	0.0248122	1985.06	1986.06	1985.03	1986.04	1	7	1.1.4.201.8	1	50	54772.6	50	0.912963	0.455524	0.810835	0.763142	5147.67	17.14	4600.1	14.3	2804.83	19.26	0
39	2	2	7.366	2.394	2.394	IPI:IPI00218696.2	Q05682	Gene_Symbol=CALD1 cDNA FLJ53193, highly similar to Homo sapiens caldesmon 1 (CALD1), transcript variant 5, mRNA	1	auto	2	99	RGSIGENQIKDEK	iTRAQ4plex@N-term; Phospho(S)@3; iTRAQ4plex(K)@10; iTRAQ4plex(K)@13	missed R-G@1; missed K-D@10	0.214693	1985.25	1986.25	1985.03	1986.04	1	11	1.2.4.199.10	1	49.5	140186	49.5	0.387397	0.155771	0.946285	0.116992	38375.9	21.16	14551.9	21.2	24403.1	25.18	0
11	6.07	6.07	11.32	4.944	4.944	IPI:IPI00020984.2	P27824	Gene_Symbol=CANX cDNA FLJ55574, highly similar to Calnexin	1	auto	2	99	SDAEEDGGTVSQEEEDR	iTRAQ4plex@N-term; Phospho(S)@11		0.214253	2076.01	2077.01	2075.79	2076.8	1	10	1.2.4.156.1	1	38.75	15407.7	38.75	1.89119	1.11979	1.84195	1.28347	1585.8	15.56	2935.53	15.84	1962.86	16.24	0
11	6.07	6.07	11.32	4.944	4.944	IPI:IPI00020984.2	P27824	Gene_Symbol=CANX cDNA FLJ55574, highly similar to Calnexin	0	auto - discordant peptide type	0	98.97	QKSDAEEDGGTVSQEEEDR	No iTRAQ4plex@N-term; iTRAQ4plex(K)@2; Phospho(S)@3	missed K-S@2	0.229657	2332.18	2333.18	2331.95	2332.95	1	9	1.2.4.158.2	0	39.25	3670.44	39.25	0.537963	2.32729	0.837113	1.20132	1685.93	9.77	887.76	20.01	948.39	9.98	0
11	6.07	6.07	11.32	4.944	4.944	IPI:IPI00020984.2	P27824	Gene_Symbol=CANX cDNA FLJ55574, highly similar to Calnexin	0	auto - discordant peptide type	0	99	AEEDEILNRSPR	iTRAQ4plex@N-term; Deamidated(N)@8; Phospho(S)@10	missed R-S@9	0.112769	1652.87	1653.87	1652.75	1653.76	1	6	2.1.5.238.2	0	59.25	3513.81	59.25	0.70248	2.27989	1.57618	1.90952	1032.18	12.66	709.73	13.64	1093.26	16	0
11	6.07	6.07	11.32	4.944	4.944	IPI:IPI00020984.2	P27824	Gene_Symbol=CANX cDNA FLJ55574, highly similar to Calnexin	0	auto - shared MS/MS	0.0700704	21.62	TGIYEEK	iTRAQ4plex@N-term; Phospho(T)@1; iTRAQ4plex(K)@7		0.0752978	1206.65	1207.66	1206.58	1207.58	1	5	2.1.5.206.1	0	51.25	2096.91	51.25	1.00256	0.379348	0.246792	1.85519	3614.4	9.84	3546.9	9.37	599.42	11	0
11	6.07	6.07	11.32	4.944	4.944	IPI:IPI00020984.2	P27824	Gene_Symbol=CANX cDNA FLJ55574, highly similar to Calnexin	0	auto - discordant peptide type	0	99	QKSDAEEDGGTVSQEEEDR	No iTRAQ4plex@N-term; iTRAQ4plex(K)@2; Phospho(S)@3	missed K-S@2	0.0690128	2332.01	2333.02	2331.95	2332.95	1	7	2.1.5.157.1	0	39	2081.21	39	0.66362	2.50333	3.29706	1.52727	1108.74	15.07	720.2	15.14	2456.52	17.11	0
11	6.07	6.07	11.32	4.944	4.944	IPI:IPI00020984.2	P27824	Gene_Symbol=CANX cDNA FLJ55574, highly similar to Calnexin	1	auto	0	74.27	SDAEEDGGTVSQEEEDR	iTRAQ4plex@N-term; Phospho(S)@11		0.0545846	2075.85	2076.85	2075.79	2076.8	1	7	2.1.5.157.7	1	39	7205.93	39	1.09031	0.973697	0.427663	1.84055	2504.93	16.52	2673.3	19.15	719.88	12.37	0
11	6.07	6.07	11.32	4.944	4.944	IPI:IPI00020984.2	P27824	Gene_Symbol=CANX cDNA FLJ55574, highly similar to Calnexin	1	auto	0	99	QKSDAEEDGGTVSQEEEDR	iTRAQ4plex@N-term; iTRAQ4plex(K)@2; Phospho(S)@3	missed K-S@2	-0.0655475	2475.98	2476.99	2476.05	2477.06	1	14	1.1.4.176.10	1	43.75	63524.8	43.75	0.221025	1.2878	0.571508	0.950531	4989.45	18.69	1079.44	13.3	1916.19	16.74	0
11	6.07	6.07	11.32	4.944	4.944	IPI:IPI00020984.2	P27824	Gene_Symbol=CANX cDNA FLJ55574, highly similar to Calnexin	1	auto	0	99	SDAEEDGGTVSQEEEDR	iTRAQ4plex@N-term; Phospho(S)@11		-0.0564565	2075.74	2076.74	2075.79	2076.8	1	8	1.1.4.158.7	1	39.25	22549.1	39.25	0.385419	2.90677	0.965155	1.79956	1079.69	12.44	407.32	10.87	700.26	9.68	0
11	6.07	6.07	11.32	4.944	4.944	IPI:IPI00020984.2	P27824	Gene_Symbol=CANX cDNA FLJ55574, highly similar to Calnexin	0	auto - discordant peptide type	0	53.6	QKSDAEEDGGTVSQEEEDR	Gln->pyro-Glu@N-term; iTRAQ4plex(K)@2; Phospho(S)@3; Phospho(S)@13	missed K-S@2	0.100423	2394.99	2395.99	2394.89	2395.89	1	7	2.1.5.164.3	0	40.75	4900.31	40.75	1.25439	0.859571	1.72303	1.0641	1842.43	12.09	2262.18	12.56	2133.28	17.87	0
11	6.07	6.07	11.32	4.944	4.944	IPI:IPI00020984.2	P27824	Gene_Symbol=CANX cDNA FLJ55574, highly similar to Calnexin	0	auto - discordant peptide type	0	99	QKSDAEEDGGTVSQEEEDR	Gln->pyro-Glu@N-term; iTRAQ4plex(K)@2; Phospho(S)@3	missed K-S@2	0.228619	2315.15	2316.16	2314.92	2315.93	1	18	1.2.4.178.9	0	44.25	104716	44.25	0.622411	0.298096	0.777601	0.445337	17571.7	26.63	10705.2	27.48	9181.94	38.45	0
11	6.07	6.07	11.32	4.944	4.944	IPI:IPI00020984.2	P27824	Gene_Symbol=CANX cDNA FLJ55574, highly similar to Calnexin	0	auto - discordant peptide type	0	99	QKSDAEEDGGTVSQEEEDR	No iTRAQ4plex@N-term; iTRAQ4plex(K)@2; Ser->Cys@3; Methylthio(C)@3	missed K-S@2	0.0668042	2314.01	2315.02	2313.94	2314.95	1	15	2.1.5.180.1	0	44.75	809.261	44.75	0.276106	0.954782	0.802491	0.844634	5448.57	18.6	1472.52	13.13	2938.23	22.7	0
11	6.07	6.07	11.32	4.944	4.944	IPI:IPI00020984.2	P27824	Gene_Symbol=CANX cDNA FLJ55574, highly similar to Calnexin	0	auto - discordant peptide type	0	99	QKSDAEEDGGTVSQEEEDR	Gln->pyro-Glu@N-term; iTRAQ4plex(K)@2; Ala->Cys@5; Methylthio(C)@5	missed K-S@2	0.242726	2313.16	2314.16	2312.91	2313.92	1	14	1.2.4.179.7	0	44.5	8756.47	44.5	0.540667	0.445736	0.69559	0.504847	12738.5	24.57	6741.43	27.09	5954.36	27.78	0
11	6.07	6.07	11.32	4.944	4.944	IPI:IPI00020984.2	P27824	Gene_Symbol=CANX cDNA FLJ55574, highly similar to Calnexin	1	auto	0	99	QKSDAEEDGGTVSQEEEDR	iTRAQ4plex@N-term; iTRAQ4plex(K)@2; Phospho(S)@3	missed K-S@2	0.108552	2476.16	2477.16	2476.05	2477.06	1	15	2.1.5.175.9	1	43.5	20658.4	43.5	0.625987	0.333456	0.833791	0.532012	10067.6	17.67	6168.72	17.49	5640.88	28.33	0
11	6.07	6.07	11.32	4.944	4.944	IPI:IPI00020984.2	P27824	Gene_Symbol=CANX cDNA FLJ55574, highly similar to Calnexin	0	auto - discordant peptide type	0	99	QKSDAEEDGGTVSQEEEDR	iTRAQ4plex@N-term; iTRAQ4plex(K)@2; Phospho(S)@3	missed K-S@2	0.226472	2476.27	2477.28	2476.05	2477.06	1	15	1.2.4.174.10	0	43.25	78173.2	43.25	0.410128	0.263582	0.487692	0.436814	23560.8	22.67	9458.31	23.21	7721.46	32.9	0
11	6.07	6.07	11.32	4.944	4.944	IPI:IPI00020984.2	P27824	Gene_Symbol=CANX cDNA FLJ55574, highly similar to Calnexin	0	auto - discordant peptide type	0	99	QKSDAEEDGGTVSQEEEDR	iTRAQ4plex@N-term; iTRAQ4plex(K)@2; Phospho(S)@3	missed K-S@2	-0.771331	2475.28	2476.28	2476.05	2477.06	1	12	1.2.4.173.1	0	43	3867.16	43	0.524973	0.380466	0.551688	0.492335	13480.8	20.27	6927.17	24.21	4997.73	23.43	0
11	6.07	6.07	11.32	4.944	4.944	IPI:IPI00020984.2	P27824	Gene_Symbol=CANX cDNA FLJ55574, highly similar to Calnexin	0	auto - discordant peptide type	0	99	QKSDAEEDGGTVSQEEEDR	iTRAQ4plex@N-term; iTRAQ4plex(K)@2; Phospho(S)@3; Asp->Leu@4	missed K-S@2	0.0555813	2474.16	2475.17	2474.11	2475.11	1	12	2.1.5.174.7	0	43.25	3836	43.25	0.469045	0.352965	0.684575	0.384499	14161.4	23.02	6501.64	20.37	6514.62	22.7	0
11	6.07	6.07	11.32	4.944	4.944	IPI:IPI00020984.2	P27824	Gene_Symbol=CANX cDNA FLJ55574, highly similar to Calnexin	0	auto - discordant peptide type	2	99	QKSDAEEDGGTVSQEEEDR	Gln->pyro-Glu@N-term; iTRAQ4plex(K)@2; Phospho(S)@3	missed K-S@2	-0.0412721	2314.88	2315.89	2314.92	2315.93	1	19	1.1.4.180.4	0	44.75	106833	44.75	0.480756	0.810669	1.21472	0.67442	5033.3	19.13	2368.54	16.96	4108.58	22.89	0
11	6.07	6.07	11.32	4.944	4.944	IPI:IPI00020984.2	P27824	Gene_Symbol=CANX cDNA FLJ55574, highly similar to Calnexin	0	auto - discordant peptide type	0	99	QKSDAEEDGGTVSQEEEDR	Gln->pyro-Glu@N-term; iTRAQ4plex(K)@2; Phospho(S)@3	missed K-S@2	0.0921439	2315.01	2316.02	2314.92	2315.93	1	18	2.1.5.179.6	0	44.5	39864	44.5	0.457865	0.567685	1.25922	0.434891	12235.2	25.3	5483.41	28.99	10353.2	39.61	0
11	6.07	6.07	11.32	4.944	4.944	IPI:IPI00020984.2	P27824	Gene_Symbol=CANX cDNA FLJ55574, highly similar to Calnexin	1	auto	0	99	AEEDEILNRSPR	iTRAQ4plex@N-term; Phospho(S)@10	missed R-S@9	0.118025	1651.89	1652.89	1651.77	1652.78	1	15	2.1.5.228.11	1	56.75	116320	56.75	0.556485	0.29676	0.727946	0.470569	16821.4	25.3	9162.61	23.44	8228.57	36.69	0
11	6.07	6.07	11.32	4.944	4.944	IPI:IPI00020984.2	P27824	Gene_Symbol=CANX cDNA FLJ55574, highly similar to Calnexin	1	auto	2	99	AEEDEILNRSPR	iTRAQ4plex@N-term; Phospho(S)@10	missed R-S@9	-0.0264213	1651.74	1652.75	1651.77	1652.78	1	15	1.1.4.230.5	1	57.25	186266	57.25	0.673311	0.408839	0.703347	0.572407	13004.4	23.9	8570.59	31.3	6146.45	33.32	0
11	6.07	6.07	11.32	4.944	4.944	IPI:IPI00020984.2	P27824	Gene_Symbol=CANX cDNA FLJ55574, highly similar to Calnexin	1	auto	0	99	AEEDEILNRSPR	iTRAQ4plex@N-term; Phospho(S)@10	missed R-S@9	0.168562	1651.94	1652.94	1651.77	1652.78	1	15	1.2.4.229.9	1	57	306687	57	0.571633	0.217638	0.670937	0.389527	31355.5	31.54	17544.3	33.86	14137.1	53.2	0
140	0.07	0.08	12.93	7.483	0	IPI:IPI00304409.3	Q9Y2V2	Gene_Symbol=CARHSP1 Calcium-regulated heat stable protein 1	1	auto	0.0721166	51.57	GNVVPSPLPTR	iTRAQ4plex@N-term; Phospho(S)@6		-0.018514	1359.68	1360.69	1359.7	1360.71	1	5	1.1.4.231.2	1	57.5	5328.6	57.5	1.26241	2.75734	2.04887	2.87311	571.09	12.57	705.68	11.72	786.29	14.52	0
150	0.06	0.07	1.766	0	0	IPI:IPI00940520.3; IPI:IPI00939241.2; IPI:IPI00873617.1	Q6ZUS6	Gene_Symbol=CCDC149 Uncharacterized protein; Gene_Symbol=CCDC149 coiled-coil domain-containing protein 149 isoform 1; Gene_Symbol=CCDC149 coiled-coil domain-containing protein 149 isoform 2	1	auto	0.0624821	49.08	ASTPEDGK	iTRAQ4plex@N-term; iTRAQ4plex(K)@8		0.101808	1091.67	1092.68	1091.57	1092.58	1	6	2.1.5.235.1	1	58.5	14107.8	58.5	1.74771	0.261547	0.599564	0.653172	5890.27	13.47	10076.5	12.79	2373.2	14.52	0
104	0.14	0.15	4.115	1.44	0	IPI:IPI00552590.1; IPI:IPI00027626.3	P40227	Gene_Symbol=CCT6A T-complex protein 1 subunit zeta isoform b; Gene_Symbol=CCT6A T-complex protein 1 subunit zeta	0	auto - shared MS/MS	0	51.45	FIEDRVK	iTRAQ4plex@N-term; iTRAQ4plex(K)@7	missed R-V@5	0.0658238	1193.77	1194.77	1193.7	1194.71	1	7	2.1.5.228.9	0	56.75	4505.45	56.75	0.679131	0.266011	0.397843	0.567964	8687.07	11.92	5774.71	13.16	2322.46	12.8	0
104	0.14	0.15	4.115	1.44	0	IPI:IPI00552590.1; IPI:IPI00027626.3	P40227	Gene_Symbol=CCT6A T-complex protein 1 subunit zeta isoform b; Gene_Symbol=CCT6A T-complex protein 1 subunit zeta	0	auto - shared MS/MS	0.143876	64.91	FIEDRVK	iTRAQ4plex@N-term; iTRAQ4plex(K)@7	missed R-V@5	-0.0414884	1193.66	1194.67	1193.7	1194.71	1	8	1.1.4.231.8	0	57.5	37098.7	57.5	0.606962	0.156279	0.307756	0.457921	19995.8	15.59	11879.6	16.09	4135.32	18.66	0
104	0.14	0.15	4.115	1.44	0	IPI:IPI00552590.1; IPI:IPI00027626.3	P40227	Gene_Symbol=CCT6A T-complex protein 1 subunit zeta isoform b; Gene_Symbol=CCT6A T-complex protein 1 subunit zeta	0	auto - shared MS/MS	0	56.23	FIEDRVK	iTRAQ4plex@N-term; iTRAQ4plex(K)@7	missed R-V@5	0.104886	1193.81	1194.81	1193.7	1194.71	1	8	1.2.4.229.6	0	57	16997.3	57	0.584719	0.184301	0.88957	0.206677	17348.6	17.19	9929.24	15.43	10370.7	18.81	0
89	0.23	0.23	6.158	3.226	0	IPI:IPI00006103.1	O95400	Gene_Symbol=CD2BP2 CD2 antigen cytoplasmic tail-binding protein 2	1	auto	0.227678	74.45	KGPGQPSSPQR	iTRAQ4plex@N-term; iTRAQ4plex(K)@1; Phospho(S)@8	missed K-G@1	-0.0303944	1505.73	1506.74	1505.76	1506.77	1	7	1.1.4.127.12	1	31.5	16594.8	31.5	1.03268	0.428333	1.06303	0.601174	5582.29	16.11	5642.63	17.86	3987.67	21.03	0
89	0.23	0.23	6.158	3.226	0	IPI:IPI00006103.1	O95400	Gene_Symbol=CD2BP2 CD2 antigen cytoplasmic tail-binding protein 2	1	auto	0	28.41	KGPGQPSSPQR	iTRAQ4plex@N-term; iTRAQ4plex(K)@1; Phospho(S)@8	missed K-G@1	0.0536331	1505.81	1506.82	1505.76	1506.77	1	6	2.1.5.118.8	1	29.25	5354.83	29.25	1.20739	0.328197	0.953404	0.569592	7364.33	20.18	8703.3	15.72	4718.17	23.56	0
73	0.63	0.63	16.48	7.865	0	IPI:IPI00909684.1	P06732	Gene_Symbol=CKM cDNA FLJ57602, highly similar to Creatine kinase M-type	1	auto	0.630784	92.31	GTGGVDTAAVGSVFDVSNADR	iTRAQ4plex@N-term		0.0151017	2138.05	2139.06	2138.04	2139.04	1	7	1.1.4.350.4	1	87.25	7164.55	87.25	0.436418	3.32395	4.09541	1.4028	1037.77	13.61	443.31	13.54	2856.02	14.22	0
46	2	2	9.574	5.674	5.674	IPI:IPI01018120.2; IPI:IPI00921911.4; IPI:IPI00006034.1	P52943	Gene_Symbol=CRIP2 cDNA FLJ56946, highly similar to Cysteine-rich protein 2; Gene_Symbol=CRIP2 Protein; Gene_Symbol=CRIP2 Cysteine-rich protein 2	1	auto	2	99	ASSVTTFTGEPNTCPR	iTRAQ4plex@N-term; Phospho(S)@3; Methylthio(C)@14		0.188563	1937.01	1938.01	1936.82	1937.83	1	9	1.2.4.286.4	1	71.25	14273.8	71.25	0.355824	1.98723	0.679966	1.56417	2486.13	17.36	865.89	16.11	1135.99	15.9	0
75	0.54	0.54	4.521	1.938	0	IPI:IPI01021599.1; IPI:IPI00984217.2; IPI:IPI00981271.2; IPI:IPI00980391.2; IPI:IPI00473136.3; IPI:IPI00215948.4	P35221	Gene_Symbol=CTNNA1 Uncharacterized protein; Gene_Symbol=CTNNA1 Uncharacterized protein; Gene_Symbol=CTNNA1 Uncharacterized protein; Gene_Symbol=CTNNA1 cDNA FLJ54047, highly similar to Alpha-1 catenin; Gene_Symbol=CTNNA1 Isoform 2 of Catenin alpha-1; Gene_Symbol=CTNNA1 Isoform 1 of Catenin alpha-1	1	auto	0	42.88	TPEELDDSDFETEDFDVR	iTRAQ4plex@N-term; Phospho(S)@8		0.0796163	2382.03	2383.04	2381.95	2382.96	1	7	2.1.5.364.4	1	90.75	4738.92	90.75	0.994004	1.66545	1.07188	1.6914	1461.52	17.01	1421.99	16.94	1052.72	12.92	0
75	0.54	0.54	4.521	1.938	0	IPI:IPI01021599.1; IPI:IPI00984217.2; IPI:IPI00981271.2; IPI:IPI00980391.2; IPI:IPI00473136.3; IPI:IPI00215948.4	P35221	Gene_Symbol=CTNNA1 Uncharacterized protein; Gene_Symbol=CTNNA1 Uncharacterized protein; Gene_Symbol=CTNNA1 Uncharacterized protein; Gene_Symbol=CTNNA1 cDNA FLJ54047, highly similar to Alpha-1 catenin; Gene_Symbol=CTNNA1 Isoform 2 of Catenin alpha-1; Gene_Symbol=CTNNA1 Isoform 1 of Catenin alpha-1	1	auto	0.537602	90.18	TPEELDDSDFETEDFDVR	iTRAQ4plex@N-term; Phospho(S)@8		0.0545727	2382.01	2383.02	2381.95	2382.96	1	8	1.1.4.364.1	1	90.75	6306.16	90.75	1.93543	1.7488	0.809792	3.57492	716.96	9.79	1358.24	14.84	390.15	12.89	0
16	4	4	11.04	4.732	4.732	IPI:IPI01013939.1	Q14247	Gene_Symbol=CTTN src substrate cortactin isoform c	0	auto - discordant peptide type	0	96.4	TQTPPVSPAPQPTEER	No iTRAQ4plex@N-term; Phospho(T)@3; Phospho(S)@7		-0.0558244	1893.74	1894.74	1893.79	1894.8	1	6	1.1.4.158.4	0	39.25	5831.93	39.25	100				0	0	354.05	7.3	0	17.24	0
16	4	4	11.04	4.732	4.732	IPI:IPI01013939.1	Q14247	Gene_Symbol=CTTN src substrate cortactin isoform c	0	auto - discordant peptide type	0	64.69	TQTPPVSPAPQPTEER	iTRAQ4plex@N-term; Phospho(T)@3; Phospho(S)@7		-0.0604684	2037.83	2038.84	2037.89	2038.9	1	7	1.1.4.164.4	0	40.75	27024.8	40.75	1.02661	1.3254	0.456513	2.49055	1201.77	11.71	1207.62	10.85	368.67	8.45	0
16	4	4	11.04	4.732	4.732	IPI:IPI01013939.1	Q14247	Gene_Symbol=CTTN src substrate cortactin isoform c	1	auto	0	43.02	TQTPPVSPAPQPTEER	iTRAQ4plex@N-term; Phospho(T)@3		0.0828706	1958.01	1959.02	1957.93	1958.93	1	6	2.1.5.179.2	1	44.5	2900.88	44.5	1.14416	0.82254	0.155875	2.92626	2349.2	14.44	2630.93	14.38	246.07	7.04	0
16	4	4	11.04	4.732	4.732	IPI:IPI01013939.1	Q14247	Gene_Symbol=CTTN src substrate cortactin isoform c	0	auto - discordant peptide type	0	99	TQTPPVSPAPQPTEER	No iTRAQ4plex@N-term; Phospho(T)@3; Phospho(S)@7		0.0528313	1893.84	1894.85	1893.79	1894.8	1	10	2.1.5.157.4	0	39	5780.48	39	0.278902	2.06851	0.745368	2.55657	1794.46	11.99	489.88	9.59	898.81	22.18	0
16	4	4	11.04	4.732	4.732	IPI:IPI01013939.1	Q14247	Gene_Symbol=CTTN src substrate cortactin isoform c	1	auto	0	97.33	LPSSPVYEDAASFK	iTRAQ4plex@N-term; Phospho(S)@4; iTRAQ4plex(K)@14		-0.0248957	1877.88	1878.89	1877.91	1878.91	1	7	1.1.4.330.4	1	82.25	10529.1	82.25	1.87005	0.841534	1.65833	1.06778	1891.69	12.57	3462.63	17.88	2108.07	17.62	0
16	4	4	11.04	4.732	4.732	IPI:IPI01013939.1	Q14247	Gene_Symbol=CTTN src substrate cortactin isoform c	0	auto - discordant peptide type	0	79.36	TQTPPVSPAPQPTEER	iTRAQ4plex@N-term; Phospho(T)@3; Phospho(S)@7		0.174402	2038.07	2039.08	2037.89	2038.9	1	8	1.2.4.163.3	0	40.5	32178.3	40.5	0.571226	1.07612	1.48117	0.80665	2844.43	15.31	1590.4	14.82	2831.16	17.01	0
16	4	4	11.04	4.732	4.732	IPI:IPI01013939.1	Q14247	Gene_Symbol=CTTN src substrate cortactin isoform c	1	auto	0	99	LPSSPVYEDAASFK	iTRAQ4plex@N-term; Phospho(S)@4; iTRAQ4plex(K)@14		0.120591	1878.03	1879.03	1877.91	1878.91	1	8	2.1.5.329.3	1	82	3977.9	82	1.08944	0.773016	0.580207	1.62824	2673.29	17.14	2850.71	12.31	1042.3	15.6	0
16	4	4	11.04	4.732	4.732	IPI:IPI01013939.1	Q14247	Gene_Symbol=CTTN src substrate cortactin isoform c	0	auto - discordant peptide type	2	99	TQTPPVSPAPQPTEER	iTRAQ4plex@N-term; Phospho(T)@3; Phospho(S)@7		0.074426	2037.97	2038.97	2037.89	2038.9	1	9	2.1.5.162.5	0	40.25	11122.6	40.25	2.30115	0.766342	1.23192	1.39095	1804.61	11.02	4064.73	18.82	1493.92	18.67	0
16	4	4	11.04	4.732	4.732	IPI:IPI01013939.1	Q14247	Gene_Symbol=CTTN src substrate cortactin isoform c	1	auto	2	99	LPSSPVYEDAASFK	iTRAQ4plex@N-term; Phospho(S)@4; iTRAQ4plex(K)@14		0.18541	1878.09	1879.1	1877.91	1878.91	1	10	1.2.4.330.6	1	82.25	16006.5	82.25	1.06564	0.434626	0.977251	0.687184	4743.31	15.1	4947.59	14.64	3114.95	18.97	0
58	2	2	11.59	6.009	6.009	IPI:IPI00107104.1	Q9BVG4	Gene_Symbol=CXorf26 UPF0368 protein Cxorf26	1	auto	2	99	GADSGEEKEEGINR	iTRAQ4plex@N-term; Phospho(S)@4; iTRAQ4plex(K)@8	missed K-E@8	0.056837	1857.89	1858.9	1857.83	1858.84	1	9	2.1.5.155.2	1	38.5	2703.73	38.5	0.892857	0.640347	0.905472	0.692114	4440.16	16.59	3880.47	20.18	2701.7	15.74	0
139	0.08	0.08	1.715	1.715	0	IPI:IPI00477042.5; IPI:IPI00301517.4	Q6NSI4	Gene_Symbol=CXorf57 hypothetical protein LOC55086 isoform 2; Gene_Symbol=CXorf57 Isoform 1 of Uncharacterized protein CXorf57	1	auto	0	16.81	GIKPGMPSIFNRR	iTRAQ4plex@N-term; iTRAQ4plex(K)@3	missed R-R@12	-0.14703	1759.87	1760.87	1760.01	1761.02	1	6	2.1.5.289.4	1	72	29095.3	72	0.670139	0.967148	1.82644	0.61672	4036.96	16.89	2648.03	23.09	4954.77	22.45	0
139	0.08	0.08	1.715	1.715	0	IPI:IPI00477042.5; IPI:IPI00301517.4	Q6NSI4	Gene_Symbol=CXorf57 hypothetical protein LOC55086 isoform 2; Gene_Symbol=CXorf57 Isoform 1 of Uncharacterized protein CXorf57	1	auto	0.0772745	53.17	GIKPGMPSIFNRR	iTRAQ4plex@N-term; iTRAQ4plex(K)@3	missed R-R@12	-0.0786708	1759.93	1760.94	1760.01	1761.02	1	7	1.2.4.288.2	1	71.75	134651	71.75	2.27061	0.216829	1.71552	0.259152	10383.3	20.08	23077.1	22.63	11970	20.65	0
29	2.03	2.03	8.257	3.364	3.364	IPI:IPI01018888.1; IPI:IPI01015887.1; IPI:IPI00925098.1; IPI:IPI00924475.1; IPI:IPI00910949.1; IPI:IPI00456925.3; IPI:IPI00396437.3; IPI:IPI00101968.3	Q9UJU6	Gene_Symbol=DBNL cDNA FLJ59481, highly similar to Drebrin-like protein; Gene_Symbol=DBNL cDNA FLJ54066, highly similar to Drebrin-like protein; Gene_Symbol=DBNL cDNA FLJ59450, highly similar to Drebrin-like protein; Gene_Symbol=DBNL cDNA FLJ54071, highly similar to Drebrin-like protein; Gene_Symbol=DBNL cDNA FLJ52531, highly similar to Drebrin-like protein; Gene_Symbol=DBNL Isoform 1 of Drebrin-l…	0	auto - discordant peptide type	0	87.19	QLTQPETHFGR	Gln->pyro-Glu@N-term; Phospho(T)@3		0.178864	1375.77	1376.78	1375.59	1376.6	1	8	1.2.4.268.4	0	66.75	20269.4	66.75	0.759562	2.6842	0.01		888.22	17.05	660.37	12.39	0	33.76	0
29	2.03	2.03	8.257	3.364	3.364	IPI:IPI01018888.1; IPI:IPI01015887.1; IPI:IPI00925098.1; IPI:IPI00924475.1; IPI:IPI00910949.1; IPI:IPI00456925.3; IPI:IPI00396437.3; IPI:IPI00101968.3	Q9UJU6	Gene_Symbol=DBNL cDNA FLJ59481, highly similar to Drebrin-like protein; Gene_Symbol=DBNL cDNA FLJ54066, highly similar to Drebrin-like protein; Gene_Symbol=DBNL cDNA FLJ59450, highly similar to Drebrin-like protein; Gene_Symbol=DBNL cDNA FLJ54071, highly similar to Drebrin-like protein; Gene_Symbol=DBNL cDNA FLJ52531, highly similar to Drebrin-like protein; Gene_Symbol=DBNL Isoform 1 of Drebrin-l…	0	auto - discordant peptide type	0	99	QLTQPETHFGR	Gln->pyro-Glu@N-term; Phospho(T)@3		-0.0118792	1375.58	1376.59	1375.59	1376.6	1	8	1.1.4.268.5	0	66.75	20798.2	66.75	1.60852	2.08415	1.38002	2.90633	636.87	10.74	1002.72	12.28	590.61	13.98	0
29	2.03	2.03	8.257	3.364	3.364	IPI:IPI01018888.1; IPI:IPI01015887.1; IPI:IPI00925098.1; IPI:IPI00924475.1; IPI:IPI00910949.1; IPI:IPI00456925.3; IPI:IPI00396437.3; IPI:IPI00101968.3	Q9UJU6	Gene_Symbol=DBNL cDNA FLJ59481, highly similar to Drebrin-like protein; Gene_Symbol=DBNL cDNA FLJ54066, highly similar to Drebrin-like protein; Gene_Symbol=DBNL cDNA FLJ59450, highly similar to Drebrin-like protein; Gene_Symbol=DBNL cDNA FLJ54071, highly similar to Drebrin-like protein; Gene_Symbol=DBNL cDNA FLJ52531, highly similar to Drebrin-like protein; Gene_Symbol=DBNL Isoform 1 of Drebrin-l…	0	auto - discordant peptide type	2	99	QLTQPETHFGR	Gln->pyro-Glu@N-term; Phospho(T)@3		0.100617	1375.69	1376.7	1375.59	1376.6	1	7	2.1.5.267.9	0	66.5	10905.3	66.5	1.40681	3.86788	0.01		359.29	10.86	494.75	11.94	0	24.63	0
29	2.03	2.03	8.257	3.364	3.364	IPI:IPI01018888.1; IPI:IPI01015887.1; IPI:IPI00925098.1; IPI:IPI00924475.1; IPI:IPI00910949.1; IPI:IPI00456925.3; IPI:IPI00396437.3; IPI:IPI00101968.3	Q9UJU6	Gene_Symbol=DBNL cDNA FLJ59481, highly similar to Drebrin-like protein; Gene_Symbol=DBNL cDNA FLJ54066, highly similar to Drebrin-like protein; Gene_Symbol=DBNL cDNA FLJ59450, highly similar to Drebrin-like protein; Gene_Symbol=DBNL cDNA FLJ54071, highly similar to Drebrin-like protein; Gene_Symbol=DBNL cDNA FLJ52531, highly similar to Drebrin-like protein; Gene_Symbol=DBNL Isoform 1 of Drebrin-l…	0	auto - discordant peptide type	0.0315171	27.67	TWEQQQEVVSR	iTRAQ4plex@N-term; Phospho(T)@1; Phospho(S)@10		0.152595	1692.86	1693.86	1692.7	1693.71	1	6	2.1.5.134.2	0	33.25	3010.66	33.25	1.57265	0.536174	1.1262	0.713199	4790.14	23.04	7373.69	17.47	3625.17	19.09	0
112	0.12	0.12	1.017	0.2297	0	IPI:IPI00966357.1; IPI:IPI00294728.2	Q9Y485	Gene_Symbol=DMXL1 DMXL1 protein; Gene_Symbol=DMXL1 DmX-like protein 1	0	auto - shared MS/MS	0.102373	56.86	FNYQGNK	iTRAQ4plex@N-term; iTRAQ4plex(K)@7		0.0371791	1157.64	1158.65	1157.61	1158.61	1	6	1.1.4.294.1	0	73.25	4623.1	73.25	0.6212	1.10356	0.461126	1.93047	2379.3	14.55	1446.72	13.29	737.28	13.5	0
128	0.09	0.09	0.9728	0.199	0	IPI:IPI00335711.6	Q96DT5	Gene_Symbol=DNAH11 Dynein heavy chain 11, axonemal	0	auto - shared MS/MS	0.0893756	55.62	SKILRTLNR	iTRAQ4plex@N-term; iTRAQ4plex(K)@2	missed K-I@2; missed R-T@5	0.00641306	1387.89	1388.9	1387.89	1388.89	1	7	1.2.4.213.5	0	53	13308.4	53	0.716672	0.827683	0.961905	0.772855	3737.15	14.41	2621.59	19.2	2415.66	16.18	0
93	0.2	0.2	0.5046	0.5046	0	IPI:IPI00916860.3; IPI:IPI00333770.6	Q96BY6	Gene_Symbol=DOCK10 Uncharacterized protein; Gene_Symbol=DOCK10 Isoform 1 of Dedicator of cytokinesis protein 10	1	auto	0.196543	71.41	ARNITVCIEFK	iTRAQ4plex@N-term; Phospho(T)@5; Methylthio(C)@7; iTRAQ4plex(K)@11	missed R-N@2	0.0508339	1706.9	1707.91	1706.85	1707.86	1	6	1.1.4.365.1	1	91	9472.87	91	0.603547	0.877585	0.638365	1.58015	3425	19.78	2023.37	13.37	1469.24	21.61	0
44	2	2	6.14	1.608	1.608	IPI:IPI00029111.3	Q14195	Gene_Symbol=DPYSL3 dihydropyrimidinase-related protein 3 isoform 1	1	auto	0	99	GSPTRPNPPVR	iTRAQ4plex@N-term; Phospho(S)@2		0.160657	1400.87	1401.87	1400.7	1401.71	1	9	1.2.4.157.6	1	39	45027	39	0.531969	0.542524	1.52516	0.443574	7322.79	16.02	3813	18.93	7505.07	28.96	0
44	2	2	6.14	1.608	1.608	IPI:IPI00029111.3	Q14195	Gene_Symbol=DPYSL3 dihydropyrimidinase-related protein 3 isoform 1	1	auto	0	99	GSPTRPNPPVR	iTRAQ4plex@N-term; Phospho(S)@2		0.0628788	1400.77	1401.78	1400.7	1401.71	1	11	2.1.5.157.11	1	39	40018.9	39	2.24722	0.33586	2.18089	0.502938	6800.36	20.52	14958.2	22.06	9966.17	40.1	0
44	2	2	6.14	1.608	1.608	IPI:IPI00029111.3	Q14195	Gene_Symbol=DPYSL3 dihydropyrimidinase-related protein 3 isoform 1	1	auto	2	99	GSPTRPNPPVR	iTRAQ4plex@N-term; Phospho(S)@2		-0.0277005	1400.68	1401.68	1400.7	1401.71	1	10	1.1.4.159.2	1	39.5	50690.2	39.5	1.33953	0.703145	1.23209	0.903595	3025.36	15.15	3966.74	19.58	2504.85	18.84	0
95	0.19	0.19	1.557	1.557	0	IPI:IPI01013816.1; IPI:IPI01013710.1; IPI:IPI01011218.2; IPI:IPI01009614.1; IPI:IPI00873286.2; IPI:IPI00646839.1; IPI:IPI00016910.1	Q99613	Gene_Symbol=EIF3C;EIF3CL Uncharacterized protein; Gene_Symbol=EIF3C;EIF3CL cDNA FLJ53378, highly similar to Eukaryotic translation initiation factor 3 subunit 8; Gene_Symbol=EIF3C;EIF3CL Uncharacterized protein; Gene_Symbol=EIF3C;EIF3CL cDNA FLJ55450, highly similar to Eukaryotic translation initiation factor 3 subunit 8; Gene_Symbol=EIF3C;EIF3CL cDNA FLJ55750, highly similar to Eukaryotic transl…	1	auto	0.191789	70.98	QPLLLSEDEEDTKR	iTRAQ4plex@N-term; Phospho(S)@6; iTRAQ4plex(K)@13	missed K-R@13	0.19861	2040.2	2041.21	2040	2041.01	1	7	1.2.4.278.2	1	69.25	7799.94	69.25	0.889516	1.06254	1.26952	1.21491	2149.05	16.46	1871.13	13.78	1833.37	17.29	0
33	2	2	15.67	2.896	2.896	IPI:IPI00908588.1; IPI:IPI00798302.2; IPI:IPI00012079.12	P23588	Gene_Symbol=EIF4B cDNA FLJ59206, highly similar to Eukaryotic translation initiation factor 4B; Gene_Symbol=EIF4B cDNA FLJ59405, highly similar to Eukaryotic translation initiation factor 4B; Gene_Symbol=EIF4B Eukaryotic translation initiation factor 4B	1	auto	2	99	SQSSDTEQQSPTSGGGK	iTRAQ4plex@N-term; Phospho(S)@3; iTRAQ4plex(K)@17		-0.0777414	2047.82	2048.82	2047.89	2048.9	1	12	1.1.4.122.2	1	30.25	5066.96	30.25	0.898132	1.18963	2.97935	0.975901	1924	16.01	1691.41	14.38	3852.03	19.64	0
33	2	2	15.67	2.896	2.896	IPI:IPI00908588.1; IPI:IPI00798302.2; IPI:IPI00012079.12	P23588	Gene_Symbol=EIF4B cDNA FLJ59206, highly similar to Eukaryotic translation initiation factor 4B; Gene_Symbol=EIF4B cDNA FLJ59405, highly similar to Eukaryotic translation initiation factor 4B; Gene_Symbol=EIF4B Eukaryotic translation initiation factor 4B	1	auto	0	99	SQSSDTEQQSPTSGGGK	iTRAQ4plex@N-term; Phospho(S)@4; iTRAQ4plex(K)@17		0.16205	2048.06	2049.06	2047.89	2048.9	1	9	1.2.4.115.2	1	28.5	6115.22	28.5	0.645722	0.855066	1.15549	0.846727	2981	11.74	1884.13	14.3	2314.68	17.35	0
118	0.11	0.12	4.223	1.344	0	IPI:IPI00607896.1; IPI:IPI00607557.1; IPI:IPI00439925.2; IPI:IPI00396265.1; IPI:IPI00009995.2	Q15723	Gene_Symbol=ELF2 Isoform 2 of ETS-related transcription factor Elf-2; Gene_Symbol=ELF2 Isoform 5 of ETS-related transcription factor Elf-2; Gene_Symbol=ELF2 Uncharacterized protein; Gene_Symbol=ELF2 Isoform 3 of ETS-related transcription factor Elf-2; Gene_Symbol=ELF2 Isoform 1 of ETS-related transcription factor Elf-2	0	auto - shared MS/MS	0.112383	60.21	VISAVIK	iTRAQ4plex@N-term; iTRAQ4plex(K)@7		-0.0413588	1016.64	1017.65	1016.68	1017.69	1	7	1.1.4.202.2	0	50.25	6804.69	50.25	1.21891	2.55284	4.36233	1.87986	536.52	9.44	640.12	11.84	1572.78	10.41	0
28	2.03	2.03	5.04	1.613	1.613	IPI:IPI00893067.3; IPI:IPI00001466.3	Q9HC35	Gene_Symbol=EML4 Uncharacterized protein; Gene_Symbol=EML4 Echinoderm microtubule-associated protein-like 4	1	auto	2	99	ASPSPQPSSQPLQIHR	iTRAQ4plex@N-term; Phospho(S)@2		0.0993956	1953.06	1954.07	1952.96	1953.97	1	8	2.1.5.215.2	1	53.5	2653.48	53.5	1.01812	1.30614	0.198396	3.89749	1314.58	12.92	1310.05	11.27	175.26	6.61	0
8	8	8	7.891	5.302	5.302	IPI:IPI00985486.1; IPI:IPI00984894.1; IPI:IPI00983432.1; IPI:IPI00975921.1; IPI:IPI00788953.3; IPI:IPI00556351.1; IPI:IPI00015973.1	O43491	Gene_Symbol=EPB41L2 Uncharacterized protein; Gene_Symbol=EPB41L2 band 4.1-like protein 2 isoform c; Gene_Symbol=EPB41L2 Uncharacterized protein; Gene_Symbol=EPB41L2 Uncharacterized protein; Gene_Symbol=EPB41L2 band 4.1-like protein 2 isoform b; Gene_Symbol=EPB41L2 Uncharacterized protein; Gene_Symbol=EPB41L2 Band 4.1-like protein 2	1	auto	0	99	EVAENQQNQSSDPEEEK	iTRAQ4plex@N-term; Phospho(S)@11; iTRAQ4plex(K)@17		0.00412655	2328	2329.01	2328	2329.01	1	19	2.1.5.143.2	1	35.5	13018.2	35.5	1.39447	0.181533	0.17412	0.868276	13791.1	20.7	18823.9	19.22	1613.65	13.8	0
8	8	8	7.891	5.302	5.302	IPI:IPI00985486.1; IPI:IPI00984894.1; IPI:IPI00983432.1; IPI:IPI00975921.1; IPI:IPI00788953.3; IPI:IPI00556351.1; IPI:IPI00015973.1	O43491	Gene_Symbol=EPB41L2 Uncharacterized protein; Gene_Symbol=EPB41L2 band 4.1-like protein 2 isoform c; Gene_Symbol=EPB41L2 Uncharacterized protein; Gene_Symbol=EPB41L2 Uncharacterized protein; Gene_Symbol=EPB41L2 band 4.1-like protein 2 isoform b; Gene_Symbol=EPB41L2 Uncharacterized protein; Gene_Symbol=EPB41L2 Band 4.1-like protein 2	1	auto	0	92.86	EVAENQQNQSSDPEEEK	iTRAQ4plex@N-term; iTRAQ4plex(K)@17		-0.0408703	2247.99	2249	2248.03	2249.04	1	7	1.1.4.155.7	1	38.5	9277.99	38.5	0.670748	2.07784	0.01		1181.05	10.28	775.41	14.63	0	39.11	0
8	8	8	7.891	5.302	5.302	IPI:IPI00985486.1; IPI:IPI00984894.1; IPI:IPI00983432.1; IPI:IPI00975921.1; IPI:IPI00788953.3; IPI:IPI00556351.1; IPI:IPI00015973.1	O43491	Gene_Symbol=EPB41L2 Uncharacterized protein; Gene_Symbol=EPB41L2 band 4.1-like protein 2 isoform c; Gene_Symbol=EPB41L2 Uncharacterized protein; Gene_Symbol=EPB41L2 Uncharacterized protein; Gene_Symbol=EPB41L2 band 4.1-like protein 2 isoform b; Gene_Symbol=EPB41L2 Uncharacterized protein; Gene_Symbol=EPB41L2 Band 4.1-like protein 2	1	auto	0	99	GSQPPPAAESQSSLR	iTRAQ4plex@N-term; Phospho(S)@13		0.0632111	1734.87	1735.88	1734.81	1735.81	1	11	2.1.5.151.15	1	37.5	36082.6	37.5	2.69606	1.55597	0.894161	2.62699	1421.76	20.75	3751.97	20.24	854.29	18.66	0
8	8	8	7.891	5.302	5.302	IPI:IPI00985486.1; IPI:IPI00984894.1; IPI:IPI00983432.1; IPI:IPI00975921.1; IPI:IPI00788953.3; IPI:IPI00556351.1; IPI:IPI00015973.1	O43491	Gene_Symbol=EPB41L2 Uncharacterized protein; Gene_Symbol=EPB41L2 band 4.1-like protein 2 isoform c; Gene_Symbol=EPB41L2 Uncharacterized protein; Gene_Symbol=EPB41L2 Uncharacterized protein; Gene_Symbol=EPB41L2 band 4.1-like protein 2 isoform b; Gene_Symbol=EPB41L2 Uncharacterized protein; Gene_Symbol=EPB41L2 Band 4.1-like protein 2	1	auto	2	99	GSQPPPAAESQSSLR	iTRAQ4plex@N-term; Phospho(S)@13		-0.0211488	1734.78	1735.79	1734.81	1735.81	1	10	1.1.4.153.7	1	38	57981.4	38	1.82621	1.31555	0.454798	2.83503	1311.66	14.54	2344.63	16.61	400.87	10.46	0
8	8	8	7.891	5.302	5.302	IPI:IPI00985486.1; IPI:IPI00984894.1; IPI:IPI00983432.1; IPI:IPI00975921.1; IPI:IPI00788953.3; IPI:IPI00556351.1; IPI:IPI00015973.1	O43491	Gene_Symbol=EPB41L2 Uncharacterized protein; Gene_Symbol=EPB41L2 band 4.1-like protein 2 isoform c; Gene_Symbol=EPB41L2 Uncharacterized protein; Gene_Symbol=EPB41L2 Uncharacterized protein; Gene_Symbol=EPB41L2 band 4.1-like protein 2 isoform b; Gene_Symbol=EPB41L2 Uncharacterized protein; Gene_Symbol=EPB41L2 Band 4.1-like protein 2	1	auto	2	99	GSQPPPAAESQSSLRR	iTRAQ4plex@N-term; Phospho(S)@13	missed R-R@15	0.0639067	1890.97	1891.98	1890.91	1891.91	1	9	2.1.5.151.13	1	37.5	24287.4	37.5	2.90091	1.89026	0.816194	2.71833	1572.05	29.01	4463.79	18.28	862.23	17.21	0
8	8	8	7.891	5.302	5.302	IPI:IPI00985486.1; IPI:IPI00984894.1; IPI:IPI00983432.1; IPI:IPI00975921.1; IPI:IPI00788953.3; IPI:IPI00556351.1; IPI:IPI00015973.1	O43491	Gene_Symbol=EPB41L2 Uncharacterized protein; Gene_Symbol=EPB41L2 band 4.1-like protein 2 isoform c; Gene_Symbol=EPB41L2 Uncharacterized protein; Gene_Symbol=EPB41L2 Uncharacterized protein; Gene_Symbol=EPB41L2 band 4.1-like protein 2 isoform b; Gene_Symbol=EPB41L2 Uncharacterized protein; Gene_Symbol=EPB41L2 Band 4.1-like protein 2	1	auto	0	97.89	QKSYTLVVAK	iTRAQ4plex@N-term; iTRAQ4plex(K)@2; Phospho(S)@3; iTRAQ4plex(K)@10	missed K-S@2	0.00809042	1647.94	1648.95	1647.93	1648.94	1	7	1.1.4.250.4	1	62.25	11406.7	62.25	1.6074	0.38118	0.475854	1.54844	3938.59	11.2	6196.83	15.73	1259.44	19.17	0
8	8	8	7.891	5.302	5.302	IPI:IPI00985486.1; IPI:IPI00984894.1; IPI:IPI00983432.1; IPI:IPI00975921.1; IPI:IPI00788953.3; IPI:IPI00556351.1; IPI:IPI00015973.1	O43491	Gene_Symbol=EPB41L2 Uncharacterized protein; Gene_Symbol=EPB41L2 band 4.1-like protein 2 isoform c; Gene_Symbol=EPB41L2 Uncharacterized protein; Gene_Symbol=EPB41L2 Uncharacterized protein; Gene_Symbol=EPB41L2 band 4.1-like protein 2 isoform b; Gene_Symbol=EPB41L2 Uncharacterized protein; Gene_Symbol=EPB41L2 Band 4.1-like protein 2	0	auto - discordant peptide type	0	99	QKSYTLVVAK	Gln->pyro-Glu@N-term; iTRAQ4plex(K)@2; Phospho(S)@3; iTRAQ4plex(K)@10	missed K-S@2	0.103137	1486.91	1487.91	1486.8	1487.81	1	10	2.1.5.269.5	0	67	8993.59	67	1.36119	0.460306	0.567915	1.1377	3977.56	12.39	5299.56	17.96	1517.97	16.61	0
8	8	8	7.891	5.302	5.302	IPI:IPI00985486.1; IPI:IPI00984894.1; IPI:IPI00983432.1; IPI:IPI00975921.1; IPI:IPI00788953.3; IPI:IPI00556351.1; IPI:IPI00015973.1	O43491	Gene_Symbol=EPB41L2 Uncharacterized protein; Gene_Symbol=EPB41L2 band 4.1-like protein 2 isoform c; Gene_Symbol=EPB41L2 Uncharacterized protein; Gene_Symbol=EPB41L2 Uncharacterized protein; Gene_Symbol=EPB41L2 band 4.1-like protein 2 isoform b; Gene_Symbol=EPB41L2 Uncharacterized protein; Gene_Symbol=EPB41L2 Band 4.1-like protein 2	0	auto - discordant peptide type	0	99	EVAENQQNQSSDPEEEK	iTRAQ4plex@N-term; Deamidated(N)@8; Phospho(S)@11; iTRAQ4plex(K)@17		0.0296325	2329.01	2330.02	2328.98	2329.99	1	10	2.1.5.147.4	0	36.5	2816.05	36.5	1.55061	0.385457	0.617729	0.829293	3849.07	11.81	5842	13.63	1597.78	12.31	0
8	8	8	7.891	5.302	5.302	IPI:IPI00985486.1; IPI:IPI00984894.1; IPI:IPI00983432.1; IPI:IPI00975921.1; IPI:IPI00788953.3; IPI:IPI00556351.1; IPI:IPI00015973.1	O43491	Gene_Symbol=EPB41L2 Uncharacterized protein; Gene_Symbol=EPB41L2 band 4.1-like protein 2 isoform c; Gene_Symbol=EPB41L2 Uncharacterized protein; Gene_Symbol=EPB41L2 Uncharacterized protein; Gene_Symbol=EPB41L2 band 4.1-like protein 2 isoform b; Gene_Symbol=EPB41L2 Uncharacterized protein; Gene_Symbol=EPB41L2 Band 4.1-like protein 2	0	auto - discordant peptide type	0	92.88	EVAENQQNQSSDPEEEK	iTRAQ4plex@N-term; Deamidated(N)@8; Phospho(S)@11; iTRAQ4plex(K)@17		-0.0218331	2328.96	2329.97	2328.98	2329.99	1	7	1.1.4.149.3	0	37	12817.2	37	0.68331	2.90907	0.643849	3.17174	825.52	13.79	552.14	13.15	357.17	9.63	0
8	8	8	7.891	5.302	5.302	IPI:IPI00985486.1; IPI:IPI00984894.1; IPI:IPI00983432.1; IPI:IPI00975921.1; IPI:IPI00788953.3; IPI:IPI00556351.1; IPI:IPI00015973.1	O43491	Gene_Symbol=EPB41L2 Uncharacterized protein; Gene_Symbol=EPB41L2 band 4.1-like protein 2 isoform c; Gene_Symbol=EPB41L2 Uncharacterized protein; Gene_Symbol=EPB41L2 Uncharacterized protein; Gene_Symbol=EPB41L2 band 4.1-like protein 2 isoform b; Gene_Symbol=EPB41L2 Uncharacterized protein; Gene_Symbol=EPB41L2 Band 4.1-like protein 2	1	auto	0	99	QKSYTLVVAK	iTRAQ4plex@N-term; iTRAQ4plex(K)@2; Phospho(S)@3; iTRAQ4plex(K)@10	missed K-S@2	0.0692516	1648	1649.01	1647.93	1648.94	1	9	2.1.5.249.3	1	62	4453.53	62	1.81565	0.332683	0.274473	1.72775	4393.38	12.8	7807.9	12.54	810.33	13.8	0
8	8	8	7.891	5.302	5.302	IPI:IPI00985486.1; IPI:IPI00984894.1; IPI:IPI00983432.1; IPI:IPI00975921.1; IPI:IPI00788953.3; IPI:IPI00556351.1; IPI:IPI00015973.1	O43491	Gene_Symbol=EPB41L2 Uncharacterized protein; Gene_Symbol=EPB41L2 band 4.1-like protein 2 isoform c; Gene_Symbol=EPB41L2 Uncharacterized protein; Gene_Symbol=EPB41L2 Uncharacterized protein; Gene_Symbol=EPB41L2 band 4.1-like protein 2 isoform b; Gene_Symbol=EPB41L2 Uncharacterized protein; Gene_Symbol=EPB41L2 Band 4.1-like protein 2	0	auto - discordant peptide type	0	99	QKSYTLVVAK	Gln->pyro-Glu@N-term; iTRAQ4plex(K)@2; Phospho(S)@3; iTRAQ4plex(K)@10	missed K-S@2	0.179309	1486.98	1487.99	1486.8	1487.81	1	13	1.2.4.270.3	0	67.25	17539.3	67.25	0.502634	0.455081	0.208264	1.47192	7431.73	15.73	3656.33	14.73	1040.08	15.15	0
8	8	8	7.891	5.302	5.302	IPI:IPI00985486.1; IPI:IPI00984894.1; IPI:IPI00983432.1; IPI:IPI00975921.1; IPI:IPI00788953.3; IPI:IPI00556351.1; IPI:IPI00015973.1	O43491	Gene_Symbol=EPB41L2 Uncharacterized protein; Gene_Symbol=EPB41L2 band 4.1-like protein 2 isoform c; Gene_Symbol=EPB41L2 Uncharacterized protein; Gene_Symbol=EPB41L2 Uncharacterized protein; Gene_Symbol=EPB41L2 band 4.1-like protein 2 isoform b; Gene_Symbol=EPB41L2 Uncharacterized protein; Gene_Symbol=EPB41L2 Band 4.1-like protein 2	0	auto - discordant peptide type	0	99	EVAENQQNQSSDPEEEK	iTRAQ4plex@N-term; Phospho(S)@11; Asp->Leu@12; iTRAQ4plex(K)@17		-0.0815589	2325.98	2326.98	2326.06	2327.06	1	14	2.1.5.142.1	0	35.25	1825.87	35.25	1.52686	0.211316	0.54222	0.625793	12161	21.12	18174.8	21.88	4431.05	26.64	0
8	8	8	7.891	5.302	5.302	IPI:IPI00985486.1; IPI:IPI00984894.1; IPI:IPI00983432.1; IPI:IPI00975921.1; IPI:IPI00788953.3; IPI:IPI00556351.1; IPI:IPI00015973.1	O43491	Gene_Symbol=EPB41L2 Uncharacterized protein; Gene_Symbol=EPB41L2 band 4.1-like protein 2 isoform c; Gene_Symbol=EPB41L2 Uncharacterized protein; Gene_Symbol=EPB41L2 Uncharacterized protein; Gene_Symbol=EPB41L2 band 4.1-like protein 2 isoform b; Gene_Symbol=EPB41L2 Uncharacterized protein; Gene_Symbol=EPB41L2 Band 4.1-like protein 2	0	auto - discordant peptide type	0	99	EVAENQQNQSSDPEEEK	iTRAQ4plex@N-term; Phospho(S)@11; iTRAQ4plex(K)@17		0.23313	2328.23	2329.24	2328	2329.01	1	16	1.2.4.143.8	0	35.5	53460.8	35.5	0.82876	0.314289	0.81768	0.520508	8767.81	16.12	7112.52	18.13	4817.68	23.46	0
8	8	8	7.891	5.302	5.302	IPI:IPI00985486.1; IPI:IPI00984894.1; IPI:IPI00983432.1; IPI:IPI00975921.1; IPI:IPI00788953.3; IPI:IPI00556351.1; IPI:IPI00015973.1	O43491	Gene_Symbol=EPB41L2 Uncharacterized protein; Gene_Symbol=EPB41L2 band 4.1-like protein 2 isoform c; Gene_Symbol=EPB41L2 Uncharacterized protein; Gene_Symbol=EPB41L2 Uncharacterized protein; Gene_Symbol=EPB41L2 band 4.1-like protein 2 isoform b; Gene_Symbol=EPB41L2 Uncharacterized protein; Gene_Symbol=EPB41L2 Band 4.1-like protein 2	1	auto	2	99	EVAENQQNQSSDPEEEK	iTRAQ4plex@N-term; Phospho(S)@11; iTRAQ4plex(K)@17		-0.017026	2327.98	2328.99	2328	2329.01	1	18	1.1.4.146.5	1	36.25	40949.8	36.25	1.27833	0.419353	0.460741	0.963633	5479.09	17.98	6855.75	17.9	1696.4	15.37	0
8	8	8	7.891	5.302	5.302	IPI:IPI00985486.1; IPI:IPI00984894.1; IPI:IPI00983432.1; IPI:IPI00975921.1; IPI:IPI00788953.3; IPI:IPI00556351.1; IPI:IPI00015973.1	O43491	Gene_Symbol=EPB41L2 Uncharacterized protein; Gene_Symbol=EPB41L2 band 4.1-like protein 2 isoform c; Gene_Symbol=EPB41L2 Uncharacterized protein; Gene_Symbol=EPB41L2 Uncharacterized protein; Gene_Symbol=EPB41L2 band 4.1-like protein 2 isoform b; Gene_Symbol=EPB41L2 Uncharacterized protein; Gene_Symbol=EPB41L2 Band 4.1-like protein 2	0	auto - discordant peptide type	2	99	QKSYTLVVAK	Gln->pyro-Glu@N-term; iTRAQ4plex(K)@2; Phospho(S)@3; iTRAQ4plex(K)@10	missed K-S@2	-0.0124629	1486.79	1487.8	1486.8	1487.81	1	9	1.1.4.269.3	0	67	11523.7	67	1.0452	0.534616	0.231215	1.72604	3982.51	14.2	4074.35	16.23	618.78	10.45	0
8	8	8	7.891	5.302	5.302	IPI:IPI00985486.1; IPI:IPI00984894.1; IPI:IPI00983432.1; IPI:IPI00975921.1; IPI:IPI00788953.3; IPI:IPI00556351.1; IPI:IPI00015973.1	O43491	Gene_Symbol=EPB41L2 Uncharacterized protein; Gene_Symbol=EPB41L2 band 4.1-like protein 2 isoform c; Gene_Symbol=EPB41L2 Uncharacterized protein; Gene_Symbol=EPB41L2 Uncharacterized protein; Gene_Symbol=EPB41L2 band 4.1-like protein 2 isoform b; Gene_Symbol=EPB41L2 Uncharacterized protein; Gene_Symbol=EPB41L2 Band 4.1-like protein 2	1	auto	0	99	QKSYTLVVAK	iTRAQ4plex@N-term; iTRAQ4plex(K)@2; Phospho(S)@3; iTRAQ4plex(K)@10	missed K-S@2	0.194374	1648.13	1649.13	1647.93	1648.94	1	9	1.2.4.250.9	1	62.25	24894.3	62.25	0.473251	0.399225	0.338388	0.815383	11157.2	17.06	5168.36	19.06	2537.09	20.32	0
143	0.07	0.07	5.906	4.331	0	IPI:IPI00964076.1; IPI:IPI00658114.3; IPI:IPI00395337.1; IPI:IPI00008449.1	Q6UN15	Gene_Symbol=FIP1L1 29 kDa protein; Gene_Symbol=FIP1L1 pre-mRNA 3'-end-processing factor FIP1 isoform 2; Gene_Symbol=FIP1L1 Isoform 1 of Pre-mRNA 3'-end-processing factor FIP1; Gene_Symbol=FIP1L1 Isoform 3 of Pre-mRNA 3'-end-processing factor FIP1	1	auto	0.0680339	50.38	RHESEEGDSHR	iTRAQ4plex@N-term; Phospho(S)@4	missed R-H@1	-0.0487567	1561.59	1562.6	1561.64	1562.65	1	6	1.1.4.113.3	1	28	8159	28	0.937204	0.423076	1.04911	0.64533	6210.95	17.85	5697.65	17.69	4378.67	25.3	0
98	0.16	0.16	4.384	1.737	0	IPI:IPI00855962.1; IPI:IPI00853400.1	Q5T1M5	Gene_Symbol=FKBP15 Isoform 2 of FK506-binding protein 15; Gene_Symbol=FKBP15 Isoform 1 of FK506-binding protein 15	1	auto	0.158015	66.48	RPSQEQSASASSGQPQAPLNR	iTRAQ4plex@N-term; Phospho(S)@3		0.118373	2419.25	2420.26	2419.14	2420.14	1	8	2.1.5.171.3	1	42.5	8598.5	42.5	1.09676	0.991573	1.23457	1.10667	2170.46	15.49	2330.06	16.04	1800.66	15.23	0
113	0.12	0.12	1.182	0.2365	0	IPI:IPI00953109.2; IPI:IPI00943563.1; IPI:IPI00940093.2; IPI:IPI00900293.1; IPI:IPI00477536.3; IPI:IPI00382697.2; IPI:IPI00289334.2	O75369	Gene_Symbol=FLNB Isoform 6 of Filamin-B; Gene_Symbol=FLNB Isoform 2 of Filamin-B; Gene_Symbol=FLNB Isoform 7 of Filamin-B; Gene_Symbol=FLNB filamin-B isoform 1; Gene_Symbol=FLNB filamin-B isoform 3; Gene_Symbol=FLNB Isoform 3 of Filamin-B; Gene_Symbol=FLNB Isoform 1 of Filamin-B	1	auto	0.122053	61.82	RCSQVK	iTRAQ4plex@N-term; Methylthio(C)@2; Phospho(S)@3; iTRAQ4plex(K)@6	missed R-C@1	0.0742062	1133.61	1134.62	1133.53	1134.54	1	7	2.1.5.175.8	1	43.5	11142	43.5	0.726607	0.269272	0.594968	0.538452	9821.57	13.05	6985.28	16.36	3926.79	20.49	0
80	0.35	0.35	3.083	0.2229	0	IPI:IPI00413958.5; IPI:IPI00178352.6	Q14315	Gene_Symbol=FLNC Isoform 2 of Filamin-C; Gene_Symbol=FLNC Isoform 1 of Filamin-C	0	auto - shared MS/MS	0	81.44	AAGEGK	iTRAQ4plex@N-term; iTRAQ4plex(K)@6		0.125496	819.595	820.602	819.469	820.477	1	8	1.2.4.195.1	0	48.5	11981.7	48.5	1.72583	0.32713	1.25677	0.542404	5564.28	15.58	9399.62	15.9	4699.23	21.83	0
80	0.35	0.35	3.083	0.2229	0	IPI:IPI00413958.5; IPI:IPI00178352.6	Q14315	Gene_Symbol=FLNC Isoform 2 of Filamin-C; Gene_Symbol=FLNC Isoform 1 of Filamin-C	0	auto - shared MS/MS	0.354578	83.11	AAGEGK	iTRAQ4plex@N-term; iTRAQ4plex(K)@6		0.0431182	819.513	820.52	819.469	820.477	1	8	1.1.4.198.5	0	49.25	22202.8	49.25	1.00741	0.667009	1.86381	0.646531	3109.71	14.81	3066.4	14.32	3894.79	17.03	0
80	0.35	0.35	3.083	0.2229	0	IPI:IPI00413958.5; IPI:IPI00178352.6	Q14315	Gene_Symbol=FLNC Isoform 2 of Filamin-C; Gene_Symbol=FLNC Isoform 1 of Filamin-C	0	auto - shared MS/MS	0	52.41	AAGEGK	iTRAQ4plex@N-term; iTRAQ4plex(K)@6		0.0459057	819.515	820.523	819.469	820.477	1	6	2.1.5.194.2	0	48.25	5601.4	48.25	1.70669	0.527605	1.26624	0.832416	3179.92	14.01	5312.21	15.42	2705.79	19.11	0
51	2	2	9.155	6.338	6.338	IPI:IPI01011685.1; IPI:IPI00012442.1	Q13283	Gene_Symbol=G3BP1 Uncharacterized protein; Gene_Symbol=G3BP1 Ras GTPase-activating protein-binding protein 1	1	auto	0	99	SSSPAPADIAQTVQEDLR	iTRAQ4plex@N-term; Phospho(S)@3		0.179825	2108.17	2109.18	2107.99	2109	1	12	2.1.5.384.3	1	95.75	11050.8	95.75	0.76283	1.05577	0.619828	1.63458	1769.62	10.9	1321.33	11.33	737.08	11.16	0
51	2	2	9.155	6.338	6.338	IPI:IPI01011685.1; IPI:IPI00012442.1	Q13283	Gene_Symbol=G3BP1 Uncharacterized protein; Gene_Symbol=G3BP1 Ras GTPase-activating protein-binding protein 1	1	auto	2	99	SSSPAPADIAQTVQEDLR	iTRAQ4plex@N-term; Phospho(S)@3		0.0103467	2108	2109.01	2107.99	2109	1	12	1.1.4.384.1	1	95.75	22362.2	95.75	1.07999	0.954097	0.601574	1.91145	2126.52	14.95	2247.98	14.5	859.65	15.28	0
51	2	2	9.155	6.338	6.338	IPI:IPI01011685.1; IPI:IPI00012442.1	Q13283	Gene_Symbol=G3BP1 Uncharacterized protein; Gene_Symbol=G3BP1 Ras GTPase-activating protein-binding protein 1	0	auto - discordant peptide type	0	99	SSSPAPADIAQTVQEDLR	iTRAQ4plex@N-term; Phospho(S)@2		0.220596	2108.21	2109.22	2107.99	2109	1	13	1.2.4.385.1	0	96	35743.4	96	0.507789	1.1498	1.09966	1.03889	3458.77	21.18	1719.13	16.73	2555.9	21.45	0
152	0.06	0.06	6.43	1.184	0	IPI:IPI00028565.4	P32456	Gene_Symbol=GBP2 Interferon-induced guanylate-binding protein 2	0	auto - discordant peptide type	0.0565055	80.4	MLEEIQK	iTRAQ4plex@N-term; Oxidation(M)@1; iTRAQ4plex(K)@7		0.149134	1193.81	1194.81	1193.66	1194.66	1	9	1.2.4.229.6	0	57	16997.3	57	0.584719	0.184301	0.88957	0.206677	17348.6	17.19	9929.24	15.43	10370.7	18.81	0
152	0.06	0.06	6.43	1.184	0	IPI:IPI00028565.4	P32456	Gene_Symbol=GBP2 Interferon-induced guanylate-binding protein 2	0	auto - discordant peptide type	0	40.08	MLEEIQK	iTRAQ4plex@N-term; Oxidation(M)@1; iTRAQ4plex(K)@7		0.00275966	1193.66	1194.67	1193.66	1194.66	1	8	1.1.4.231.8	0	57.5	37098.7	57.5	0.606962	0.156279	0.307756	0.457921	19995.8	15.59	11879.6	16.09	4135.32	18.66	0
66	2	2	2.107	2.107	2.107	IPI:IPI00433284.3	O94923	Gene_Symbol=GLCE D-glucuronyl C5-epimerase	0	auto - discordant peptide type	0	99	QQSEEAFPQEQQK	Gln->pyro-Glu@N-term; Phospho(S)@3; iTRAQ4plex(K)@13		0.0301416	1782.79	1783.8	1782.76	1783.77	1	12	2.1.5.197.3	0	49	3380.85	49	0.529825	1.30933	1.6574	0.827005	2131.51	10.5	1105.41	13.41	2373.98	15.77	0
66	2	2	2.107	2.107	2.107	IPI:IPI00433284.3	O94923	Gene_Symbol=GLCE D-glucuronyl C5-epimerase	0	auto - discordant peptide type	2	99	QQSEEAFPQEQQK	Gln->pyro-Glu@N-term; Phospho(S)@3; iTRAQ4plex(K)@13		0.188101	1782.95	1783.95	1782.76	1783.77	1	9	1.2.4.197.4	0	49	9463.3	49	0.58609	1.03483	1.20036	0.825441	2793.71	12.11	1602.69	15.06	2253.5	15.83	0
109	0.13	0.13	5.607	2.57	0	IPI:IPI00880060.2; IPI:IPI00292228.1	P49840	Gene_Symbol=GSK3A Uncharacterized protein; Gene_Symbol=GSK3A Glycogen synthase kinase-3 alpha	1	auto	0.129011	62.76	GEPNVSYICSR	iTRAQ4plex@N-term; Phospho(S)@6; Methylthio(C)@9		0.160562	1493.78	1494.78	1493.62	1494.62	1	6	1.2.4.334.4	1	83.25	9200.86	83.25	0.314704	1.45811	0.725291	1.18102	2753.9	17.18	848.31	11.18	1342.22	13.46	0
6	10.74	10.74	41.55	41.55	38.03	IPI:IPI00410714.5	P69906	Gene_Symbol=HBA2;HBA1 Hemoglobin subunit alpha	1	auto	0	99	MFLSFPTTK	iTRAQ4plex@N-term; iTRAQ4plex(K)@9		0.15695	1358.91	1359.91	1358.75	1359.76	1	7	1.2.4.397.2	1	99	4390.74	99	1.53403	0.78425	0.568826	2.1288	1754.97	12.03	2635.16	10.04	670.83	13.52	0
6	10.74	10.74	41.55	41.55	38.03	IPI:IPI00410714.5	P69906	Gene_Symbol=HBA2;HBA1 Hemoglobin subunit alpha	0	auto - discordant peptide type	0	98.97	VGAHAGEYGAEALER	iTRAQ4plex@N-term; Methyl(E)@7		0.173626	1687.02	1688.03	1686.84	1687.85	1	11	1.2.4.264.1	0	65.75	4258.64	65.75	1.51514	0.524762	1.02353	0.852958	3683.12	15.79	5462.25	16.53	2533.26	18.68	0
6	10.74	10.74	41.55	41.55	38.03	IPI:IPI00410714.5	P69906	Gene_Symbol=HBA2;HBA1 Hemoglobin subunit alpha	1	auto	0	96.66	TYFPHFDLSHGSAQVK	iTRAQ4plex@N-term; iTRAQ4plex(K)@16		0.229943	2121.32	2122.33	2121.09	2122.1	1	7	1.2.4.362.1	1	90.25	7289.14	90.25	3.60958	1.0731	0.947423	1.73944	1211.48	12.33	4280.32	14.56	771.3	10.88	0
6	10.74	10.74	41.55	41.55	38.03	IPI:IPI00410714.5	P69906	Gene_Symbol=HBA2;HBA1 Hemoglobin subunit alpha	0	auto - discordant peptide type	0	98.97	VGAHAGEYGAEALER	iTRAQ4plex@N-term; Gly->Ala@9		-0.324543	1686.52	1687.53	1686.84	1687.85	1	10	1.2.4.263.1	0	65.5	3828.08	65.5	1.69786	0.939179	0.96523	1.23182	2081.6	17.51	3459.42	14.45	1350.18	12.15	0
6	10.74	10.74	41.55	41.55	38.03	IPI:IPI00410714.5	P69906	Gene_Symbol=HBA2;HBA1 Hemoglobin subunit alpha	1	auto	2	99	VLSPADK	iTRAQ4plex@N-term; iTRAQ4plex(K)@7	cleaved M-V@N-term	0.0314122	1016.64	1017.65	1016.61	1017.62	1	8	1.1.4.202.2	1	50.25	6804.69	50.25	1.21891	2.55284	4.36233	1.87986	536.52	9.44	640.12	11.84	1572.78	10.41	0
6	10.74	10.74	41.55	41.55	38.03	IPI:IPI00410714.5	P69906	Gene_Symbol=HBA2;HBA1 Hemoglobin subunit alpha	0	auto - discordant peptide type	0	91.76	MFLSFPTTK	iTRAQ4plex@N-term; Oxidation(M)@1; iTRAQ4plex(K)@9		0.178271	1374.92	1375.93	1374.75	1375.75	1	8	1.2.4.349.3	0	87	17740.5	87	1.81053	0.498297	1.48282	0.743094	3221.05	14.56	5708.29	11.97	3209.58	18.93	0
6	10.74	10.74	41.55	41.55	38.03	IPI:IPI00410714.5	P69906	Gene_Symbol=HBA2;HBA1 Hemoglobin subunit alpha	1	auto	0	99	MFLSFPTTK	iTRAQ4plex@N-term; iTRAQ4plex(K)@9		0.0203652	1358.77	1359.78	1358.75	1359.76	1	8	1.1.4.397.3	1	99	6791.87	99	0.46926	1.48801	1.22852	1.30411	1706.82	15.56	783.98	9.22	1409.07	13.14	0
6	10.74	10.74	41.55	41.55	38.03	IPI:IPI00410714.5	P69906	Gene_Symbol=HBA2;HBA1 Hemoglobin subunit alpha	1	auto	0	99	MFLSFPTTK	iTRAQ4plex@N-term; iTRAQ4plex(K)@9		0.153899	1358.9	1359.91	1358.75	1359.76	1	6	2.1.5.396.1	1	98.75	1602.4	98.75	1.64169	1.94946	1.21752	2.37454	607.9	10.4	976.85	9.13	497.36	8.19	0
6	10.74	10.74	41.55	41.55	38.03	IPI:IPI00410714.5	P69906	Gene_Symbol=HBA2;HBA1 Hemoglobin subunit alpha	0	auto - discordant peptide type	0	99	VGAHAGEYGAEALER	iTRAQ4plex@N-term; Methyl(E)@7		0.0640069	1686.91	1687.92	1686.84	1687.85	1	9	2.1.5.264.2	0	65.75	1681	65.75	0.909727	1.1834	0.552211	2.45322	1679.85	13.72	1495.84	12.81	623.36	14.42	0
6	10.74	10.74	41.55	41.55	38.03	IPI:IPI00410714.5	P69906	Gene_Symbol=HBA2;HBA1 Hemoglobin subunit alpha	1	auto	2	99	TYFPHFDLSHGSAQVK	iTRAQ4plex@N-term; iTRAQ4plex(K)@16		0.0596885	2121.15	2122.16	2121.09	2122.1	1	14	1.1.4.362.2	1	90.25	18811.8	90.25	1.09717	1.09525	2.32852	0.927045	2094.73	15.96	2249.61	17.7	3277.71	17.31	0
6	10.74	10.74	41.55	41.55	38.03	IPI:IPI00410714.5	P69906	Gene_Symbol=HBA2;HBA1 Hemoglobin subunit alpha	0	auto - discordant peptide type	0	98.97	VGAHAGEYGAEALER	iTRAQ4plex@N-term; Gly->Ala@9		-0.0507432	1686.79	1687.8	1686.84	1687.85	1	10	1.1.4.265.1	0	66	3066.11	66	1.1869	1.05429	1.98535	1.01437	2247.04	17.54	2610.52	18.5	2997.86	19.42	0
6	10.74	10.74	41.55	41.55	38.03	IPI:IPI00410714.5	P69906	Gene_Symbol=HBA2;HBA1 Hemoglobin subunit alpha	1	auto	2	99	VDPVNFK	iTRAQ4plex@N-term; iTRAQ4plex(K)@7		0.0920111	1105.73	1106.74	1105.64	1106.64	1	9	2.1.5.267.8	1	66.5	7209.61	66.5	0.855359	0.56014	1.19244	0.609557	3918.5	12.68	3280.74	15	3139.93	16.22	0
6	10.74	10.74	41.55	41.55	38.03	IPI:IPI00410714.5	P69906	Gene_Symbol=HBA2;HBA1 Hemoglobin subunit alpha	0	auto - shared MS/MS	0	84.42	AAWGK	iTRAQ4plex@N-term; iTRAQ4plex(K)@5		0.110239	819.595	820.602	819.485	820.492	1	8	1.2.4.195.1	0	48.5	11981.7	48.5	1.72583	0.32713	1.25677	0.542404	5564.28	15.58	9399.62	15.9	4699.23	21.83	0
6	10.74	10.74	41.55	41.55	38.03	IPI:IPI00410714.5	P69906	Gene_Symbol=HBA2;HBA1 Hemoglobin subunit alpha	0	auto - shared MS/MS	0.739929	85.65	AAWGK	iTRAQ4plex@N-term; iTRAQ4plex(K)@5		0.027862	819.513	820.52	819.485	820.492	1	8	1.1.4.198.5	0	49.25	22202.8	49.25	1.00741	0.667009	1.86381	0.646531	3109.71	14.81	3066.4	14.32	3894.79	17.03	0
6	10.74	10.74	41.55	41.55	38.03	IPI:IPI00410714.5	P69906	Gene_Symbol=HBA2;HBA1 Hemoglobin subunit alpha	1	auto	0	99	VGAHAGEYGAEALER	iTRAQ4plex@N-term		0.222968	1673.05	1674.06	1672.83	1673.84	1	17	1.2.4.264.9	1	65.75	88275.7	65.75	2.4721	0.278059	1.47687	0.4871	10129.4	25.93	24510.4	26.61	10052.8	41.66	0
6	10.74	10.74	41.55	41.55	38.03	IPI:IPI00410714.5	P69906	Gene_Symbol=HBA2;HBA1 Hemoglobin subunit alpha	0	auto - discordant peptide type	2	99	MFLSFPTTK	iTRAQ4plex@N-term; Oxidation(M)@1; iTRAQ4plex(K)@9		0.00965617	1374.76	1375.76	1374.75	1375.75	1	12	1.1.4.348.4	0	86.75	24510.1	86.75	1.32186	0.534076	1.52109	0.672404	3262.68	12.61	4221.46	15.56	3334.98	18.35	0
6	10.74	10.74	41.55	41.55	38.03	IPI:IPI00410714.5	P69906	Gene_Symbol=HBA2;HBA1 Hemoglobin subunit alpha	0	auto - discordant peptide type	0	99	MFLSFPTTK	iTRAQ4plex@N-term; Oxidation(M)@1; iTRAQ4plex(K)@9		0.119555	1374.87	1375.87	1374.75	1375.75	1	7	2.1.5.347.5	0	86.5	6874.91	86.5	1.44508	0.836017	0.582254	1.90056	1782.48	12.69	2521.27	11.05	697.43	12.29	0
6	10.74	10.74	41.55	41.55	38.03	IPI:IPI00410714.5	P69906	Gene_Symbol=HBA2;HBA1 Hemoglobin subunit alpha	1	auto	0	99	VDPVNFK	iTRAQ4plex@N-term; iTRAQ4plex(K)@7		0.000186666	1105.64	1106.64	1105.64	1106.64	1	9	1.1.4.268.4	1	66.75	17596	66.75	1.37534	0.39157	1.73707	0.526781	4454.48	13.03	5996.66	15.61	5199.7	22.78	0
6	10.74	10.74	41.55	41.55	38.03	IPI:IPI00410714.5	P69906	Gene_Symbol=HBA2;HBA1 Hemoglobin subunit alpha	0	auto - shared MS/MS	0	53.4	AAWGK	iTRAQ4plex@N-term; iTRAQ4plex(K)@5		0.0306495	819.515	820.523	819.485	820.492	1	6	2.1.5.194.2	0	48.25	5601.4	48.25	1.70669	0.527605	1.26624	0.832416	3179.92	14.01	5312.21	15.42	2705.79	19.11	0
6	10.74	10.74	41.55	41.55	38.03	IPI:IPI00410714.5	P69906	Gene_Symbol=HBA2;HBA1 Hemoglobin subunit alpha	1	auto	0	99	VDPVNFK	iTRAQ4plex@N-term; iTRAQ4plex(K)@7		0.153412	1105.79	1106.8	1105.64	1106.64	1	9	1.2.4.268.3	1	66.75	11377	66.75	1.29893	0.282468	1.22405	0.450178	7407.67	17.2	9418.29	15.15	6093.17	23.5	0
6	10.74	10.74	41.55	41.55	38.03	IPI:IPI00410714.5	P69906	Gene_Symbol=HBA2;HBA1 Hemoglobin subunit alpha	1	auto	0	99	VGAHAGEYGAEALER	iTRAQ4plex@N-term		0.109564	1672.94	1673.95	1672.83	1673.84	1	14	2.1.5.264.10	1	65.75	24346.6	65.75	1.27273	0.681367	1.00676	0.944637	3929.02	21.66	4894.68	19.6	2658.1	20.39	0
6	10.74	10.74	41.55	41.55	38.03	IPI:IPI00410714.5	P69906	Gene_Symbol=HBA2;HBA1 Hemoglobin subunit alpha	1	auto	2	99	VGAHAGEYGAEALER	iTRAQ4plex@N-term		0.00270846	1672.83	1673.84	1672.83	1673.84	1	19	1.1.4.265.11	1	66	160205	66	1.08213	0.616406	2.19255	0.60644	6731.33	28.29	7129.91	32.15	9917.77	43.36	0
4	16	16	82.31	58.5	58.5	IPI:IPI00654755.3	P68891	Gene_Symbol=HBB Hemoglobin subunit beta	1	auto	0	98.7	LLVVYPWTQR	iTRAQ4plex@N-term		0.0454379	1417.87	1418.87	1417.82	1418.83	1	7	1.1.4.436.1	1	108.75	6879.83	108.75	1.39183	2.44193	2.26583	2.29796	672.98	13.11	916.84	13.5	1024.69	12.49	0
4	16	16	82.31	58.5	58.5	IPI:IPI00654755.3	P68898	Gene_Symbol=HBB Hemoglobin subunit beta	0	auto - discordant peptide type	0	99	VHLTPEEK	No iTRAQ4plex@N-term; iTRAQ4plex(K)@8	cleaved M-V@N-term	0.0516892	1095.66	1096.66	1095.6	1096.61	1	6	2.1.5.190.1	0	47.25	1873.79	47.25	0.762564	1.65499	1.00654	2.12728	1257.21	13.59	938.4	11.76	850.36	15.58	0
4	16	16	82.31	58.5	58.5	IPI:IPI00654755.3	P68883	Gene_Symbol=HBB Hemoglobin subunit beta	0	auto - discordant peptide type	0	99	EFTPPVQAAYQK	iTRAQ4plex@N-term; Lys->Gln@12		0.0103355	1521.77	1522.78	1521.76	1522.77	1	9	1.1.4.273.4	0	68	9344.34	68	0.422083	2.64261	2.22497	1.42307	1006.67	12.09	415.9	9.79	1505.13	11.49	0
4	16	16	82.31	58.5	58.5	IPI:IPI00654755.3	P68874	Gene_Symbol=HBB Hemoglobin subunit beta	1	auto	2	99	LLVVYPWTQR	iTRAQ4plex@N-term		0.170171	1417.99	1419	1417.82	1418.83	1	6	2.1.5.435.1	1	108.5	2464.56	108.5	100		100		0	15.09	589.33	10.46	353.04	8.87	0
4	16	16	82.31	58.5	58.5	IPI:IPI00654755.3	P68890	Gene_Symbol=HBB Hemoglobin subunit beta	1	auto	0	99	LLVVYPWTQR	iTRAQ4plex@N-term		0.134404	1417.95	1418.96	1417.82	1418.83	1	8	1.2.4.437.1	1	109	6276.38	109	1.70216	1.64318	1.12602	2.87365	748.75	8.85	1247.5	14.24	566.56	14.84	0
4	16	16	82.31	58.5	58.5	IPI:IPI00654755.3	P68884	Gene_Symbol=HBB Hemoglobin subunit beta	1	auto	0	99	GTFATLSELHCDK	iTRAQ4plex@N-term; Methylthio(C)@11; iTRAQ4plex(K)@13		0.195638	1755.05	1756.06	1754.86	1755.86	1	13	1.2.4.382.2	1	95.25	11001.7	95.25	2.9166	0.608583	2.49597	0.743485	2007.84	10.82	5732.04	16.21	3367.69	17.25	0
4	16	16	82.31	58.5	58.5	IPI:IPI00654755.3	P68889	Gene_Symbol=HBB Hemoglobin subunit beta	0	auto - discordant peptide type	0	29.83	LHVDPENFR	iTRAQ4plex@N-term; Deamidated(N)@7		-0.0109199	1270.63	1271.64	1270.64	1271.65	1	6	1.1.4.287.2	0	71.5	6596.93	71.5	0.675894	2.5835	2.34947	1.59586	892.5	11.94	590.46	13.05	1409.1	12.26	0
4	16	16	82.31	58.5	58.5	IPI:IPI00654755.3	P68875	Gene_Symbol=HBB Hemoglobin subunit beta	1	auto	2	99	SAVTALWGK	iTRAQ4plex@N-term; iTRAQ4plex(K)@9		-0.00157523	1219.72	1220.72	1219.72	1220.72	1	16	1.1.4.332.5	1	82.75	15728.3	82.75	1.22856	0.54726	1.48266	0.670609	3981.55	18.45	4787.99	13.94	3966.94	19.23	0
4	16	16	82.31	58.5	58.5	IPI:IPI00654755.3	P68903	Gene_Symbol=HBB Hemoglobin subunit beta	1	auto	0	99	VVAGVANALAHK	iTRAQ4plex@N-term; iTRAQ4plex(K)@12		0.124814	1437	1438	1436.87	1437.88	1	13	2.1.5.345.1	1	86	3199.98	86	0.904371	0.788445	0.596675	1.60488	1943.51	9.36	1720.43	10.74	779.27	11.93	0
4	16	16	82.31	58.5	58.5	IPI:IPI00654755.3	P68882	Gene_Symbol=HBB Hemoglobin subunit beta	0	auto - discordant peptide type	0	99	EFTPPVQAAYQK	No iTRAQ4plex@N-term; iTRAQ4plex(K)@12		0.103191	1521.9	1522.9	1521.79	1522.8	1	7	2.1.5.272.3	0	67.75	4477.34	67.75	0.0701167	6.7985	1.04794	1.49618	1407.22	13.53	96.58	6.5	990.97	11.36	0
4	16	16	82.31	58.5	58.5	IPI:IPI00654755.3	P68902	Gene_Symbol=HBB Hemoglobin subunit beta	1	auto	0	99	VVAGVANALAHK	iTRAQ4plex@N-term; iTRAQ4plex(K)@12		0.169614	1437.04	1438.05	1436.87	1437.88	1	11	1.2.4.346.2	1	86.25	3536.03	86.25	1.76302	1.06641	1.9628	1.41619	1355.45	13.17	2339.07	10.28	1787.82	18.42	0
4	16	16	82.31	58.5	58.5	IPI:IPI00654755.3	P68886	Gene_Symbol=HBB Hemoglobin subunit beta	0	auto - discordant peptide type	0	98.97	GTFATLSELHCDK	iTRAQ4plex@N-term; Cys->Ala@11; Phospho(D)@12; iTRAQ4plex(K)@13		0.012041	1756.88	1757.88	1756.86	1757.87	1	10	1.1.4.317.4	0	79	7518.29	79	1.86408	0.916613	1.51833	1.3286	1838.73	14.71	3354.95	15.01	1876.06	19.9	0
4	16	16	82.31	58.5	58.5	IPI:IPI00654755.3	P68894	Gene_Symbol=HBB Hemoglobin subunit beta	0	auto - discordant peptide type	0	99	SAVTALWGK	iTRAQ4plex@N-term; iTRAQ4plex(K)@9		1.96136	1221.68	1222.68	1219.72	1220.72	1	11	1.1.4.334.1	0	83.25	3168.8	83.25	1.12846	0.640166	0.587882	0.940114	2681.88	11.42	2962.31	14.16	1059.48	8.88	0
4	16	16	82.31	58.5	58.5	IPI:IPI00654755.3	P68885	Gene_Symbol=HBB Hemoglobin subunit beta	1	auto	0	99	GTFATLSELHCDK	iTRAQ4plex@N-term; Methylthio(C)@11; iTRAQ4plex(K)@13		0.154744	1755.01	1756.02	1754.86	1755.86	1	15	2.1.5.381.1	1	95	5557.14	95	2.41576	0.962807	1.24676	1.26281	1194.7	10.52	2824.99	11	1000.93	9.06	0
4	16	16	82.31	58.5	58.5	IPI:IPI00654755.3	P68893	Gene_Symbol=HBB Hemoglobin subunit beta	1	auto	0	99	SAVTALWGK	iTRAQ4plex@N-term; iTRAQ4plex(K)@9		0.112063	1219.83	1220.84	1219.72	1220.72	1	13	2.1.5.332.1	1	82.75	4789.59	82.75	1.46914	0.556648	0.8583	1.21216	2378.99	11.02	3421.04	10.56	1372.13	15.37	0
4	16	16	82.31	58.5	58.5	IPI:IPI00654755.3	P68887	Gene_Symbol=HBB Hemoglobin subunit beta	1	auto	0	99	LHVDPENFR	iTRAQ4plex@N-term		0.0959171	1269.75	1270.76	1269.66	1270.67	1	8	2.1.5.296.2	1	73.75	14442.5	73.75	2.93387	1.07351	1.89013	1.43351	1574.1	16	4520.4	15.61	1999.34	20.21	0
4	16	16	82.31	58.5	58.5	IPI:IPI00654755.3	P68878	Gene_Symbol=HBB Hemoglobin subunit beta	1	auto	2	99	VVAGVANALAHK	iTRAQ4plex@N-term; iTRAQ4plex(K)@12		0.0078454	1436.88	1437.89	1436.87	1437.88	1	19	1.1.4.346.4	1	86.25	9697.24	86.25	1.01242	0.784511	0.754945	1.9089	2486.3	14.23	2463.88	13.22	1261.34	22.97	0
4	16	16	82.31	58.5	58.5	IPI:IPI00654755.3	P68897	Gene_Symbol=HBB Hemoglobin subunit beta	1	auto	0	99	VHLTPEEK	iTRAQ4plex@N-term; iTRAQ4plex(K)@8	cleaved M-V@N-term	0.0834158	1239.79	1240.8	1239.71	1240.71	1	12	2.1.5.211.9	1	52.5	10459.5	52.5	1.14461	0.437098	1.06714	0.694264	4674.9	16.67	5237.6	13.24	3352.4	19.97	0
4	16	16	82.31	58.5	58.5	IPI:IPI00654755.3	P68899	Gene_Symbol=HBB Hemoglobin subunit beta	1	auto	0	99	VNVDEVGGEALGR	iTRAQ4plex@N-term		0.151453	1457.91	1458.92	1457.76	1458.77	1	19	1.2.4.284.1	1	70.75	61336.4	70.75	2.60999	0.203851	1.30024	0.460111	10066.1	18.81	25716	20.95	8795.21	36.98	0
4	16	16	82.31	58.5	58.5	IPI:IPI00654755.3	P68900	Gene_Symbol=HBB Hemoglobin subunit beta	1	auto	0	99	VNVDEVGGEALGR	iTRAQ4plex@N-term		0.125452	1457.88	1458.89	1457.76	1458.77	1	15	2.1.5.283.5	1	70.5	22772.8	70.5	2.64874	0.755363	2.36622	0.835705	2016.21	13.43	5227.32	18.62	3205.93	16.18	0
4	16	16	82.31	58.5	58.5	IPI:IPI00654755.3	P68880	Gene_Symbol=HBB Hemoglobin subunit beta	1	auto	0	99	EFTPPVQAAYQK	iTRAQ4plex@N-term; iTRAQ4plex(K)@12		0.168609	1666.07	1667.07	1665.9	1666.9	1	20	1.2.4.280.6	1	69.75	103141	69.75	1.64467	0.122684	1.03888	0.182548	17226.8	17.88	27732.4	18.14	12026.3	18.06	0
4	16	16	82.31	58.5	58.5	IPI:IPI00654755.3	P68896	Gene_Symbol=HBB Hemoglobin subunit beta	1	auto	0	99	VHLTPEEK	iTRAQ4plex@N-term; iTRAQ4plex(K)@8	cleaved M-V@N-term	0.157635	1239.86	1240.87	1239.71	1240.71	1	12	1.2.4.213.4	1	53	12923.6	53	1.75123	0.25718	0.733597	0.674267	5539.48	11.86	9495.45	13.53	2730.8	17.46	0
4	16	16	82.31	58.5	58.5	IPI:IPI00654755.3	P68895	Gene_Symbol=HBB Hemoglobin subunit beta	0	auto - discordant peptide type	0	99	SAVTALWGK	iTRAQ4plex@N-term; iTRAQ4plex(K)@9		2.06433	1221.78	1222.79	1219.72	1220.72	1	10	1.2.4.335.1	0	83.5	4014.58	83.5	0.440579	0.96095	0.529109	1.27438	2456.94	13.41	1059.55	8.38	873.58	10.06	0
4	16	16	82.31	58.5	58.5	IPI:IPI00654755.3	P68892	Gene_Symbol=HBB Hemoglobin subunit beta	1	auto	0	99	SAVTALWGK	iTRAQ4plex@N-term; iTRAQ4plex(K)@9		0.133914	1219.85	1220.86	1219.72	1220.72	1	15	1.2.4.333.2	1	83	14482.6	83	1.771	0.314697	1.0574	0.562245	4718.78	12.39	8179.99	14.19	3352.98	16.67	0
4	16	16	82.31	58.5	58.5	IPI:IPI00654755.3	P68876	Gene_Symbol=HBB Hemoglobin subunit beta	1	auto	2	99	VHLTPEEK	iTRAQ4plex@N-term; iTRAQ4plex(K)@8	cleaved M-V@N-term	0.00325281	1239.71	1240.72	1239.71	1240.71	1	12	1.1.4.213.13	1	53	38890.9	53	1.31526	0.414903	1.79613	0.49279	4159.9	12.26	5355.49	15.64	5020.93	19.83	0
4	16	16	82.31	58.5	58.5	IPI:IPI00654755.3	P68872	Gene_Symbol=HBB Hemoglobin subunit beta	1	auto	2	99	GTFATLSELHCDK	iTRAQ4plex@N-term; Methylthio(C)@11; iTRAQ4plex(K)@13		0.0149995	1754.87	1755.88	1754.86	1755.86	1	19	1.1.4.382.6	1	95.25	24044.2	95.25	0.823367	0.606831	2.63667	0.55655	4372.17	17.46	3523.66	16.1	7746.7	30.03	0
4	16	16	82.31	58.5	58.5	IPI:IPI00654755.3	P68888	Gene_Symbol=HBB Hemoglobin subunit beta	1	auto	0	99	LHVDPENFR	iTRAQ4plex@N-term		0.168427	1269.83	1270.83	1269.66	1270.67	1	9	1.2.4.296.3	1	73.75	39848.2	73.75	2.40807	0.279381	1.75359	0.480025	6507.58	16.55	15338.9	17.74	7668.52	31.22	0
4	16	16	82.31	58.5	58.5	IPI:IPI00654755.3	P68877	Gene_Symbol=HBB Hemoglobin subunit beta	1	auto	2	99	VNVDEVGGEALGR	iTRAQ4plex@N-term		-0.0158113	1457.74	1458.75	1457.76	1458.77	1	15	1.1.4.283.6	1	70.5	94765.6	70.5	0.910751	0.627675	1.70471	0.619069	5549.8	24.63	4947.44	21.96	6357.57	27.44	0
4	16	16	82.31	58.5	58.5	IPI:IPI00654755.3	P68873	Gene_Symbol=HBB Hemoglobin subunit beta	1	auto	2	99	LHVDPENFR	iTRAQ4plex@N-term		0.0173246	1269.68	1270.68	1269.66	1270.67	1	10	1.1.4.296.2	1	73.75	56887.7	73.75	1.67079	0.524622	2.09547	0.528047	4135.18	17.61	6762.68	20.72	5822.89	18.18	0
4	16	16	82.31	58.5	58.5	IPI:IPI00654755.3	P68871	Gene_Symbol=HBB Hemoglobin subunit beta	0	auto - discordant peptide type	2	99	EFTPPVQAAYQK	iTRAQ4plex@N-term; iTRAQ4plex(K)@12		-1.039	1664.86	1665.87	1665.9	1666.9	1	20	1.1.4.278.2	0	69.25	5610.31	69.25	0.74275	0.536658	1.60361	0.496306	6524.36	21.73	4743.34	19.96	7030.74	25.87	0
4	16	16	82.31	58.5	58.5	IPI:IPI00654755.3	P68901	Gene_Symbol=HBB Hemoglobin subunit beta	0	auto - discordant peptide type	0	99	VNVDEVGGEALGR	iTRAQ4plex@N-term		-1.85599	1455.9	1456.91	1457.76	1458.77	1	14	1.2.4.283.1	0	70.5	4789.25	70.5	1.8701	0.369745	1.38391	0.621012	4838.92	14.86	8857.6	18.24	4500.08	24.29	0
4	16	16	82.31	58.5	58.5	IPI:IPI00654755.3	P68881	Gene_Symbol=HBB Hemoglobin subunit beta	1	auto	0	99	EFTPPVQAAYQK	iTRAQ4plex@N-term; iTRAQ4plex(K)@12		0.130523	1666.03	1667.04	1665.9	1666.9	1	17	2.1.5.280.6	1	69.75	21592	69.75	1.1031	0.461954	1.30703	0.57058	5127.13	18.93	5535.95	15.37	4503.23	19.59	0
4	16	16	82.31	58.5	58.5	IPI:IPI00654755.3	P68879	Gene_Symbol=HBB Hemoglobin subunit beta	1	auto	0	99	EFTPPVQAAYQK	iTRAQ4plex@N-term; iTRAQ4plex(K)@12		-0.03037	1665.87	1666.87	1665.9	1666.9	1	20	1.1.4.280.3	1	69.75	83622.1	69.75	0.789056	0.301288	1.86491	0.380275	12381.2	21.69	9562.57	23.44	15516.1	52.37	0
102	0.15	0.15	5.344	4.962	0	IPI:IPI00922032.1; IPI:IPI00643908.3; IPI:IPI00514330.5; IPI:IPI00514127.1; IPI:IPI00020956.1	P51858	Gene_Symbol=HDGF cDNA FLJ55039, moderately similar to Hepatoma-derived growth factor; Gene_Symbol=HDGF cDNA FLJ53700, highly similar to Hepatoma-derived growth factor; Gene_Symbol=HDGF hepatoma-derived growth factor isoform c; Gene_Symbol=HDGF hepatoma-derived growth factor isoform b; Gene_Symbol=HDGF Hepatoma-derived growth factor	1	auto	0	39.66	AGDLLEDSPKRPK	iTRAQ4plex@N-term; Phospho(S)@8; iTRAQ4plex(K)@10; iTRAQ4plex(K)@13	missed K-R@10	0.114479	1937.15	1938.16	1937.03	1938.04	1	6	2.1.5.233.7	1	58	7042.04	58	1.1084	0.494062	1.45509	0.616365	4105.36	16.11	4453.99	13.37	4014.24	19.08	0
102	0.15	0.15	5.344	4.962	0	IPI:IPI00922032.1; IPI:IPI00643908.3; IPI:IPI00514330.5; IPI:IPI00514127.1; IPI:IPI00020956.1	P51858	Gene_Symbol=HDGF cDNA FLJ55039, moderately similar to Hepatoma-derived growth factor; Gene_Symbol=HDGF cDNA FLJ53700, highly similar to Hepatoma-derived growth factor; Gene_Symbol=HDGF hepatoma-derived growth factor isoform c; Gene_Symbol=HDGF hepatoma-derived growth factor isoform b; Gene_Symbol=HDGF Hepatoma-derived growth factor	1	auto	0.0545314	38.33	AGDLLEDSPK	iTRAQ4plex@N-term; Phospho(S)@8; iTRAQ4plex(K)@10		0.177904	1411.86	1412.87	1411.68	1412.69	1	5	1.2.4.237.2	1	59	7354.03	59	0.898139	0.68412	1.4102	0.720773	2427.82	8.77	2134.34	12.4	2300.71	14.35	0
102	0.15	0.15	5.344	4.962	0	IPI:IPI00922032.1; IPI:IPI00643908.3; IPI:IPI00514330.5; IPI:IPI00514127.1; IPI:IPI00020956.1	P51858	Gene_Symbol=HDGF cDNA FLJ55039, moderately similar to Hepatoma-derived growth factor; Gene_Symbol=HDGF cDNA FLJ53700, highly similar to Hepatoma-derived growth factor; Gene_Symbol=HDGF hepatoma-derived growth factor isoform c; Gene_Symbol=HDGF hepatoma-derived growth factor isoform b; Gene_Symbol=HDGF Hepatoma-derived growth factor	1	auto	0.0925886	52.37	AGDLLEDSPKRPK	iTRAQ4plex@N-term; Phospho(S)@8; iTRAQ4plex(K)@10; iTRAQ4plex(K)@13	missed K-R@10	-0.031824	1937	1938.01	1937.03	1938.04	1	6	1.1.4.235.2	1	58.5	19503.7	58.5	0.733364	0.794183	1.1371	0.796134	2627.38	12.87	1886.02	11.79	2007.64	12.6	0
133	0.08	0.09	32.41	13.89	0	IPI:IPI01016073.1; IPI:IPI00917313.1; IPI:IPI00447316.1; IPI:IPI00384857.3; IPI:IPI00007764.4	Q9UK76	Gene_Symbol=HN1 Uncharacterized protein; Gene_Symbol=HN1 Uncharacterized protein; Gene_Symbol=HN1 Isoform 3 of Hematological and neurological expressed 1 protein; Gene_Symbol=HN1 Isoform 2 of Hematological and neurological expressed 1 protein; Gene_Symbol=HN1 Isoform 1 of Hematological and neurological expressed 1 protein	1	auto	0.0824945	54.21	RNSSEASSGDFLDLK	iTRAQ4plex@N-term; Phospho(S)@3; iTRAQ4plex(K)@15	missed R-N@1	0.131115	1993.07	1994.08	1992.94	1993.95	1	7	2.1.5.323.6	1	80.5	8927.11	80.5	1.87281	0.465883	1.13522	0.778521	3060.97	11.74	5611.2	14.84	2335.09	15.82	0
74	0.6	0.6	14.14	3.618	0	IPI:IPI01022801.1; IPI:IPI01021324.1; IPI:IPI01021093.1; IPI:IPI00909288.1; IPI:IPI00465365.4; IPI:IPI00215965.3	P09651	Gene_Symbol=HNRNPA1 Uncharacterized protein; Gene_Symbol=HNRNPA1 Uncharacterized protein; Gene_Symbol=HNRNPA1 Uncharacterized protein; Gene_Symbol=- cDNA FLJ51586, moderately similar to Heterogeneous nuclear ribonucleoprotein A1; Gene_Symbol=HNRNPA1 Isoform A1-A of Heterogeneous nuclear ribonucleoprotein A1; Gene_Symbol=HNRNPA1 Isoform A1-B of Heterogeneous nuclear ribonucleoprotein A1	1	auto	0.0218195	16.02	NQGGYGGSSSSSSYGSGR	iTRAQ4plex@N-term		-0.0269447	1837.77	1838.78	1837.79	1838.8	1	5	1.1.4.155.3	1	38.5	6605.15	38.5	1.97066	2.11111	0.609483	3.57062	840.18	15.62	1620.64	16.21	344.11	10.49	0
74	0.6	0.6	14.14	3.618	0	IPI:IPI01022801.1; IPI:IPI01021324.1; IPI:IPI01021093.1; IPI:IPI00909288.1; IPI:IPI00465365.4; IPI:IPI00215965.3	P09651	Gene_Symbol=HNRNPA1 Uncharacterized protein; Gene_Symbol=HNRNPA1 Uncharacterized protein; Gene_Symbol=HNRNPA1 Uncharacterized protein; Gene_Symbol=- cDNA FLJ51586, moderately similar to Heterogeneous nuclear ribonucleoprotein A1; Gene_Symbol=HNRNPA1 Isoform A1-A of Heterogeneous nuclear ribonucleoprotein A1; Gene_Symbol=HNRNPA1 Isoform A1-B of Heterogeneous nuclear ribonucleoprotein A1	1	auto	0	80.19	SESPKEPEQLR	iTRAQ4plex@N-term; Phospho(S)@3; iTRAQ4plex(K)@5	missed K-E@5	0.192592	1667.01	1668.02	1666.82	1667.82	1	8	1.2.4.181.4	1	45	46755.3	45	0.751433	0.2046	1.01898	0.364119	15971.5	19.89	11747.3	19.07	10936.4	37.42	0
74	0.6	0.6	14.14	3.618	0	IPI:IPI01022801.1; IPI:IPI01021324.1; IPI:IPI01021093.1; IPI:IPI00909288.1; IPI:IPI00465365.4; IPI:IPI00215965.3	P09651	Gene_Symbol=HNRNPA1 Uncharacterized protein; Gene_Symbol=HNRNPA1 Uncharacterized protein; Gene_Symbol=HNRNPA1 Uncharacterized protein; Gene_Symbol=- cDNA FLJ51586, moderately similar to Heterogeneous nuclear ribonucleoprotein A1; Gene_Symbol=HNRNPA1 Isoform A1-A of Heterogeneous nuclear ribonucleoprotein A1; Gene_Symbol=HNRNPA1 Isoform A1-B of Heterogeneous nuclear ribonucleoprotein A1	1	auto	0	47.53	SESPKEPEQLR	iTRAQ4plex@N-term; Phospho(S)@1; iTRAQ4plex(K)@5	missed K-E@5	0.078334	1666.9	1667.9	1666.82	1667.82	1	7	2.1.5.180.5	1	44.75	21156.6	44.75	1.26461	0.227699	0.990737	0.435587	11512.1	20.89	14250	19.6	7664.35	30.35	0
74	0.6	0.6	14.14	3.618	0	IPI:IPI01022801.1; IPI:IPI01021324.1; IPI:IPI01021093.1; IPI:IPI00909288.1; IPI:IPI00465365.4; IPI:IPI00215965.3	P09651	Gene_Symbol=HNRNPA1 Uncharacterized protein; Gene_Symbol=HNRNPA1 Uncharacterized protein; Gene_Symbol=HNRNPA1 Uncharacterized protein; Gene_Symbol=- cDNA FLJ51586, moderately similar to Heterogeneous nuclear ribonucleoprotein A1; Gene_Symbol=HNRNPA1 Isoform A1-A of Heterogeneous nuclear ribonucleoprotein A1; Gene_Symbol=HNRNPA1 Isoform A1-B of Heterogeneous nuclear ribonucleoprotein A1	1	auto	0.581699	91.23	SESPKEPEQLR	iTRAQ4plex@N-term; Phospho(S)@3; iTRAQ4plex(K)@5	missed K-E@5	-0.0222937	1666.79	1667.8	1666.82	1667.82	1	8	1.1.4.182.8	1	45.25	52606	45.25	1.22019	0.521901	1.29558	0.658444	4195.12	16.07	5010.43	17.76	3652.34	19.56	0
110	0.12	0.12	14.93	4.861	0	IPI:IPI00909232.1	P07910	Gene_Symbol=HNRNPC cDNA FLJ53542, highly similar to Heterogeneous nuclear ribonucleoproteins C	1	auto	0.119758	60.85	NDKSEEEQSSSSVK	iTRAQ4plex@N-term; iTRAQ4plex(K)@3; Phospho(S)@4; iTRAQ4plex(K)@14	missed K-S@3	0.00319335	2064.96	2065.97	2064.96	2065.97	1	6	2.1.5.136.5	1	33.75	3424.3	33.75	1.22428	0.309656	0.90927	0.524436	8523.13	20.72	10213.7	19.59	5207.81	24.2	0
43	2	2	11.76	4.248	4.248	IPI:IPI00220684.1	Q14103	Gene_Symbol=HNRNPD Isoform 3 of Heterogeneous nuclear ribonucleoprotein D0	0	auto - discordant peptide type	0	99	NEEDEGHSNSSPR	iTRAQ4plex@N-term; Deamidated(N)@9; Phospho(S)@11		0.0181392	1681.65	1682.66	1681.63	1682.64	1	6	2.1.5.93.1	0	23	1118.84	23	0.996953	1.17979	0.76137	2.15515	1679.6	15.73	1639.02	11.76	859.34	16.68	0
43	2	2	11.76	4.248	4.248	IPI:IPI00220684.1	Q14103	Gene_Symbol=HNRNPD Isoform 3 of Heterogeneous nuclear ribonucleoprotein D0	1	auto	2	99	NEEDEGHSNSSPR	iTRAQ4plex@N-term; Phospho(S)@11		-0.0660771	1680.58	1681.59	1680.65	1681.66	1	11	1.1.4.108.1	1	26.75	29208.7	26.75	4.27499	1.49061	3.09445	1.60645	1961.72	28.94	8208.73	17.53	4079.29	25.94	0
43	2	2	11.76	4.248	4.248	IPI:IPI00220684.1	Q14103	Gene_Symbol=HNRNPD Isoform 3 of Heterogeneous nuclear ribonucleoprotein D0	1	auto	0	99	NEEDEGHSNSSPR	iTRAQ4plex@N-term; Phospho(S)@11		0.171222	1680.82	1681.83	1680.65	1681.66	1	9	1.2.4.99.3	1	24.5	17139.2	24.5	0.659084	1.51744	0.960491	1.65061	1711.48	14.1	1104.12	14.07	1104.66	15.8	0
43	2	2	11.76	4.248	4.248	IPI:IPI00220684.1	Q14103	Gene_Symbol=HNRNPD Isoform 3 of Heterogeneous nuclear ribonucleoprotein D0	1	auto	0	99	NEEDEGHSNSSPR	iTRAQ4plex@N-term; Phospho(S)@11		0.0100893	1680.66	1681.67	1680.65	1681.66	1	10	2.1.5.92.1	1	22.75	6007.41	22.75	1.33656	0.579318	0.670072	1.07714	3572.89	16.94	4674.26	15.56	1608.81	15.56	0
127	0.09	0.1	4.133	1.867	0	IPI:IPI00914561.1; IPI:IPI00908566.1; IPI:IPI00219226.2	P23327	Gene_Symbol=HRC Histidine rich calcium binding protein; Gene_Symbol=HRC cDNA FLJ51315, highly similar to Sarcoplasmic reticulum histidine-richcalcium-binding protein (Fragment); Gene_Symbol=HRC Sarcoplasmic reticulum histidine-rich calcium-binding protein	1	auto	0.0920515	56.31	GHGSEDTEDSAEHR	iTRAQ4plex@N-term; Phospho(S)@10		0.0372096	1749.71	1750.72	1749.67	1750.68	1	7	2.1.5.104.1	1	25.75	2908.02	25.75	100		100		0	17.24	156.14	7.79	4906.69	23.74	0
37	2	2	8.47	2.596	2.596	IPI:IPI00784295.2; IPI:IPI00604607.3; IPI:IPI00382470.3	P07900	Gene_Symbol=HSP90AA1 Isoform 1 of Heat shock protein HSP 90-alpha; Gene_Symbol=HSP90AA1 Uncharacterized protein; Gene_Symbol=HSP90AA1 Isoform 2 of Heat shock protein HSP 90-alpha	1	auto	2	99	ESEDKPEIEDVGSDEEEEK	iTRAQ4plex@N-term; iTRAQ4plex(K)@5; Phospho(S)@13; iTRAQ4plex(K)@19		-0.0546207	2704.13	2705.14	2704.19	2705.19	1	11	1.1.4.232.1	1	57.75	19451.9	57.75	0.542458	0.934838	0.981082	0.856985	3598.83	16.92	1910.87	15.44	2372.63	17	0
37	2	2	8.47	2.596	2.596	IPI:IPI00784295.2; IPI:IPI00604607.3; IPI:IPI00382470.3	P07900	Gene_Symbol=HSP90AA1 Isoform 1 of Heat shock protein HSP 90-alpha; Gene_Symbol=HSP90AA1 Uncharacterized protein; Gene_Symbol=HSP90AA1 Isoform 2 of Heat shock protein HSP 90-alpha	0	auto - discordant peptide type	0	95.86	ESEDKPEIEDVGSDEEEEK	iTRAQ4plex@N-term; iTRAQ4plex(K)@5; Phospho(S)@13; iTRAQ4plex(K)@19		0.271002	2704.46	2705.46	2704.19	2705.19	1	9	1.2.4.231.3	0	57.5	20690.8	57.5	0.635897	0.361505	0.912617	0.407639	11101	16.21	6909.57	22.85	6807.89	25.91	0
37	2	2	8.47	2.596	2.596	IPI:IPI00784295.2; IPI:IPI00604607.3; IPI:IPI00382470.3	P07900	Gene_Symbol=HSP90AA1 Isoform 1 of Heat shock protein HSP 90-alpha; Gene_Symbol=HSP90AA1 Uncharacterized protein; Gene_Symbol=HSP90AA1 Isoform 2 of Heat shock protein HSP 90-alpha	1	auto	0	99	ESEDKPEIEDVGSDEEEEK	iTRAQ4plex@N-term; iTRAQ4plex(K)@5; Phospho(S)@13; iTRAQ4plex(K)@19		0.159185	2704.34	2705.35	2704.19	2705.19	1	13	2.1.5.231.5	1	57.5	7384.45	57.5	1.88829	0.879926	2.31825	0.982609	3280.16	27.46	6062.71	16.43	5109.98	26.29	0
12	6	6	9.945	2.348	2.348	IPI:IPI00414676.6	P08238	Gene_Symbol=HSP90AB1 Heat shock protein HSP 90-beta	1	auto	0	99	IEDVGSDEEDDSGKDK	iTRAQ4plex@N-term; Phospho(S)@6; iTRAQ4plex(K)@14; iTRAQ4plex(K)@16	missed K-D@14	0.0382856	2249.03	2250.04	2248.99	2250	1	12	2.1.5.192.4	1	47.75	10196.6	47.75	1.35924	0.193997	0.834531	0.43423	11454.5	17.5	15239.7	18.22	6423.66	26.11	0
12	6	6	9.945	2.348	2.348	IPI:IPI00414676.6	P08238	Gene_Symbol=HSP90AB1 Heat shock protein HSP 90-beta	0	auto - discordant peptide type	0	99	IEDVGSDEEDDSGK	iTRAQ4plex@N-term; Phospho(S)@6; iTRAQ4plex(K)@14		0.210985	1861.98	1862.99	1861.77	1862.78	1	8	1.2.4.190.6	0	47.25	15819	47.25	0.913814	0.434613	1.21073	0.538706	5552.64	15.73	4966.62	16.37	4517.63	20.7	0
12	6	6	9.945	2.348	2.348	IPI:IPI00414676.6	P08238	Gene_Symbol=HSP90AB1 Heat shock protein HSP 90-beta	0	auto - discordant peptide type	0	99	IEDVGSDEEDDSGKDK	No iTRAQ4plex@N-term; Phospho(S)@6; iTRAQ4plex(K)@14; iTRAQ4plex(K)@16	missed K-D@14	0.0981118	2104.99	2106	2104.89	2105.9	1	8	2.1.5.165.4	0	41	5393.92	41	0.795747	0.602201	2.7675	0.484061	4885.35	20.09	3805.17	16.74	9085.46	23.2	0
12	6	6	9.945	2.348	2.348	IPI:IPI00414676.6	P08238	Gene_Symbol=HSP90AB1 Heat shock protein HSP 90-beta	1	auto	2	99	IEDVGSDEEDDSGK	iTRAQ4plex@N-term; Phospho(S)@6; iTRAQ4plex(K)@14		0.0555891	1861.83	1862.83	1861.77	1862.78	1	11	2.1.5.190.2	1	47.25	4239.11	47.25	1.35476	0.299156	0.505427	0.922115	6537.08	15.99	8668.64	14.93	2220.27	19.74	0
12	6	6	9.945	2.348	2.348	IPI:IPI00414676.6	P08238	Gene_Symbol=HSP90AB1 Heat shock protein HSP 90-beta	1	auto	0	99	IEDVGSDEEDDSGKDKK	iTRAQ4plex@N-term; Phospho(S)@6; iTRAQ4plex(K)@14; iTRAQ4plex(K)@16; iTRAQ4plex(K)@17	missed K-D@14; missed K-K@16	0.0280277	2521.22	2522.23	2521.19	2522.2	1	9	2.1.5.194.3	1	48.25	6570.23	48.25	1.13257	0.226908	0.823378	0.505321	9662.02	17.02	10711.2	15.32	5346.02	25.32	0
12	6	6	9.945	2.348	2.348	IPI:IPI00414676.6	P08238	Gene_Symbol=HSP90AB1 Heat shock protein HSP 90-beta	1	auto	0	99	IEDVGSDEEDDSGK	iTRAQ4plex@N-term; Phospho(S)@6; iTRAQ4plex(K)@14		0.00365352	1861.77	1862.78	1861.77	1862.78	1	8	1.1.4.192.7	1	47.75	18129.6	47.75	1.66417	0.810963	0.760678	1.50114	1732.95	12.18	2822.84	11.42	885.83	11.75	0
12	6	6	9.945	2.348	2.348	IPI:IPI00414676.6	P08238	Gene_Symbol=HSP90AB1 Heat shock protein HSP 90-beta	0	auto - discordant peptide type	0	99	IEDVGSDEEDDSGKDK	iTRAQ4plex@N-term; Phospho(S)@6; iTRAQ4plex(K)@14; iTRAQ4plex(K)@16	missed K-D@14	0.240678	2249.24	2250.24	2248.99	2250	1	14	1.2.4.193.5	0	48	47147.4	48	0.501047	0.142763	0.863512	0.112841	39449.3	23.55	19347.3	25.09	22891.3	21.92	0
12	6	6	9.945	2.348	2.348	IPI:IPI00414676.6	P08238	Gene_Symbol=HSP90AB1 Heat shock protein HSP 90-beta	1	auto	0	98.98	IEDVGSDEEDDSGKDKK	iTRAQ4plex@N-term; Phospho(S)@6; iTRAQ4plex(K)@14; iTRAQ4plex(K)@16; iTRAQ4plex(K)@17	missed K-D@14; missed K-K@16	0.0105524	2521.2	2522.21	2521.19	2522.2	1	9	1.1.4.196.3	1	48.75	23451.1	48.75	1.02345	0.37067	0.524068	0.716739	6884.57	18.64	6896.81	17.46	2424.53	16.09	0
12	6	6	9.945	2.348	2.348	IPI:IPI00414676.6	P08238	Gene_Symbol=HSP90AB1 Heat shock protein HSP 90-beta	0	auto - discordant peptide type	0	98.97	IEDVGSDEEDDSGKDKK	No iTRAQ4plex@N-term; Phospho(S)@6; iTRAQ4plex(K)@14; iTRAQ4plex(K)@16; iTRAQ4plex(K)@17	missed K-D@14; missed K-K@16	0.200403	2377.29	2378.3	2377.09	2378.1	1	9	1.2.4.168.6	0	41.75	18071.1	41.75	0.464705	0.857982	1.48349	0.404258	6296.68	17.81	2864.13	23.2	6277.09	18.13	0
12	6	6	9.945	2.348	2.348	IPI:IPI00414676.6	P08238	Gene_Symbol=HSP90AB1 Heat shock protein HSP 90-beta	0	auto - discordant peptide type	0	99	IEDVGSDEEDDSGKDKK	iTRAQ4plex@N-term; Val->Pro@4; Phospho(S)@6; iTRAQ4plex(K)@14; iTRAQ4plex(K)@16; iTRAQ4plex(K)@17	missed K-D@14; missed K-K@16	0.0348887	2519.21	2520.22	2519.18	2520.18	1	11	2.1.5.193.2	0	48	1781.42	48	1.19072	0.270765	0.85833	0.374975	10006	19.89	11661.9	21.44	5771.34	18.35	0
12	6	6	9.945	2.348	2.348	IPI:IPI00414676.6	P08238	Gene_Symbol=HSP90AB1 Heat shock protein HSP 90-beta	0	auto - discordant peptide type	0	99	IEDVGSDEEDDSGKDKK	No iTRAQ4plex@N-term; Phospho(S)@6; iTRAQ4plex(K)@14; iTRAQ4plex(K)@16; iTRAQ4plex(K)@17	missed K-D@14; missed K-K@16	0.129846	2377.22	2378.23	2377.09	2378.1	1	8	2.1.5.168.5	0	41.75	3955.31	41.75	1.07059	0.526632	3.64664	0.441738	3652.76	14.71	3827.78	12.99	8951.12	16.25	0
12	6	6	9.945	2.348	2.348	IPI:IPI00414676.6	P08238	Gene_Symbol=HSP90AB1 Heat shock protein HSP 90-beta	1	auto	2	99	IEDVGSDEEDDSGKDK	iTRAQ4plex@N-term; Phospho(S)@6; iTRAQ4plex(K)@14; iTRAQ4plex(K)@16	missed K-D@14	0.0144661	2249.01	2250.02	2248.99	2250	1	11	1.1.4.194.5	1	48.25	18426.1	48.25	1.15	0.486548	1.21538	0.669257	3496.37	10.3	3935.67	15.24	2855.56	17.16	0
12	6	6	9.945	2.348	2.348	IPI:IPI00414676.6	P08238	Gene_Symbol=HSP90AB1 Heat shock protein HSP 90-beta	0	auto - discordant peptide type	2	99	IEDVGSDEEDDSGKDKK	iTRAQ4plex@N-term; Phospho(S)@6; iTRAQ4plex(K)@14; iTRAQ4plex(K)@16; iTRAQ4plex(K)@17	missed K-D@14; missed K-K@16	0.258985	2521.45	2522.46	2521.19	2522.2	1	12	1.2.4.194.4	0	48.25	49303.2	48.25	0.42429	0.183436	0.631337	0.159248	38576.9	23.16	16021.2	27.77	16366.4	24.14	0
23	2.19	2.19	14.35	5.901	1.754	IPI:IPI00981943.1; IPI:IPI00003865.1	P11142	Gene_Symbol=HSPA8 Uncharacterized protein; Gene_Symbol=HSPA8 Isoform 1 of Heat shock cognate 71 kDa protein	1	auto	0.187755	51.97	STAGDTHLGGEDFDNR	iTRAQ4plex@N-term		-0.0238678	1834.8	1835.8	1834.82	1835.83	1	5	1.1.4.230.2	1	57.25	5197.67	57.25	0.996061	2.38187	2.7135	2.60101	545.27	10.74	531.62	7.12	994.27	16.89	0
23	2.19	2.19	14.35	5.901	1.754	IPI:IPI00981943.1; IPI:IPI00003865.1	P11142	Gene_Symbol=HSPA8 Uncharacterized protein; Gene_Symbol=HSPA8 Isoform 1 of Heat shock cognate 71 kDa protein	1	auto	0	99	VEIIANDQGNR	iTRAQ4plex@N-term		0.145996	1371.87	1372.88	1371.72	1372.73	1	9	1.2.4.225.3	1	56	8409.46	56	0.291274	1.4212	1.09411	0.904483	3194.5	14.97	910.77	12.22	2348.7	18.17	0
23	2.19	2.19	14.35	5.901	1.754	IPI:IPI00981943.1; IPI:IPI00003865.1	P11142	Gene_Symbol=HSPA8 Uncharacterized protein; Gene_Symbol=HSPA8 Isoform 1 of Heat shock cognate 71 kDa protein	1	auto	0	99	VEIIANDQGNR	iTRAQ4plex@N-term		0.119141	1371.84	1372.85	1371.72	1372.73	1	9	2.1.5.225.3	1	56	3220.03	56	1.30008	0.989172	0.84881	1.58353	1318.11	9.33	1677.36	11.59	751.84	10.65	0
23	2.19	2.19	14.35	5.901	1.754	IPI:IPI00981943.1; IPI:IPI00003865.1	P11142	Gene_Symbol=HSPA8 Uncharacterized protein; Gene_Symbol=HSPA8 Isoform 1 of Heat shock cognate 71 kDa protein	0	auto - discordant peptide type	0	25.95	VEIIANDQGNR	iTRAQ4plex@N-term; Deamidated(N)@6		0.15014	1372.86	1373.86	1372.71	1373.71	1	5	1.2.4.228.1	0	56.75	2977.91	56.75	0.320052	2.47732	0.531287	1.42704	1742.34	12.94	545.83	12.9	622.05	7.58	0
23	2.19	2.19	14.35	5.901	1.754	IPI:IPI00981943.1; IPI:IPI00003865.1	P11142	Gene_Symbol=HSPA8 Uncharacterized protein; Gene_Symbol=HSPA8 Isoform 1 of Heat shock cognate 71 kDa protein	0	auto - discordant peptide type	0	73.11	HKKDISENKR	iTRAQ4plex@N-term; Delta:H(4)C(2)(H)@1; iTRAQ4plex(K)@2; iTRAQ4plex(K)@3; Phospho(D)@4; iTRAQ4plex(K)@9	missed K-K@2; missed K-D@3; missed K-R@9	-0.131349	1937.96	1938.97	1938.09	1939.1	1	7	1.1.4.364.2	0	90.75	12749	90.75	0.673006	1.23232	1.1666	1.01503	2393.81	15.92	1576.93	16.36	1876.62	14.39	0
23	2.19	2.19	14.35	5.901	1.754	IPI:IPI00981943.1; IPI:IPI00003865.1	P11142	Gene_Symbol=HSPA8 Uncharacterized protein; Gene_Symbol=HSPA8 Isoform 1 of Heat shock cognate 71 kDa protein	1	auto	2	99	VEIIANDQGNR	iTRAQ4plex@N-term		-0.00711309	1371.72	1372.72	1371.72	1372.73	1	9	1.1.4.226.3	1	56.25	11573.4	56.25	1.14238	1.26737	0.907487	1.62987	1227.57	11.44	1372.65	11.79	748.6	10.01	0
53	2	2	13.44	5.376	5.376	IPI:IPI00924436.1	P04792	Gene_Symbol=HSPB1 Uncharacterized protein	0	auto - discordant peptide type	0	91.76	QLSSGVSEIR	Gln->pyro-Glu@N-term; Phospho(S)@4		0.0199332	1137.53	1138.53	1137.51	1138.51	1	8	1.1.4.263.9	0	65.5	59495.7	65.5	1.29432	2.04453	0.01		977.23	16.98	1238.06	13.34	0	60.21	0
53	2	2	13.44	5.376	5.376	IPI:IPI00924436.1	P04792	Gene_Symbol=HSPB1 Uncharacterized protein	0	auto - discordant peptide type	0	87.19	QLSSGVSEIR	Gln->pyro-Glu@N-term; Phospho(S)@3		0.168134	1137.67	1138.68	1137.51	1138.51	1	8	1.2.4.264.10	0	65.75	102904	65.75	1.25621	1.70212	0.762684	2.43967	1424.91	18.88	1752.07	18.72	730.29	14.96	0
53	2	2	13.44	5.376	5.376	IPI:IPI00924436.1	P04792	Gene_Symbol=HSPB1 Uncharacterized protein	0	auto - discordant peptide type	0	99	QLSSGVSEIR	Gln->pyro-Glu@N-term; Phospho(S)@3		0.0914738	1137.6	1138.61	1137.51	1138.51	1	8	2.1.5.264.11	0	65.75	39963.7	65.75	100				0	16.96	531.73	15.33	0	26.76	0
53	2	2	13.44	5.376	5.376	IPI:IPI00924436.1	P04792	Gene_Symbol=HSPB1 Uncharacterized protein	1	auto	0	99	QLSSGVSEIR	iTRAQ4plex@N-term; Phospho(S)@3		-0.0033992	1298.63	1299.64	1298.64	1299.64	1	10	1.1.4.237.5	1	59	93347.8	59	0.623123	0.656598	1.53527	0.410409	5941.95	19.04	3624.15	20.77	6130.25	15.72	0
53	2	2	13.44	5.376	5.376	IPI:IPI00924436.1	P04792	Gene_Symbol=HSPB1 Uncharacterized protein	1	auto	2	99	QLSSGVSEIR	iTRAQ4plex@N-term; Phospho(S)@3		0.0972616	1298.73	1299.74	1298.64	1299.64	1	10	2.1.5.236.5	1	58.75	41274.1	58.75	0.702875	0.399113	1.70447	0.429366	6958.51	16.34	4787.38	15.45	7970.18	28.65	0
53	2	2	13.44	5.376	5.376	IPI:IPI00924436.1	P04792	Gene_Symbol=HSPB1 Uncharacterized protein	1	auto	0	87.19	QLSSGVSEIR	iTRAQ4plex@N-term; Phospho(S)@3		0.169771	1298.8	1299.81	1298.64	1299.64	1	8	1.2.4.236.8	1	58.75	111355	58.75	0.890819	0.196016	1.85902	0.165144	14428.6	18.61	12581.1	18.57	18024.9	18.59	0
91	0.21	2.37	13.71	4.27	1.573	IPI:IPI00792841.2; IPI:IPI00306959.12	P08729	Gene_Symbol=KRT7 cDNA FLJ46620 fis, clone TLUNG2000654, highly similar to Keratin, type II cytoskeletal 7; Gene_Symbol=KRT7 Keratin, type II cytoskeletal 7	0	auto - shared MS/MS	0	82.48	FLEQQNK	No iTRAQ4plex@N-term; iTRAQ4plex(K)@7		0.128466	1049.69	1050.7	1049.56	1050.57	1	6	1.2.4.179.6	0	44.5	7679.3	44.5	0.166232	1.73494	0.912991	0.772959	3935.56	14.4	640.36	10.86	2414.55	16.44	0
91	0.21	2.37	13.71	4.27	1.573	IPI:IPI00792841.2; IPI:IPI00306959.12	P08729	Gene_Symbol=KRT7 cDNA FLJ46620 fis, clone TLUNG2000654, highly similar to Keratin, type II cytoskeletal 7; Gene_Symbol=KRT7 Keratin, type II cytoskeletal 7	0	auto - shared MS/MS	0	82.48	FLEQQNK	No iTRAQ4plex@N-term; iTRAQ4plex(K)@7		-0.000701442	1049.56	1050.57	1049.56	1050.57	1	5	1.1.4.181.5	0	45	10881.5	45	0.442979	1.0777	0.862297	1.12969	2598.61	14.38	1126.75	10.42	1505.78	14.83	0
91	0.21	2.37	13.71	4.27	1.573	IPI:IPI00792841.2; IPI:IPI00306959.12	P08729	Gene_Symbol=KRT7 cDNA FLJ46620 fis, clone TLUNG2000654, highly similar to Keratin, type II cytoskeletal 7; Gene_Symbol=KRT7 Keratin, type II cytoskeletal 7	0	auto - shared MS/MS	0	95.86	FLEQQNK	iTRAQ4plex@N-term; iTRAQ4plex(K)@7		0.141272	1193.81	1194.81	1193.66	1194.67	1	9	1.2.4.229.6	0	57	16997.3	57	0.584719	0.184301	0.88957	0.206677	17348.6	17.19	9929.24	15.43	10370.7	18.81	0
91	0.21	2.37	13.71	4.27	1.573	IPI:IPI00792841.2; IPI:IPI00306959.12	P08729	Gene_Symbol=KRT7 cDNA FLJ46620 fis, clone TLUNG2000654, highly similar to Keratin, type II cytoskeletal 7; Gene_Symbol=KRT7 Keratin, type II cytoskeletal 7	1	auto	0.209715	72.72	GQLEALQVDGGR	iTRAQ4plex@N-term		-0.11086	1385.63	1386.63	1385.74	1386.75	1	7	1.1.4.121.3	1	30	10025.9	30	0.896951	0.312345	0.754878	0.525221	10177	20.17	8934.96	21.57	5162.5	25.11	0
91	0.21	2.37	13.71	4.27	1.573	IPI:IPI00792841.2; IPI:IPI00306959.12	P08729	Gene_Symbol=KRT7 cDNA FLJ46620 fis, clone TLUNG2000654, highly similar to Keratin, type II cytoskeletal 7; Gene_Symbol=KRT7 Keratin, type II cytoskeletal 7	0	auto - shared MS/MS	0	99	FLEQQNK	iTRAQ4plex@N-term; iTRAQ4plex(K)@7		0.102209	1193.77	1194.77	1193.66	1194.67	1	8	2.1.5.228.9	0	56.75	4505.45	56.75	0.679131	0.266011	0.397843	0.567964	8687.07	11.92	5774.71	13.16	2322.46	12.8	0
91	0.21	2.37	13.71	4.27	1.573	IPI:IPI00792841.2; IPI:IPI00306959.12	P08729	Gene_Symbol=KRT7 cDNA FLJ46620 fis, clone TLUNG2000654, highly similar to Keratin, type II cytoskeletal 7; Gene_Symbol=KRT7 Keratin, type II cytoskeletal 7	0	auto - shared MS/MS	0	99	FLEQQNK	iTRAQ4plex@N-term; iTRAQ4plex(K)@7		-0.00510291	1193.66	1194.67	1193.66	1194.67	1	9	1.1.4.231.8	0	57.5	37098.7	57.5	0.606962	0.156279	0.307756	0.457921	19995.8	15.59	11879.6	16.09	4135.32	18.66	0
55	2	2	4.878	4.878	4.878	IPI:IPI00909678.1; IPI:IPI00883946.1; IPI:IPI00386803.4; IPI:IPI00015157.1; IPI:IPI00000861.1	Q14847	Gene_Symbol=LASP1 cDNA FLJ51834, highly similar to LIM and SH3 domain protein 1; Gene_Symbol=LASP1 Uncharacterized protein; Gene_Symbol=LASP1 Isoform 2 of LIM and SH3 domain protein 1; Gene_Symbol=PLAC2 Putative uncharacterized protein (Fragment); Gene_Symbol=LASP1 Isoform 1 of LIM and SH3 domain protein 1	1	auto	0	99	RDSQDGSSYR	iTRAQ4plex@N-term; Phospho(S)@3	missed R-D@1	0.0483297	1393.62	1394.63	1393.57	1394.58	1	8	2.1.5.123.2	1	30.5	43707.1	30.5	1.045	0.107538	0.44286	0.31785	31863.1	23.6	32591.7	25.41	9482.38	29.31	0
55	2	2	4.878	4.878	4.878	IPI:IPI00909678.1; IPI:IPI00883946.1; IPI:IPI00386803.4; IPI:IPI00015157.1; IPI:IPI00000861.1	Q14847	Gene_Symbol=LASP1 cDNA FLJ51834, highly similar to LIM and SH3 domain protein 1; Gene_Symbol=LASP1 Uncharacterized protein; Gene_Symbol=LASP1 Isoform 2 of LIM and SH3 domain protein 1; Gene_Symbol=PLAC2 Putative uncharacterized protein (Fragment); Gene_Symbol=LASP1 Isoform 1 of LIM and SH3 domain protein 1	1	auto	0	99	RDSQDGSSYR	iTRAQ4plex@N-term; Phospho(S)@3	missed R-D@1	-0.00802174	1393.57	1394.57	1393.57	1394.58	1	9	1.1.4.132.2	1	32.75	78570.8	32.75	1.22127	0.17092	0.750551	0.460493	19014.1	25.35	22729.5	24.31	9590.02	42.27	0
55	2	2	4.878	4.878	4.878	IPI:IPI00909678.1; IPI:IPI00883946.1; IPI:IPI00386803.4; IPI:IPI00015157.1; IPI:IPI00000861.1	Q14847	Gene_Symbol=LASP1 cDNA FLJ51834, highly similar to LIM and SH3 domain protein 1; Gene_Symbol=LASP1 Uncharacterized protein; Gene_Symbol=LASP1 Isoform 2 of LIM and SH3 domain protein 1; Gene_Symbol=PLAC2 Putative uncharacterized protein (Fragment); Gene_Symbol=LASP1 Isoform 1 of LIM and SH3 domain protein 1	1	auto	2	99	RDSQDGSSYR	iTRAQ4plex@N-term; Phospho(S)@3	missed R-D@1	0.155019	1393.73	1394.74	1393.57	1394.58	1	10	1.2.4.125.3	1	31	53531	31	0.573381	0.236618	0.819472	0.400819	16970.3	19.47	9524.38	19.71	9345.17	35.89	0
111	0.12	0.12	4.582	0.996	0	IPI:IPI01009129.1; IPI:IPI00641801.2; IPI:IPI00465050.2	Q6P1M3	Gene_Symbol=LLGL2 cDNA FLJ44733 fis, clone BRACE3026290, highly similar to Lethal(2) giant larvae protein homolog 2; Gene_Symbol=LLGL2 Isoform A of Lethal(2) giant larvae protein homolog 2; Gene_Symbol=LLGL2 Isoform C of Lethal(2) giant larvae protein homolog 2	1	auto	0.116907	60.38	LTALEGSRVR	iTRAQ4plex@N-term	missed R-V@8	-0.168378	1244.56	1245.57	1244.73	1245.74	1	7	2.1.5.138.5	1	34.25	20181.3	34.25	0.544903	0.402812	0.909103	0.431523	10820.3	16.3	5771.14	21.56	6610.21	26.73	0
38	2	2	10.06	5.133	3.285	IPI:IPI00655812.1; IPI:IPI00644087.1; IPI:IPI00514204.3; IPI:IPI00216953.1; IPI:IPI00216952.1; IPI:IPI00021405.3	P02545	Gene_Symbol=LMNA Uncharacterized protein; Gene_Symbol=LMNA Uncharacterized protein; Gene_Symbol=LMNA Uncharacterized protein; Gene_Symbol=LMNA Isoform ADelta10 of Prelamin-A/C; Gene_Symbol=LMNA Isoform C of Prelamin-A/C; Gene_Symbol=LMNA Isoform A of Prelamin-A/C	1	auto	0	99	ASSHSSQTQGGGSVTK	iTRAQ4plex@N-term; Phospho(S)@3; iTRAQ4plex(K)@16		0.169943	1886.05	1887.06	1885.88	1886.88	1	8	1.2.4.122.2	1	30.25	10295.1	30.25	0.882894	0.491441	1.41092	0.605703	4514.88	14.37	3901.74	14.61	4280.68	22.06	0
38	2	2	10.06	5.133	3.285	IPI:IPI00655812.1; IPI:IPI00644087.1; IPI:IPI00514204.3; IPI:IPI00216953.1; IPI:IPI00216952.1; IPI:IPI00021405.3	P02545	Gene_Symbol=LMNA Uncharacterized protein; Gene_Symbol=LMNA Uncharacterized protein; Gene_Symbol=LMNA Uncharacterized protein; Gene_Symbol=LMNA Isoform ADelta10 of Prelamin-A/C; Gene_Symbol=LMNA Isoform C of Prelamin-A/C; Gene_Symbol=LMNA Isoform A of Prelamin-A/C	0	auto - discordant peptide type	0	82.48	EDLQELNDR	iTRAQ4plex@N-term; Asp->Val@2		-0.00653066	1258.66	1259.66	1258.66	1259.67	1	15	1.1.4.274.2	0	68.25	45910.6	68.25	0.837743	0.343468	0.612702	0.587851	9854	19.42	8080.29	22.73	4057.19	22.47	0
38	2	2	10.06	5.133	3.285	IPI:IPI00655812.1; IPI:IPI00644087.1; IPI:IPI00514204.3; IPI:IPI00216953.1; IPI:IPI00216952.1; IPI:IPI00021405.3	P02545	Gene_Symbol=LMNA Uncharacterized protein; Gene_Symbol=LMNA Uncharacterized protein; Gene_Symbol=LMNA Uncharacterized protein; Gene_Symbol=LMNA Isoform ADelta10 of Prelamin-A/C; Gene_Symbol=LMNA Isoform C of Prelamin-A/C; Gene_Symbol=LMNA Isoform A of Prelamin-A/C	1	auto	2	99	ASSHSSQTQGGGSVTK	iTRAQ4plex@N-term; Phospho(S)@3; iTRAQ4plex(K)@16		-0.0505735	1885.83	1886.83	1885.88	1886.88	1	11	1.1.4.127.9	1	31.5	11781.1	31.5	2.64233	0.629273	2.18386	0.786792	2760.66	15.6	7140.09	19.77	4051.36	22.18	0
38	2	2	10.06	5.133	3.285	IPI:IPI00655812.1; IPI:IPI00644087.1; IPI:IPI00514204.3; IPI:IPI00216953.1; IPI:IPI00216952.1; IPI:IPI00021405.3	P02545	Gene_Symbol=LMNA Uncharacterized protein; Gene_Symbol=LMNA Uncharacterized protein; Gene_Symbol=LMNA Uncharacterized protein; Gene_Symbol=LMNA Isoform ADelta10 of Prelamin-A/C; Gene_Symbol=LMNA Isoform C of Prelamin-A/C; Gene_Symbol=LMNA Isoform A of Prelamin-A/C	1	auto	0	99	ASSHSSQTQGGGSVTK	iTRAQ4plex@N-term; Phospho(S)@3; iTRAQ4plex(K)@16		0.0436003	1885.92	1886.93	1885.88	1886.88	1	15	2.1.5.119.1	1	29.5	5579.31	29.5	1.33692	0.403848	2.41972	0.479605	5740.97	18.37	7512.64	18.51	9334.99	33.35	0
162	0.05	0.06	13.46	0	0	IPI:IPI00983387.1	-	Gene_Symbol=LOC100129104 Conserved hypothetical protein	1	auto	0	39.03	SVGWTTLAARTAFR	iTRAQ4plex@N-term; Phospho(T)@6	missed R-T@10	-0.169407	1759.72	1760.73	1759.89	1760.9	1	7	1.1.4.289.4	1	72	80436.1	72	0.677507	0.75162	1.73232	0.491885	5562.44	19.4	3688.78	24.56	6475.24	22.46	0
162	0.05	0.06	13.46	0	0	IPI:IPI00983387.1	-	Gene_Symbol=LOC100129104 Conserved hypothetical protein	1	auto	0.051587	46.51	SVGWTTLAARTAFR	iTRAQ4plex@N-term; Phospho(T)@6	missed R-T@10	0.0443881	1759.93	1760.94	1759.89	1760.9	1	7	1.2.4.288.2	1	71.75	134651	71.75	2.27061	0.216829	1.71552	0.259152	10383.3	20.08	23077.1	22.63	11970	20.65	0
162	0.05	0.06	13.46	0	0	IPI:IPI00983387.1	-	Gene_Symbol=LOC100129104 Conserved hypothetical protein	1	auto	0	41.76	SVGWTTLAARTAFR	iTRAQ4plex@N-term; Phospho(T)@6	missed R-T@10	-0.0239713	1759.87	1760.87	1759.89	1760.9	1	7	2.1.5.289.4	1	72	29095.3	72	0.670139	0.967148	1.82644	0.61672	4036.96	16.89	2648.03	23.09	4954.77	22.45	0
147	0.07	0.07	1.321	1.321	0	IPI:IPI00967528.1; IPI:IPI00938219.1; IPI:IPI00937986.1; IPI:IPI00937832.1; IPI:IPI00937633.1; IPI:IPI00937459.1; IPI:IPI00937246.1; IPI:IPI00936851.1; IPI:IPI00936680.1; IPI:IPI00935891.1; IPI:IPI00935524.1; IPI:IPI00880103.1; IPI:IPI00868954.1; IPI:IPI00736169.1; IPI:IPI00736155.3; IPI:IPI00394951.1	-	Gene_Symbol=LOC100287441 Ubiquitin carboxyl-terminal hydrolase; Gene_Symbol=LOC100287178 Ubiquitin carboxyl-terminal hydrolase; Gene_Symbol=LOC100288520 ubiquitin carboxyl-terminal hydrolase 17-like; Gene_Symbol=LOC100287238;LOC100288520 Ubiquitin carboxyl-terminal hydrolase; Gene_Symbol=LOC100287327 Ubiquitin carboxyl-terminal hydrolase; Gene_Symbol=LOC100287364 Ubiquitin carboxyl-terminal hydro…	0	auto - shared MS/MS	0.069051	51.45	FLQEQNK	iTRAQ4plex@N-term; iTRAQ4plex(K)@7		0.102209	1193.77	1194.77	1193.66	1194.67	1	7	2.1.5.228.9	0	56.75	4505.45	56.75	0.679131	0.266011	0.397843	0.567964	8687.07	11.92	5774.71	13.16	2322.46	12.8	0
78	0.44	0.44	3.333	1.905	0	IPI:IPI00745251.2	Q9NR34	Gene_Symbol=MAN1C1 Mannosyl-oligosaccharide 1,2-alpha-mannosidase IC	1	auto	0.435334	86.85	ADESQEPQSQVR	iTRAQ4plex@N-term; Phospho(S)@4		0.183182	1596.87	1597.88	1596.69	1597.7	1	7	1.2.4.134.5	1	33.25	9273.13	33.25	0.38899	1.21093	0.261577	1.71899	3506.43	11.8	1335.08	15.53	616.35	10.39	0
21	2.3	2.3	7.253	1.297	0.4862	IPI:IPI00008868.4	P46821	Gene_Symbol=MAP1B Microtubule-associated protein 1B	1	auto	0.295849	65.9	GEAEQSEEEADEEDKAEDAR	iTRAQ4plex@N-term; Phospho(S)@6; iTRAQ4plex(K)@15	missed K-A@15	0.0941752	2604.15	2605.16	2604.06	2605.07	1	6	2.1.5.184.1	1	45.75	1870.1	45.75	1.01313	1.10424	0.356792	2.22428	1661.57	13.38	1647.74	12.45	398.38	8.26	0
21	2.3	2.3	7.253	1.297	0.4862	IPI:IPI00008868.4	P46821	Gene_Symbol=MAP1B Microtubule-associated protein 1B	1	auto	0	99	KESKEETPEVTK	iTRAQ4plex@N-term; iTRAQ4plex(K)@1; Phospho(S)@3; iTRAQ4plex(K)@4; iTRAQ4plex(K)@12	missed K-E@1; missed K-E@4	0.182074	2060.27	2061.28	2060.09	2061.1	1	9	1.2.4.170.5	1	42.25	18534.2	42.25	0.24171	0.380246	0.401446	0.415208	23771.3	19.34	5624.06	20.89	6412.72	26.11	0
21	2.3	2.3	7.253	1.297	0.4862	IPI:IPI00008868.4	P46821	Gene_Symbol=MAP1B Microtubule-associated protein 1B	1	auto	2	99	KESKEETPEVTK	iTRAQ4plex@N-term; iTRAQ4plex(K)@1; Phospho(S)@3; iTRAQ4plex(K)@4; iTRAQ4plex(K)@12	missed K-E@1; missed K-E@4	0.112738	2060.2	2061.21	2060.09	2061.1	1	10	2.1.5.169.3	1	42	6241.74	42	1.21572	0.121642	0.387601	0.503058	19518.2	19.02	23226.1	16.91	5083.79	25.09	0
9	7.3	7.3	25.6	21.08	17.47	IPI:IPI00219301.7	P29966	Gene_Symbol=MARCKS Myristoylated alanine-rich C-kinase substrate	0	auto - discordant peptide type	0	99	EAPAEGEAAEPGSPTAAEGEAASAASSTSSPK	iTRAQ4plex@N-term; Phospho(S)@13; iTRAQ4plex(K)@32		0.418916	3282.88	3283.89	3282.47	3283.47	1	11	1.2.4.237.4	0	59	16873.4	59	3.35797	0.83487	0.77303	4.12334	1061.7	7.77	3489.65	14.02	551.52	22.38	0
9	7.3	7.3	25.6	21.08	17.47	IPI:IPI00219301.7	P29966	Gene_Symbol=MARCKS Myristoylated alanine-rich C-kinase substrate	1	auto	2	99	EAPAEGEAAEPGSPTAAEGEAASAASSTSSPK	iTRAQ4plex@N-term; Phospho(S)@13; iTRAQ4plex(K)@32		0.188935	3282.65	3283.66	3282.47	3283.47	1	9	2.1.5.237.3	1	59	2750.95	59	1.06161	1.68492	0.250434	4.10337	1349.64	16.05	1402.45	16.74	227.13	8.92	0
9	7.3	7.3	25.6	21.08	17.47	IPI:IPI00219301.7	P29966	Gene_Symbol=MARCKS Myristoylated alanine-rich C-kinase substrate	1	auto	0	16.54	LSGFSFK	iTRAQ4plex@N-term; Phospho(S)@5; iTRAQ4plex(K)@7		0.123951	1152.71	1153.71	1152.58	1153.59	1	5	2.1.5.337.3	1	84	10775.1	84	0.447161	0.251704	0.253452	0.747115	12414.6	12.63	5433.76	12.51	2114.42	15.65	0
9	7.3	7.3	25.6	21.08	17.47	IPI:IPI00219301.7	P29966	Gene_Symbol=MARCKS Myristoylated alanine-rich C-kinase substrate	0	auto - discordant peptide type	2	99	GEPAAAAAPEAGASPVEK	iTRAQ4plex@N-term; Phospho(S)@14; iTRAQ4plex(K)@18		0.218055	1990.18	1991.19	1989.97	1990.97	1	13	1.2.4.184.8	0	45.75	20670.8	45.75	1.4872	0.285697	0.927032	0.533326	8150.79	19.12	11865.1	19.35	5077.59	24.32	0
9	7.3	7.3	25.6	21.08	17.47	IPI:IPI00219301.7	P29966	Gene_Symbol=MARCKS Myristoylated alanine-rich C-kinase substrate	1	auto	0	77.66	LSGFSFKK	iTRAQ4plex@N-term; Phospho(S)@5; iTRAQ4plex(K)@7; iTRAQ4plex(K)@8	missed K-K@7	0.167648	1424.95	1425.95	1424.78	1425.79	1	7	1.2.4.311.5	1	77.5	35333.6	77.5	0.421936	0.154664	0.353746	0.36339	29747	15.23	12285.5	17.93	7071.28	25.44	0
9	7.3	7.3	25.6	21.08	17.47	IPI:IPI00219301.7	P29966	Gene_Symbol=MARCKS Myristoylated alanine-rich C-kinase substrate	1	auto	0	20.3	AEDGATPSPSNETPK	iTRAQ4plex@N-term; Phospho(S)@10; iTRAQ4plex(K)@15		0.186129	1868.03	1869.04	1867.84	1868.85	1	5	1.2.4.142.6	1	35.25	13298.8	35.25	1.84369	0.560463	0.914944	1.07696	2823.82	13.35	5096	15.34	1736.18	16.8	0
9	7.3	7.3	25.6	21.08	17.47	IPI:IPI00219301.7	P29966	Gene_Symbol=MARCKS Myristoylated alanine-rich C-kinase substrate	0	auto - discordant peptide type	0.154902	92.88	AAEGGK	iTRAQ4plex@N-term; iTRAQ4plex(K)@6	cleaved P-A@N-term	0.0431182	819.513	820.52	819.469	820.477	1	8	1.1.4.198.5	0	49.25	22202.8	49.25	1.00741	0.667009	1.86381	0.646531	3109.71	14.81	3066.4	14.32	3894.79	17.03	0
9	7.3	7.3	25.6	21.08	17.47	IPI:IPI00219301.7	P29966	Gene_Symbol=MARCKS Myristoylated alanine-rich C-kinase substrate	1	auto	0.0840728	24.06	AEDGATPSPSNETPK	iTRAQ4plex@N-term; Phospho(S)@10; iTRAQ4plex(K)@15		-0.0160195	1867.83	1868.84	1867.84	1868.85	1	5	2.1.5.141.2	1	35	3457.87	35	0.632668	0.599638	0.600285	0.800946	6050.26	18.84	3746.74	19.2	2440.59	18.01	0
9	7.3	7.3	25.6	21.08	17.47	IPI:IPI00219301.7	P29966	Gene_Symbol=MARCKS Myristoylated alanine-rich C-kinase substrate	1	auto	0	99	GEPAAAAAPEAGASPVEK	iTRAQ4plex@N-term; Phospho(S)@14; iTRAQ4plex(K)@18		-0.0314725	1989.93	1990.94	1989.97	1990.97	1	10	1.1.4.184.4	1	45.75	19924.1	45.75	0.944598	0.73845	1.11832	0.984746	2884.1	15.93	2666.62	13.07	2167.41	17.67	0
9	7.3	7.3	25.6	21.08	17.47	IPI:IPI00219301.7	P29966	Gene_Symbol=MARCKS Myristoylated alanine-rich C-kinase substrate	1	auto	0	37.74	LSGFSFKK	iTRAQ4plex@N-term; Phospho(S)@5; iTRAQ4plex(K)@7; iTRAQ4plex(K)@8	missed K-K@7	0.0779265	1424.86	1425.87	1424.78	1425.79	1	5	2.1.5.311.2	1	77.5	8733.74	77.5	0.783836	0.223064	0.376223	0.724765	8856.01	12.43	6794.65	11.78	2238.96	15.92	0
9	7.3	7.3	25.6	21.08	17.47	IPI:IPI00219301.7	P29966	Gene_Symbol=MARCKS Myristoylated alanine-rich C-kinase substrate	1	auto	0.312471	61.05	LSGFSFK	iTRAQ4plex@N-term; Phospho(S)@5; iTRAQ4plex(K)@7		0.126515	1152.71	1153.72	1152.58	1153.59	1	6	1.2.4.338.2	1	84.25	24376	84.25	0.444862	0.241926	0.603079	0.416515	14825.1	13.38	6455.46	14.49	6008.08	24.43	0
9	7.3	7.3	25.6	21.08	17.47	IPI:IPI00219301.7	P29966	Gene_Symbol=MARCKS Myristoylated alanine-rich C-kinase substrate	1	auto	0	57.62	GEPAAAAAPEAGASPVEK	iTRAQ4plex@N-term; Phospho(S)@14; iTRAQ4plex(K)@18		0.0718148	1990.04	1991.04	1989.97	1990.97	1	7	2.1.5.184.3	1	45.75	5807.32	45.75	0.989107	0.361512	0.823375	0.576879	7723.16	18.68	7477.25	20.09	4273.23	22.38	0
9	7.3	7.3	25.6	21.08	17.47	IPI:IPI00219301.7	P29966	Gene_Symbol=MARCKS Myristoylated alanine-rich C-kinase substrate	0	auto - discordant peptide type	0	82.48	AAEGGK	iTRAQ4plex@N-term; iTRAQ4plex(K)@6	cleaved P-A@N-term	0.125496	819.595	820.602	819.469	820.477	1	8	1.2.4.195.1	0	48.5	11981.7	48.5	1.72583	0.32713	1.25677	0.542404	5564.28	15.58	9399.62	15.9	4699.23	21.83	0
9	7.3	7.3	25.6	21.08	17.47	IPI:IPI00219301.7	P29966	Gene_Symbol=MARCKS Myristoylated alanine-rich C-kinase substrate	1	auto	0	27.34	RFSFKK	iTRAQ4plex@N-term; Phospho(S)@3; iTRAQ4plex(K)@5; iTRAQ4plex(K)@6	missed R-F@1; missed K-K@5	0.0739663	1323.82	1324.82	1323.74	1324.75	1	6	2.1.5.249.4	1	62	26523.1	62	0.564778	0.134712	0.348011	0.449057	22972.1	16.07	12699.3	14.62	5372.26	23.83	0
9	7.3	7.3	25.6	21.08	17.47	IPI:IPI00219301.7	P29966	Gene_Symbol=MARCKS Myristoylated alanine-rich C-kinase substrate	1	auto	0.334419	63.3	RFSFK	iTRAQ4plex@N-term; Phospho(S)@3; iTRAQ4plex(K)@5	missed R-F@1	0.0798298	1051.63	1052.63	1051.55	1052.55	1	7	2.1.5.260.3	1	64.75	52105	64.75	0.586116	0.119279	0.439052	0.391412	26679	15.23	15305.8	16.03	7871.36	30.48	0
9	7.3	7.3	25.6	21.08	17.47	IPI:IPI00219301.7	P29966	Gene_Symbol=MARCKS Myristoylated alanine-rich C-kinase substrate	1	auto	0	30.29	RFSFK	iTRAQ4plex@N-term; Phospho(S)@3; iTRAQ4plex(K)@5	missed R-F@1	0.0239429	1051.57	1052.58	1051.55	1052.55	1	6	1.1.4.261.4	1	65	95629	65	0.742793	0.165104	0.397672	0.450099	17654	17.55	12835.6	16.92	4717.72	20.71	0
9	7.3	7.3	25.6	21.08	17.47	IPI:IPI00219301.7	P29966	Gene_Symbol=MARCKS Myristoylated alanine-rich C-kinase substrate	1	auto	2	99	LSGFSFKK	iTRAQ4plex@N-term; Phospho(S)@5; iTRAQ4plex(K)@7; iTRAQ4plex(K)@8	missed K-K@7	0.0356717	1424.81	1425.82	1424.78	1425.79	1	8	1.1.4.311.4	1	77.5	36450.3	77.5	0.89913	0.151647	0.355492	0.44561	17184.5	17.48	15123.9	17.01	4105.15	17.81	0
9	7.3	7.3	25.6	21.08	17.47	IPI:IPI00219301.7	P29966	Gene_Symbol=MARCKS Myristoylated alanine-rich C-kinase substrate	1	auto	0.411168	70.11	RFSFKK	iTRAQ4plex@N-term; Phospho(S)@3; iTRAQ4plex(K)@5; iTRAQ4plex(K)@6	missed R-F@1; missed K-K@5	0.178947	1323.92	1324.93	1323.74	1324.75	1	7	1.2.4.250.10	1	62.25	118071	62.25	0.539171	0.0927395	0.388072	0.346923	47329.4	17.69	24978.2	21.2	12342.6	42.57	0
88	0.24	0.24	14.15	14.15	0	IPI:IPI00879413.1; IPI:IPI00878918.1; IPI:IPI00878623.1; IPI:IPI00217493.5	P02144	Gene_Symbol=MB Uncharacterized protein; Gene_Symbol=MB Uncharacterized protein; Gene_Symbol=MB Uncharacterized protein; Gene_Symbol=MB Myoglobin	1	auto	0.236572	75.31	VEADIPGHGQEVLIR	iTRAQ4plex@N-term		0.0314675	1776	1777	1775.97	1776.97	1	6	1.1.4.314.2	1	78.25	4602.21	78.25	0.01		1.74916	1.81832	836.45	10.84	0	67.57	983.18	12.54	0
137	0.08	0.08	9.69	4.264	0	IPI:IPI00794703.1; IPI:IPI00793467.2; IPI:IPI00719604.1; IPI:IPI00171189.5; IPI:IPI00036554.1	P58340	Gene_Symbol=MLF1 myeloid leukemia factor 1 isoform 5; Gene_Symbol=MLF1 Uncharacterized protein; Gene_Symbol=MLF1 myeloid leukemia factor 1 isoform 2; Gene_Symbol=MLF1 myeloid leukemia factor 1 isoform 3; Gene_Symbol=MLF1 Myeloid leukemia factor 1	1	auto	0.0777937	53	DLLSISDGRGR	iTRAQ4plex@N-term; Phospho(S)@4	missed R-G@9	0.09084	1411.78	1412.79	1411.69	1412.7	1	5	2.1.5.236.3	1	58.75	2648.14	58.75	1.05922	0.802806	0.361141	2.40598	1759.33	10.03	1824.05	10.31	426.96	9.98	0
57	2	2	5.5	4	4	IPI:IPI00555833.2; IPI:IPI00386418.5; IPI:IPI00292940.3	Q9P2K5	Gene_Symbol=MYEF2 Isoform 1 of Myelin expression factor 2; Gene_Symbol=MYEF2 Isoform 2 of Myelin expression factor 2; Gene_Symbol=MYEF2 Isoform 4 of Myelin expression factor 2	1	auto	2	99	AEVPGATGGDSPHLQPAEPPGEPR	iTRAQ4plex@N-term; Phospho(S)@11		0.0862271	2589.28	2590.29	2589.2	2590.21	1	7	2.1.5.249.2	1	62	2673.1	62	100				0	0	517.14	9.67	0	25.18	0
57	2	2	5.5	4	4	IPI:IPI00555833.2; IPI:IPI00386418.5; IPI:IPI00292940.3	Q9P2K5	Gene_Symbol=MYEF2 Isoform 1 of Myelin expression factor 2; Gene_Symbol=MYEF2 Isoform 2 of Myelin expression factor 2; Gene_Symbol=MYEF2 Isoform 4 of Myelin expression factor 2	0	no quant	0	82.48	AEVPGATGGDSPHLQPAEPPGEPR	iTRAQ4plex@N-term; Phospho(S)@11		0.00204718	2589.2	2590.21	2589.2	2590.21	1	7	1.1.4.250.3	0	62.25	6727.22	62.25	0	0	0	0							0
31	2	2	5.052	1.031	1.031	IPI:IPI01015436.1; IPI:IPI00025880.2	P12883	Gene_Symbol=MYH7 Uncharacterized protein; Gene_Symbol=MYH7 Myosin-7	1	auto	2	99	NDLQLQVQAEQDNLADAEER	iTRAQ4plex@N-term		-0.0246359	2442.15	2443.16	2442.17	2443.18	1	9	1.1.4.344.2	1	85.75	4950.64	85.75			100		0	0.01	0	65.34	1509.65	16.64	0
32	2	2	4.184	0.7143	0.7143	IPI:IPI00019502.3	P35579	Gene_Symbol=MYH9 Isoform 1 of Myosin-9	1	auto	0	99	KGAGDGSDEEVDGK	iTRAQ4plex@N-term; iTRAQ4plex(K)@1; Phospho(S)@7; iTRAQ4plex(K)@14	missed K-G@1	0.0190825	1874.88	1875.89	1874.86	1875.87	1	18	2.1.5.146.2	1	36.25	9375.16	36.25	1.25418	0.0939684	0.930948	0.14464	30996.5	22.69	38051.8	22.42	19391	24.19	0
32	2	2	4.184	0.7143	0.7143	IPI:IPI00019502.3	P35579	Gene_Symbol=MYH9 Isoform 1 of Myosin-9	0	auto - discordant peptide type	0	99	KGAGDGSDEEVDGK	iTRAQ4plex@N-term; iTRAQ4plex(K)@1; Phospho(S)@7; Asp->Leu@8; iTRAQ4plex(K)@14	missed K-G@1	-0.0261976	1872.89	1873.9	1872.92	1873.93	1	9	2.1.5.147.1	0	36.5	1756.98	36.5	1.00585	0.10343	0.75347	0.200604	29267.3	21.66	28815.1	20.82	14818.8	27.63	0
32	2	2	4.184	0.7143	0.7143	IPI:IPI00019502.3	P35579	Gene_Symbol=MYH9 Isoform 1 of Myosin-9	1	auto	0	99	KGAGDGSDEEVDGK	iTRAQ4plex@N-term; iTRAQ4plex(K)@1; Phospho(S)@7; iTRAQ4plex(K)@14	missed K-G@1	0.208658	1875.07	1876.08	1874.86	1875.87	1	16	1.2.4.147.6	1	36.5	49685.8	36.5	0.592723	0.0956184	0.827033	0.109146	39696.6	19.51	23030.8	18.89	22061.7	21.5	0
32	2	2	4.184	0.7143	0.7143	IPI:IPI00019502.3	P35579	Gene_Symbol=MYH9 Isoform 1 of Myosin-9	1	auto	2	99	KGAGDGSDEEVDGK	iTRAQ4plex@N-term; iTRAQ4plex(K)@1; Phospho(S)@7; iTRAQ4plex(K)@14	missed K-G@1	-0.0220321	1874.84	1875.85	1874.86	1875.87	1	15	1.1.4.150.3	1	37.25	27890.4	37.25	1.07159	0.185126	1.03558	0.289792	17016.3	24.25	17848.3	21.09	11841.7	29.88	0
158	0.06	0.06	2.35	0	0	IPI:IPI00967845.1; IPI:IPI00914545.1; IPI:IPI00009551.2	Q9UBF9	Gene_Symbol=MYOT cDNA FLJ52421, highly similar to Myotilin; Gene_Symbol=MYOT Isoform 2 of Myotilin; Gene_Symbol=MYOT Isoform 1 of Myotilin	1	auto	0.0555173	47.65	LQVPTSQVR	iTRAQ4plex@N-term; Phospho(S)@6		0.0933058	1250.74	1251.75	1250.65	1251.66	1	5	1.1.4.344.1	1	85.75	4867.11	85.75	100				0	0	634.56	9.9	0	30.9	0
131	0.09	0.09	2.703	2.703	0	IPI:IPI00658013.1; IPI:IPI00604504.1; IPI:IPI00549248.4; IPI:IPI00220740.1	P06748	Gene_Symbol=NPM1 nucleophosmin isoform 3; Gene_Symbol=NPM1 Putative uncharacterized protein; Gene_Symbol=NPM1 Isoform 1 of Nucleophosmin; Gene_Symbol=NPM1 Isoform 2 of Nucleophosmin	1	auto	0.0861861	55.03	GQESFKK	iTRAQ4plex@N-term; Phospho(S)@4; iTRAQ4plex(K)@6; iTRAQ4plex(K)@7	missed K-K@6	0.0605542	1334.76	1335.76	1334.7	1335.7	1	6	2.1.5.157.8	1	39	8929.55	39	0.528196	0.228854	1.38286	0.332886	16006.6	17.74	8275.57	16.57	14874.4	46.69	0
13	5.41	5.41	48.56	28.4	19.75	IPI:IPI00022145.6	Q9H1E3	Gene_Symbol=NUCKS1 Isoform 1 of Nuclear ubiquitous casein and cyclin-dependent kinases substrate	1	auto	0.291579	62.33	VVDYSQFQESDDADEDYGR	iTRAQ4plex@N-term; Phospho(S)@10		-0.0486668	2460.92	2461.93	2460.97	2461.98	1	6	1.1.4.291.1	1	72.5	7188.34	72.5	0.699186	3.39906	0.01		583.42	11.2	399.28	11.2	0	19.4	0
13	5.41	5.41	48.56	28.4	19.75	IPI:IPI00022145.6	Q9H1E3	Gene_Symbol=NUCKS1 Isoform 1 of Nuclear ubiquitous casein and cyclin-dependent kinases substrate	0	auto - discordant peptide type	0	73.11	SQEDSEDSEDKDVK	iTRAQ4plex@N-term; Phospho(S)@5; iTRAQ4plex(K)@11; iTRAQ4plex(K)@14	cleaved N-S@N-term; missed K-D@11	-0.00958995	2121.92	2122.93	2121.93	2122.94	1	5	1.1.4.144.1	0	35.75	5459.44	35.75	0.641848	1.26552	1.05187	1.05778	2326.73	13.47	1461.78	16.45	1644.65	14.56	0
13	5.41	5.41	48.56	28.4	19.75	IPI:IPI00022145.6	Q9H1E3	Gene_Symbol=NUCKS1 Isoform 1 of Nuclear ubiquitous casein and cyclin-dependent kinases substrate	1	auto	0	21.5	DDSHSAEDSEDEKEDHK	iTRAQ4plex@N-term; Phospho(S)@9; iTRAQ4plex(K)@13; iTRAQ4plex(K)@17	missed K-E@13	-0.00392471	2484.02	2485.03	2484.03	2485.04	1	6	2.1.5.134.1	1	33.25	1904.23	33.25	1.41348	0.414832	1.70725	0.525649	4165.13	12.87	5762.64	15.95	4778.47	20.32	0
13	5.41	5.41	48.56	28.4	19.75	IPI:IPI00022145.6	Q9H1E3	Gene_Symbol=NUCKS1 Isoform 1 of Nuclear ubiquitous casein and cyclin-dependent kinases substrate	0	auto - discordant peptide type	1.07058	99	SQFQESDDADEDYGR	No iTRAQ4plex@N-term; Phospho(S)@6	cleaved Y-S@N-term	0.0191726	1840.66	1841.67	1840.64	1841.65	1	10	2.1.5.196.2	0	48.75	5667.79	48.75	0.792163	1.40521	3.14249	0.847082	1506.9	10.22	1168.43	14.38	3182.16	16.15	0
13	5.41	5.41	48.56	28.4	19.75	IPI:IPI00022145.6	Q9H1E3	Gene_Symbol=NUCKS1 Isoform 1 of Nuclear ubiquitous casein and cyclin-dependent kinases substrate	1	auto	0	25.37	NSQEDSEDSEDKDVK	iTRAQ4plex@N-term; Phospho(S)@9; iTRAQ4plex(K)@12; iTRAQ4plex(K)@15	missed K-D@12	-0.0161186	2235.96	2236.97	2235.97	2236.98	1	6	1.1.4.145.4	1	36	8082.59	36	1.71524	1.03866	2.74648	1.06864	1605.87	12.49	2696.11	18.56	2963.81	21.72	0
13	5.41	5.41	48.56	28.4	19.75	IPI:IPI00022145.6	Q9H1E3	Gene_Symbol=NUCKS1 Isoform 1 of Nuclear ubiquitous casein and cyclin-dependent kinases substrate	0	auto - discordant peptide type	0.89279	98.13	TPSPKEEDEEPESPPEKK	iTRAQ4plex@N-term; iTRAQ4plex(K)@5; Phospho(S)@13; iTRAQ4plex(K)@17; iTRAQ4plex(K)@18	missed K-E@5; missed K-K@17	0.29476	2708.62	2709.63	2708.33	2709.34	1	9	1.2.4.183.5	0	45.5	10637.9	45.5	0.885418	0.379864	1.24892	0.479644	6976.11	15.92	6045.96	18.36	5854.79	24.7	0
13	5.41	5.41	48.56	28.4	19.75	IPI:IPI00022145.6	Q9H1E3	Gene_Symbol=NUCKS1 Isoform 1 of Nuclear ubiquitous casein and cyclin-dependent kinases substrate	1	auto	0.205512	51.17	EEDEEPESPPEKK	iTRAQ4plex@N-term; Phospho(S)@8; iTRAQ4plex(K)@12; iTRAQ4plex(K)@13	missed K-K@12	0.186053	2054.13	2055.14	2053.95	2054.95	1	6	1.2.4.161.3	1	40	8024.53	40	0.884172	0.475985	1.24605	0.515171	4616.45	16.07	3995.29	12.97	3865.5	14.68	0
13	5.41	5.41	48.56	28.4	19.75	IPI:IPI00022145.6	Q9H1E3	Gene_Symbol=NUCKS1 Isoform 1 of Nuclear ubiquitous casein and cyclin-dependent kinases substrate	1	auto	0.467246	77.02	DDSHSAEDSEDEKEDHK	iTRAQ4plex@N-term; Phospho(S)@9; iTRAQ4plex(K)@13; iTRAQ4plex(K)@17	missed K-E@13	-0.0223417	2484.01	2485.01	2484.03	2485.04	1	7	1.1.4.139.3	1	34.5	5554.88	34.5	5.33972	1.54641	0.637044	3.70662	767.81	11.47	4013.06	16.04	328.69	11.15	0
13	5.41	5.41	48.56	28.4	19.75	IPI:IPI00022145.6	Q9H1E3	Gene_Symbol=NUCKS1 Isoform 1 of Nuclear ubiquitous casein and cyclin-dependent kinases substrate	0	auto - discordant peptide type	0.0101054	78.22	QESDDADEDYGR	Gln->pyro-Glu@N-term; Phospho(S)@3	cleaved F-Q@N-term	0.182647	1461.64	1462.65	1461.46	1462.46	1	7	1.2.4.151.4	0	37.5	20349	37.5	0.462772	1.04815	0.931879	0.777504	3759	13.72	1702.72	16.73	2353.94	16.16	0
13	5.41	5.41	48.56	28.4	19.75	IPI:IPI00022145.6	Q9H1E3	Gene_Symbol=NUCKS1 Isoform 1 of Nuclear ubiquitous casein and cyclin-dependent kinases substrate	1	auto	0	29.52	EEDEEPESPPEKK	iTRAQ4plex@N-term; Phospho(S)@8; iTRAQ4plex(K)@12; iTRAQ4plex(K)@13	missed K-K@12	-0.0657028	2053.88	2054.89	2053.95	2054.95	1	6	1.1.4.163.4	1	40.5	5880.51	40.5	0.749217	1.00571	0.998177	1.25592	1899.68	12.43	1393.13	10.64	1274.24	13.66	0
13	5.41	5.41	48.56	28.4	19.75	IPI:IPI00022145.6	Q9H1E3	Gene_Symbol=NUCKS1 Isoform 1 of Nuclear ubiquitous casein and cyclin-dependent kinases substrate	1	auto	0	37.51	EEDEEPESPPEKK	iTRAQ4plex@N-term; Phospho(S)@8; iTRAQ4plex(K)@12; iTRAQ4plex(K)@13	missed K-K@12	0.0634949	2054.01	2055.02	2053.95	2054.95	1	6	2.1.5.161.7	1	40	6648.79	40	1.0646	0.355606	1.42484	0.412664	5486.79	15.47	5717.52	12.39	5253.48	15.83	0
13	5.41	5.41	48.56	28.4	19.75	IPI:IPI00022145.6	Q9H1E3	Gene_Symbol=NUCKS1 Isoform 1 of Nuclear ubiquitous casein and cyclin-dependent kinases substrate	1	auto	2	99	NSQEDSEDSEDKDVK	iTRAQ4plex@N-term; Phospho(S)@6; iTRAQ4plex(K)@12; iTRAQ4plex(K)@15	missed K-D@12	-0.032866	2235.94	2236.95	2235.97	2236.98	1	11	2.1.5.140.4	1	34.75	5028.26	34.75	2.18801	0.322885	1.72353	0.489509	6212.28	18.23	13304.6	17.92	7195.03	28.19	0
13	5.41	5.41	48.56	28.4	19.75	IPI:IPI00022145.6	Q9H1E3	Gene_Symbol=NUCKS1 Isoform 1 of Nuclear ubiquitous casein and cyclin-dependent kinases substrate	0	auto - discordant peptide type	0.468521	98.64	SQEDSEDSEDKDVK	iTRAQ4plex@N-term; Phospho(S)@5; iTRAQ4plex(K)@11; iTRAQ4plex(K)@14	cleaved N-S@N-term; missed K-D@11	0.206595	2122.14	2123.15	2121.93	2122.94	1	8	1.2.4.141.4	0	35	8782.15	35	0.206132	0.864829	0.871212	0.574486	6099.04	13.08	1230.58	10.31	3570.66	19.03	0
13	5.41	5.41	48.56	28.4	19.75	IPI:IPI00022145.6	Q9H1E3	Gene_Symbol=NUCKS1 Isoform 1 of Nuclear ubiquitous casein and cyclin-dependent kinases substrate	1	auto	0	77.66	TPSPKEEDEEPESPPEKK	iTRAQ4plex@N-term; iTRAQ4plex(K)@5; Phospho(S)@13; iTRAQ4plex(K)@17; iTRAQ4plex(K)@18	missed K-E@5; missed K-K@17	-0.0251708	2708.3	2709.31	2708.33	2709.34	1	7	1.1.4.184.3	1	45.75	12594.2	45.75	0.24304	3.33592	1.63995	1.10434	1786.69	14.88	425.04	13.73	1968.99	14.28	0
164	0.05	0.05	1.608	0	0	IPI:IPI00292771.4; IPI:IPI00006196.3	Q14980	Gene_Symbol=NUMA1 Isoform 1 of Nuclear mitotic apparatus protein 1; Gene_Symbol=NUMA1 Isoform 2 of Nuclear mitotic apparatus protein 1	1	auto	0.0467237	44.34	TQPDGTSVPGEPASPISQR	iTRAQ4plex@N-term; Phospho(S)@14		0.0954392	2147.1	2148.1	2147	2148.01	1	6	2.1.5.207.5	1	51.5	4182.14	51.5	0.926142	1.33406	0.01		1645.74	12.77	1491.91	16.19	0	73.42	0
125	0.1	0.1	2.277	2.277	0	IPI:IPI00554537.4; IPI:IPI00514792.3; IPI:IPI00304189.6	Q96CV9	Gene_Symbol=OPTN Isoform 2 of Optineurin; Gene_Symbol=OPTN Isoform 3 of Optineurin; Gene_Symbol=OPTN Isoform 1 of Optineurin	1	auto	0.09691	57.18	TSDSDQQAYLVQR	iTRAQ4plex@N-term; Phospho(S)@2		0.0927704	1733.87	1734.87	1733.77	1734.78	1	7	2.1.5.215.3	1	53.5	4903.27	53.5	1.09006	1.25855	0.455036	2.52525	1365.72	9.7	1457.19	15.14	417.61	10.12	0
125	0.1	0.1	2.277	2.277	0	IPI:IPI00554537.4; IPI:IPI00514792.3; IPI:IPI00304189.6	Q96CV9	Gene_Symbol=OPTN Isoform 2 of Optineurin; Gene_Symbol=OPTN Isoform 3 of Optineurin; Gene_Symbol=OPTN Isoform 1 of Optineurin	1	auto	0	21.62	TSDSDQQAYLVQR	iTRAQ4plex@N-term; Phospho(S)@2		0.187741	1733.96	1734.97	1733.77	1734.78	1	6	1.2.4.215.3	1	53.5	19937.7	53.5	1.92421	1.24398	1.75703	1.40485	1419.29	15	2673.17	17.54	1675.77	15.51	0
163	0.05	0.05	2.493	0	0	IPI:IPI00945423.1; IPI:IPI00856116.2; IPI:IPI00856001.2; IPI:IPI00292009.10	Q8WX93	Gene_Symbol=PALLD palladin isoform 1; Gene_Symbol=PALLD Isoform 1 of Palladin; Gene_Symbol=PALLD Isoform 5 of Palladin; Gene_Symbol=PALLD Isoform 2 of Palladin	1	auto	0.0457575	43.75	SPSGHPHVR	iTRAQ4plex@N-term; Phospho(S)@1		0.0425467	1196.6	1197.61	1196.56	1197.56	1	6	2.1.5.124.1	1	30.75	2537.19	30.75	1.03862	0.701769	1.47063	0.767193	3200.12	13.84	3253.33	17.98	3162.51	20.04	0
56	2	2	9.272	5.96	5.96	IPI:IPI00643342.1; IPI:IPI00552198.1; IPI:IPI00014850.4	Q15121	Gene_Symbol=PEA15 cDNA FLJ38560 fis, clone HCHON2003642, highly similar to Astrocytic phosphoprotein PEA-15; Gene_Symbol=PEA15 Uncharacterized protein; Gene_Symbol=PEA15 Astrocytic phosphoprotein PEA-15	1	auto	0	88.76	QPSEEEIIK	iTRAQ4plex@N-term; Phospho(S)@3; iTRAQ4plex(K)@9		0.147092	1439.86	1440.87	1439.72	1440.72	1	9	1.2.4.222.7	1	55.25	17365.1	55.25	0.552567	0.443506	0.756006	0.573765	6838.88	16.4	3698.91	13.8	3474.35	18.11	0
56	2	2	9.272	5.96	5.96	IPI:IPI00643342.1; IPI:IPI00552198.1; IPI:IPI00014850.4	Q15121	Gene_Symbol=PEA15 cDNA FLJ38560 fis, clone HCHON2003642, highly similar to Astrocytic phosphoprotein PEA-15; Gene_Symbol=PEA15 Uncharacterized protein; Gene_Symbol=PEA15 Astrocytic phosphoprotein PEA-15	1	auto	0	99	QPSEEEIIK	iTRAQ4plex@N-term; Phospho(S)@3; iTRAQ4plex(K)@9		0.0993628	1439.81	1440.82	1439.72	1440.72	1	12	2.1.5.221.4	1	55	6326.4	55	1.14794	0.319613	0.711762	0.837841	5072.47	11.64	5699.56	12.68	2426.15	19.55	0
56	2	2	9.272	5.96	5.96	IPI:IPI00643342.1; IPI:IPI00552198.1; IPI:IPI00014850.4	Q15121	Gene_Symbol=PEA15 cDNA FLJ38560 fis, clone HCHON2003642, highly similar to Astrocytic phosphoprotein PEA-15; Gene_Symbol=PEA15 Uncharacterized protein; Gene_Symbol=PEA15 Astrocytic phosphoprotein PEA-15	0	auto - discordant peptide type	0	99	QPSEEEIIK	Gln->pyro-Glu@N-term; Phospho(S)@3; iTRAQ4plex(K)@9		0.171456	1278.76	1279.77	1278.59	1279.59	1	13	1.2.4.247.4	0	61.5	161252	61.5	0.673376	0.116231	0.646764	0.343475	34070.8	22.41	22456.6	21.52	14807.8	49.92	0
56	2	2	9.272	5.96	5.96	IPI:IPI00643342.1; IPI:IPI00552198.1; IPI:IPI00014850.4	Q15121	Gene_Symbol=PEA15 cDNA FLJ38560 fis, clone HCHON2003642, highly similar to Astrocytic phosphoprotein PEA-15; Gene_Symbol=PEA15 Uncharacterized protein; Gene_Symbol=PEA15 Astrocytic phosphoprotein PEA-15	0	auto - discordant peptide type	0	99	QPSEEEIIK	Gln->pyro-Glu@N-term; Phospho(S)@3; iTRAQ4plex(K)@9		0.0822225	1278.67	1279.68	1278.59	1279.59	1	13	2.1.5.246.1	0	61.25	32337.4	61.25	1.27998	0.190564	0.836924	0.270253	13588.5	19.56	17024.7	21.26	7642.25	17.48	0
56	2	2	9.272	5.96	5.96	IPI:IPI00643342.1; IPI:IPI00552198.1; IPI:IPI00014850.4	Q15121	Gene_Symbol=PEA15 cDNA FLJ38560 fis, clone HCHON2003642, highly similar to Astrocytic phosphoprotein PEA-15; Gene_Symbol=PEA15 Uncharacterized protein; Gene_Symbol=PEA15 Astrocytic phosphoprotein PEA-15	0	auto - discordant peptide type	2	99	QPSEEEIIK	Gln->pyro-Glu@N-term; Phospho(S)@3; iTRAQ4plex(K)@9		0.0205955	1278.61	1279.62	1278.59	1279.59	1	12	1.1.4.247.5	0	61.5	87947.8	61.5	1.35092	0.227658	1.09584	0.305633	10311.2	17.92	13634.6	20.05	7593.11	19.09	0
149	0.06	0.07	1.656	0	0	IPI:IPI01012525.2; IPI:IPI00022072.2; IPI:IPI00004516.2	O15055	Gene_Symbol=PER2 Uncharacterized protein; Gene_Symbol=PER2 Isoform 2 of Period circadian protein homolog 2; Gene_Symbol=PER2 Isoform 1 of Period circadian protein homolog 2	1	auto	0.0624821	49.08	ASTLATLK	iTRAQ4plex@N-term; iTRAQ4plex(K)@8		-0.00734881	1091.67	1092.68	1091.68	1092.69	1	6	2.1.5.235.1	1	58.5	14107.8	58.5	1.74771	0.261547	0.599564	0.653172	5890.27	13.47	10076.5	12.79	2373.2	14.52	0
144	0.07	0.07	2.706	0.7284	0	IPI:IPI00924762.1	O43933	Gene_Symbol=PEX1 cDNA FLJ50168, highly similar to Peroxisome biogenesis factor 1	1	auto	0.0680339	50.52	ALNDMIK	iTRAQ4plex@N-term; iTRAQ4plex(K)@7	cleaved H-A@N-term	0.0467952	1091.67	1092.68	1091.63	1092.63	1	6	2.1.5.235.1	1	58.5	14107.8	58.5	1.74771	0.261547	0.599564	0.653172	5890.27	13.47	10076.5	12.79	2373.2	14.52	0
136	0.08	0.09	2.778	2.778	0	IPI:IPI00816500.1; IPI:IPI00012573.1	O00623	Gene_Symbol=PEX12 PEX12 protein (Fragment); Gene_Symbol=PEX12 Peroxisome assembly protein 12	1	auto	0.0830199	54.62	LEKLVSSLR	iTRAQ4plex@N-term; iTRAQ4plex(K)@3	missed K-L@3	-0.190633	1331.65	1332.65	1331.84	1332.85	1	5	2.1.5.207.6	1	51.5	9665.29	51.5	0.566756	0.86948	0.622352	1.26728	3577.97	14.9	1984.89	15.15	1496.36	17.91	0
63	2	2	13.99	13.99	13.99	IPI:IPI00922847.1; IPI:IPI00220739.3	O00264	Gene_Symbol=PGRMC1 cDNA FLJ50115, moderately similar to Membrane-associated progesterone receptor component 1; Gene_Symbol=PGRMC1 Membrane-associated progesterone receptor component 1	0	auto - discordant peptide type	0	98.97	EGEEPTVYSDEEEPKDESAR	Delta:H(2)C(2)@N-term; Phospho(S)@9; iTRAQ4plex(K)@15	missed K-D@15	0.298134	2545.35	2546.36	2545.05	2546.06	1	11	1.2.4.209.9	0	52	33735.4	52	1.14959	0.485319	0.480245	1.08821	4337.5	16.68	4880.73	14.45	1399.8	14.25	0
63	2	2	13.99	13.99	13.99	IPI:IPI00922847.1; IPI:IPI00220739.3	O00264	Gene_Symbol=PGRMC1 cDNA FLJ50115, moderately similar to Membrane-associated progesterone receptor component 1; Gene_Symbol=PGRMC1 Membrane-associated progesterone receptor component 1	0	auto - discordant peptide type	0	98.97	EGEEPTVYSDEEEPKDESAR	No iTRAQ4plex@N-term; Phospho(S)@9; iTRAQ4plex(K)@15	missed K-D@15	0.289614	2519.32	2520.33	2519.03	2520.04	1	11	1.2.4.204.2	0	50.75	17539.2	50.75	0.41985	1.12571	1.54747	0.68312	3209.96	11.19	1319.16	14.12	3338	19.61	0
63	2	2	13.99	13.99	13.99	IPI:IPI00922847.1; IPI:IPI00220739.3	O00264	Gene_Symbol=PGRMC1 cDNA FLJ50115, moderately similar to Membrane-associated progesterone receptor component 1; Gene_Symbol=PGRMC1 Membrane-associated progesterone receptor component 1	0	auto - discordant peptide type	0	98.97	EGEEPTVYSDEEEPKDESAR	Delta:H(2)C(2)@N-term; Phospho(S)@9; iTRAQ4plex(K)@15	missed K-D@15	-0.0137588	2545.04	2546.04	2545.05	2546.06	1	10	1.1.4.211.10	0	52.5	31589.2	52.5	0.01		1.14095	2.24694	785.5	9.53	0	54.93	602.25	11.39	0
63	2	2	13.99	13.99	13.99	IPI:IPI00922847.1; IPI:IPI00220739.3	O00264	Gene_Symbol=PGRMC1 cDNA FLJ50115, moderately similar to Membrane-associated progesterone receptor component 1; Gene_Symbol=PGRMC1 Membrane-associated progesterone receptor component 1	0	auto - discordant peptide type	0	99	EGEEPTVYSDEEEPKDESAR	Delta:H(2)C(2)@N-term; Phospho(S)@9; iTRAQ4plex(K)@15	missed K-D@15	0.110878	2545.16	2546.17	2545.05	2546.06	1	12	2.1.5.209.9	0	52	10941.4	52	0.489519	1.58416	0.462816	1.61281	2409.26	16.37	1154.4	16.52	749.3	10.96	0
63	2	2	13.99	13.99	13.99	IPI:IPI00922847.1; IPI:IPI00220739.3	O00264	Gene_Symbol=PGRMC1 cDNA FLJ50115, moderately similar to Membrane-associated progesterone receptor component 1; Gene_Symbol=PGRMC1 Membrane-associated progesterone receptor component 1	0	auto - discordant peptide type	0	99	EGEEPTVYSDEEEPKDESAR	iTRAQ4plex@N-term; Dehydrated(S)@9; iTRAQ4plex(K)@15	missed K-D@15	0.0975522	2565.26	2566.26	2565.16	2566.17	1	12	2.1.5.207.7	0	51.5	16230.9	51.5	0.499517	0.547357	0.640588	0.806307	6638.31	15.14	3245.72	16.15	2857.59	22.1	0
63	2	2	13.99	13.99	13.99	IPI:IPI00922847.1; IPI:IPI00220739.3	O00264	Gene_Symbol=PGRMC1 cDNA FLJ50115, moderately similar to Membrane-associated progesterone receptor component 1; Gene_Symbol=PGRMC1 Membrane-associated progesterone receptor component 1	0	auto - discordant peptide type	0	98.24	EGEEPTVYSDEEEPKDESAR	iTRAQ4plex@N-term; Phospho(S)@9; Asp->Glu@10; iTRAQ4plex(K)@15	missed K-D@15	-0.0366672	2677.12	2678.12	2677.15	2678.16	1	10	1.1.4.208.2	0	51.75	5058.48	51.75	0.410958	1.07536	0.362607	1.16364	4629.61	19.36	1862.28	18.45	1128.09	12.25	0
63	2	2	13.99	13.99	13.99	IPI:IPI00922847.1; IPI:IPI00220739.3	O00264	Gene_Symbol=PGRMC1 cDNA FLJ50115, moderately similar to Membrane-associated progesterone receptor component 1; Gene_Symbol=PGRMC1 Membrane-associated progesterone receptor component 1	0	auto - discordant peptide type	0	99	EGEEPTVYSDEEEPKDESAR	iTRAQ4plex@N-term; Phospho(S)@9; iTRAQ4plex(K)@15	missed K-D@15	0.321097	2663.46	2664.47	2663.14	2664.14	1	13	1.2.4.207.8	0	51.5	228037	51.5	0.577929	0.132663	0.577182	0.17676	49292.4	31.62	27884.2	32.38	19118.6	31.49	0
63	2	2	13.99	13.99	13.99	IPI:IPI00922847.1; IPI:IPI00220739.3	O00264	Gene_Symbol=PGRMC1 cDNA FLJ50115, moderately similar to Membrane-associated progesterone receptor component 1; Gene_Symbol=PGRMC1 Membrane-associated progesterone receptor component 1	0	auto - discordant peptide type	0	99	EGEEPTVYSDEEEPKDESAR	iTRAQ4plex@N-term; Dehydrated(S)@9; iTRAQ4plex(K)@15	missed K-D@15	-0.00226076	2565.16	2566.16	2565.16	2566.17	1	14	1.1.4.209.8	0	52	61867.5	52	0.059352	3.70612	0.192462	2.17046	3760.39	16.42	218.46	8.04	486.34	10.34	0
63	2	2	13.99	13.99	13.99	IPI:IPI00922847.1; IPI:IPI00220739.3	O00264	Gene_Symbol=PGRMC1 cDNA FLJ50115, moderately similar to Membrane-associated progesterone receptor component 1; Gene_Symbol=PGRMC1 Membrane-associated progesterone receptor component 1	0	auto - discordant peptide type	0	99	EGEEPTVYSDEEEPKDESAR	No iTRAQ4plex@N-term; Phospho(S)@9; iTRAQ4plex(K)@15	missed K-D@15	0.0725731	2519.11	2520.11	2519.03	2520.04	1	8	2.1.5.203.4	0	50.5	5239.03	50.5	0.01		2.59469	1.36677	1408.33	17.6	0	181.96	2455.57	13.59	0
63	2	2	13.99	13.99	13.99	IPI:IPI00922847.1; IPI:IPI00220739.3	O00264	Gene_Symbol=PGRMC1 cDNA FLJ50115, moderately similar to Membrane-associated progesterone receptor component 1; Gene_Symbol=PGRMC1 Membrane-associated progesterone receptor component 1	0	auto - discordant peptide type	0	99	EGEEPTVYSDEEEPKDESAR	iTRAQ4plex@N-term; Asp->Pro@10; iTRAQ4plex(K)@15	missed K-D@15	0.25062	2565.45	2566.45	2565.2	2566.2	1	16	1.2.4.207.7	0	51.5	76187.5	51.5	0.515096	0.23803	0.496289	0.331317	21849.1	22.83	11016	23.56	7286.7	22.91	0
63	2	2	13.99	13.99	13.99	IPI:IPI00922847.1; IPI:IPI00220739.3	O00264	Gene_Symbol=PGRMC1 cDNA FLJ50115, moderately similar to Membrane-associated progesterone receptor component 1; Gene_Symbol=PGRMC1 Membrane-associated progesterone receptor component 1	0	auto - discordant peptide type	0	99	EGEEPTVYSDEEEPKDESAR	iTRAQ4plex@N-term; Thr->Val@6; Phospho(S)@9; iTRAQ4plex(K)@15	missed K-D@15	0.292793	2661.45	2662.46	2661.16	2662.16	1	12	1.2.4.208.5	0	51.75	37337.8	51.75	0.541268	0.157345	0.231583	0.626044	37385	32.49	19806.8	25.98	5817.91	36.07	0
63	2	2	13.99	13.99	13.99	IPI:IPI00922847.1; IPI:IPI00220739.3	O00264	Gene_Symbol=PGRMC1 cDNA FLJ50115, moderately similar to Membrane-associated progesterone receptor component 1; Gene_Symbol=PGRMC1 Membrane-associated progesterone receptor component 1	1	auto	2	99	EGEEPTVYSDEEEPKDESAR	iTRAQ4plex@N-term; Phospho(S)@9; iTRAQ4plex(K)@15	missed K-D@15	0.00615649	2663.14	2664.15	2663.14	2664.14	1	14	1.1.4.209.9	1	52	258007	52	0.372598	0.534073	0.557258	0.600513	11390.2	22.1	4154.09	20.67	4265.32	24.24	0
63	2	2	13.99	13.99	13.99	IPI:IPI00922847.1; IPI:IPI00220739.3	O00264	Gene_Symbol=PGRMC1 cDNA FLJ50115, moderately similar to Membrane-associated progesterone receptor component 1; Gene_Symbol=PGRMC1 Membrane-associated progesterone receptor component 1	1	auto	0	99	EGEEPTVYSDEEEPKDESAR	iTRAQ4plex@N-term; Phospho(S)@9; iTRAQ4plex(K)@15	missed K-D@15	0.124075	2663.26	2664.27	2663.14	2664.14	1	14	2.1.5.207.8	1	51.5	80843.4	51.5	0.279238	0.395231	0.524674	0.439601	22665.2	26.95	6194.94	23.35	7991.21	33.82	0
142	0.07	0.07	5.814	3.488	0	IPI:IPI00910979.1; IPI:IPI00847989.3; IPI:IPI00479186.7	P14618	Gene_Symbol=PKM2 pyruvate kinase isozymes M1/M2 isoform e; Gene_Symbol=PKM2 Pyruvate kinase; Gene_Symbol=PKM2 Isoform M2 of Pyruvate kinase isozymes M1/M2	0	auto - discordant peptide type	0.0665127	86.22	GADFLVTEVENGGSLGSK	iTRAQ4plex@N-term; Deamidated(N)@11; iTRAQ4plex(K)@18		0.0473612	2068.1	2069.11	2068.06	2069.06	1	7	1.1.4.360.1	0	89.75	4144.46	89.75	2.00576	2.96703	4.16046	2.70057	491.51	11.9	964.97	16.55	1374.16	16.44	0
67	1.46	1.46	3.181	0.3843	0.3843	IPI:IPI00014898.3	Q15150	Gene_Symbol=PLEC Isoform 1 of Plectin	1	auto	0	71.85	SSSVGSSSSYPISPAVSR	iTRAQ4plex@N-term; Phospho(S)@3		-0.0303866	1977.89	1978.89	1977.92	1978.92	1	7	1.1.4.236.5	1	58.75	11063.4	58.75	0.52114	2.69576	1.23239	1.76498	1047.24	10.39	534.2	13.39	867.28	12.66	0
67	1.46	1.46	3.181	0.3843	0.3843	IPI:IPI00014898.3	Q15150	Gene_Symbol=PLEC Isoform 1 of Plectin	1	auto	1.4318	98.89	SSSVGSSSSYPISPAVSR	iTRAQ4plex@N-term; Phospho(S)@3		0.115258	1978.03	1979.04	1977.92	1978.92	1	8	2.1.5.236.4	1	58.75	3312.4	58.75	0.504661	2.09932	0.835879	1.56945	1494.17	9.67	738.08	14.74	839.28	12	0
67	1.46	1.46	3.181	0.3843	0.3843	IPI:IPI00014898.3	Q15150	Gene_Symbol=PLEC Isoform 1 of Plectin	1	auto	0.032452	21.09	RASFAEK	iTRAQ4plex@N-term; Phospho(S)@3; iTRAQ4plex(K)@7	missed R-A@1	0.121267	1175.72	1176.72	1175.59	1176.6	1	6	1.2.4.170.4	1	42.25	15102.8	42.25	0.68222	0.323859	0.699196	0.514486	8486.61	15.88	5667.12	14.98	3987.46	19.11	0
27	2.08	2.08	5.911	1.448	1.448	IPI:IPI00332110.2; IPI:IPI00291097.8	P29590	Gene_Symbol=PML Isoform PML-2 of Protein PML; Gene_Symbol=PML Isoform PML-13 of Protein PML	1	auto	0.0830199	30.47	KASPEAASTPR	iTRAQ4plex@N-term; iTRAQ4plex(K)@1; Phospho(S)@3	missed K-A@1	0.0300764	1481.78	1482.79	1481.75	1482.76	1	6	2.1.5.132.1	1	32.75	1815.46	32.75	1.94798	0.627067	1.16262	0.886736	2318.53	12.99	4420.8	12.45	1811.4	12.45	0
27	2.08	2.08	5.911	1.448	1.448	IPI:IPI00332110.2; IPI:IPI00291097.8	P29590	Gene_Symbol=PML Isoform PML-2 of Protein PML; Gene_Symbol=PML Isoform PML-13 of Protein PML	1	auto	2	99	SSPEQPRPSTSK	iTRAQ4plex@N-term; Phospho(S)@2; iTRAQ4plex(K)@12		0.0369425	1667.85	1668.86	1667.81	1668.82	1	8	2.1.5.128.7	1	31.75	14084	31.75	1.15152	0.228168	1.0974	0.41294	12365.8	20.34	13937.9	22.04	9119.09	34.54	0
62	2	2	11.18	11.18	11.18	IPI:IPI00927947.1; IPI:IPI00410126.3; IPI:IPI00220402.3	P41236	Gene_Symbol=PPP1R2 Uncharacterized protein; Gene_Symbol=PPP1R2P3 Putative protein phosphatase inhibitor 2-like protein 3; Gene_Symbol=PPP1R2 Protein phosphatase inhibitor 2	0	auto - discordant peptide type	0	99	IQEQESSGEEDSDLSPEER	iTRAQ4plex@N-term; Phospho(S)@7		0.28292	2387.26	2388.27	2386.98	2387.98	1	9	1.2.4.208.3	0	51.75	10910.9	51.75	0.907225	2.54941	4.22973	1.64531	719.45	10.11	638.88	13.59	2044.92	17.5	0
62	2	2	11.18	11.18	11.18	IPI:IPI00927947.1; IPI:IPI00410126.3; IPI:IPI00220402.3	P41236	Gene_Symbol=PPP1R2 Uncharacterized protein; Gene_Symbol=PPP1R2P3 Putative protein phosphatase inhibitor 2-like protein 3; Gene_Symbol=PPP1R2 Protein phosphatase inhibitor 2	1	auto	2	99	IQEQESSGEEDSDLSPEER	iTRAQ4plex@N-term; Phospho(S)@7		0.102012	2387.08	2388.09	2386.98	2387.98	1	8	2.1.5.209.4	1	52	2850.36	52	1.46964	1.63942	0.942002	2.2415	868.65	12.85	1249.57	8.83	549.87	9.26	0
130	0.09	0.09	0.4636	0.4636	0	IPI:IPI00924503.1; IPI:IPI00910156.1; IPI:IPI00909596.3; IPI:IPI00034006.1	Q9H3S7	Gene_Symbol=PTPN23 cDNA FLJ58078, highly similar to Tyrosine-protein phosphatase non-receptortype 23; Gene_Symbol=- cDNA FLJ58355, highly similar to Tyrosine-protein phosphatase non-receptor type 23; Gene_Symbol=PTPN23 cDNA FLJ53444, highly similar to Tyrosine-protein phosphatase non-receptor type 23; Gene_Symbol=PTPN23 Tyrosine-protein phosphatase non-receptor type 23	0	auto - shared MS/MS	0.090444	56.23	LFEEQLK	iTRAQ4plex@N-term; iTRAQ4plex(K)@7		0.11612	1193.81	1194.81	1193.69	1194.7	1	8	1.2.4.229.6	0	57	16997.3	57	0.584719	0.184301	0.88957	0.206677	17348.6	17.19	9929.24	15.43	10370.7	18.81	0
49	2	2	12.72	3.491	3.491	IPI:IPI00176706.1	Q96I25	Gene_Symbol=RBM17 Splicing factor 45	1	auto	2	99	RPDPDSDEDEDYER	iTRAQ4plex@N-term; Phospho(S)@6		0.0903279	1960.83	1961.84	1960.74	1961.75	1	8	2.1.5.173.3	1	43	1887.7	43	1.80551	1.22998	2.16352	1.42818	1181.92	12.02	2088.78	14.45	1718.35	17.23	0
72	0.69	0.69	22.02	3.109	0	IPI:IPI00940120.1; IPI:IPI00017659.3	Q6JBY9	Gene_Symbol=RCSD1 Uncharacterized protein; Gene_Symbol=RCSD1 Isoform 1 of CapZ-interacting protein	1	auto	0	15.18	SQSDCGELGDFR	iTRAQ4plex@N-term; Phospho(S)@3; Methylthio(C)@5		-0.00320534	1582.59	1583.6	1582.59	1583.6	1	5	1.1.4.325.7	1	81	8645.66	81	1.18422	1.15225	0.673255	2.18335	1705.27	13.49	1976.64	16.56	771.5	15.7	0
72	0.69	0.69	22.02	3.109	0	IPI:IPI00940120.1; IPI:IPI00017659.3	Q6JBY9	Gene_Symbol=RCSD1 Uncharacterized protein; Gene_Symbol=RCSD1 Isoform 1 of CapZ-interacting protein	1	auto	0	37.28	SQSDCGELGDFR	iTRAQ4plex@N-term; Phospho(S)@3; Methylthio(C)@5		0.118638	1582.71	1583.72	1582.59	1583.6	1	5	2.1.5.325.2	1	81	3050.45	81	1.23693	1.49409	0.01		1003.28	11.26	1214.7	11.98	0	59.07	0
72	0.69	0.69	22.02	3.109	0	IPI:IPI00940120.1; IPI:IPI00017659.3	Q6JBY9	Gene_Symbol=RCSD1 Uncharacterized protein; Gene_Symbol=RCSD1 Isoform 1 of CapZ-interacting protein	1	auto	0.69037	93.4	SQSDCGELGDFR	iTRAQ4plex@N-term; Phospho(S)@3; Methylthio(C)@5		0.183335	1582.77	1583.78	1582.59	1583.6	1	7	1.2.4.325.3	1	81	10325.2	81	0.583696	1.19075	0.927068	1.17516	2460.17	12.96	1405.58	15.01	1532.64	16.1	0
121	0.11	0.11	4.682	4.682	0	IPI:IPI00903277.1; IPI:IPI00064377.2	Q969Z4	Gene_Symbol=RELT cDNA FLJ32474 fis, clone SKNMC2000593, highly similar to Tumor necrosis factor receptor superfamily member 19L; Gene_Symbol=RELT Tumor necrosis factor receptor superfamily member 19L	0	auto - discordant peptide type	0.106793	77.88	AGRQGEITILSVGR	iTRAQ4plex@N-term; Phospho(T)@8; Phospho(S)@11	missed R-Q@3	-0.130652	1759.72	1760.73	1759.85	1760.86	1	8	1.1.4.289.4	0	72	80436.1	72	0.677507	0.75162	1.73232	0.491885	5562.44	19.4	3688.78	24.56	6475.24	22.46	0
121	0.11	0.11	4.682	4.682	0	IPI:IPI00903277.1; IPI:IPI00064377.2	Q969Z4	Gene_Symbol=RELT cDNA FLJ32474 fis, clone SKNMC2000593, highly similar to Tumor necrosis factor receptor superfamily member 19L; Gene_Symbol=RELT Tumor necrosis factor receptor superfamily member 19L	0	auto - discordant peptide type	0	35.94	AGRQGEITILSVGR	iTRAQ4plex@N-term; Phospho(T)@8; Phospho(S)@11	missed R-Q@3	0.0831431	1759.93	1760.94	1759.85	1760.86	1	7	1.2.4.288.2	0	71.75	134651	71.75	2.27061	0.216829	1.71552	0.259152	10383.3	20.08	23077.1	22.63	11970	20.65	0
123	0.1	0.1	3.077	1.744	0	IPI:IPI00251559.9	Q5VTR2	Gene_Symbol=RNF20 E3 ubiquitin-protein ligase BRE1A	1	auto	0.0963675	56.74	ALVVPEPEPDSDSNQER	iTRAQ4plex@N-term; Phospho(S)@13		0.0735447	2105.02	2106.02	2104.94	2105.95	1	6	2.1.5.254.1	1	63.25	1863.59	63.25	1.83788	1.73854	0.556115	3.75855	997.26	16.04	1794.03	11.84	372.68	12.66	0
101	0.15	0.15	1.668	0.1809	0	IPI:IPI00218501.3; IPI:IPI00023217.2	Q92736	Gene_Symbol=RYR2 Isoform 2 of Ryanodine receptor 2; Gene_Symbol=RYR2 Isoform 1 of Ryanodine receptor 2	0	auto - shared MS/MS	0.148742	65.34	EPDLEKVVR	iTRAQ4plex@N-term; iTRAQ4plex(K)@6	missed K-V@6	0.0722735	1371.87	1372.88	1371.8	1372.8	1	8	1.2.4.225.3	0	56	8409.46	56	0.291274	1.4212	1.09411	0.904483	3194.5	14.97	910.77	12.22	2348.7	18.17	0
94	0.19	0.2	8.55	2.974	0	IPI:IPI00395474.1	Q6SPF0	Gene_Symbol=SAMD1 Atherin	1	auto	0.193142	71.04	GRVQGLLEEEAAARGR	iTRAQ4plex@N-term	missed R-V@2; missed R-G@14	-0.177996	1854.84	1855.84	1855.01	1856.02	1	6	2.1.5.154.1	1	38.25	2064.3	38.25	1.41342	0.809136	0.546614	2.15206	1646.25	9.47	2277.57	12.96	604.7	12.54	0
87	0.25	0.25	3.951	3.951	0	IPI:IPI00218850.5	O15127	Gene_Symbol=SCAMP2 Secretory carrier-associated membrane protein 2	1	auto	0.251037	76.6	AASSAAQGAFQGN	iTRAQ4plex@N-term; Phospho(S)@4		0.181779	1402.78	1403.79	1402.6	1403.61	1	6	1.2.4.190.3	1	47.25	8789.58	47.25	0.824546	0.972856	0.716714	1.17489	2711.07	14.04	2188.06	18.02	1305.72	13.77	0
60	2	2	4.712	4.712	4.712	IPI:IPI01013696.2; IPI:IPI00976274.1; IPI:IPI00794290.1; IPI:IPI00300407.4	P34741	Gene_Symbol=SDC2 Syndecan; Gene_Symbol=SDC2 Syndecan; Gene_Symbol=SDC2 Syndecan; Gene_Symbol=SDC2 Syndecan-2	1	auto	0	99	KPSSAAYQK	iTRAQ4plex@N-term; iTRAQ4plex(K)@1; Phospho(S)@3; iTRAQ4plex(K)@9		0.0612528	1490.85	1491.85	1490.79	1491.79	1	12	2.1.5.151.14	1	37.5	30672.5	37.5	1.95202	0.0759835	0.374436	0.450903	24048.7	15.89	45949.5	17.24	6051.09	26.99	0
60	2	2	4.712	4.712	4.712	IPI:IPI01013696.2; IPI:IPI00976274.1; IPI:IPI00794290.1; IPI:IPI00300407.4	P34741	Gene_Symbol=SDC2 Syndecan; Gene_Symbol=SDC2 Syndecan; Gene_Symbol=SDC2 Syndecan; Gene_Symbol=SDC2 Syndecan-2	1	auto	0	99	KPSSAAYQK	iTRAQ4plex@N-term; iTRAQ4plex(K)@1; Phospho(S)@3; iTRAQ4plex(K)@9		0.18198	1490.97	1491.97	1490.79	1491.79	1	11	1.2.4.151.6	1	37.5	45761.1	37.5	0.477865	0.140564	0.41279	0.369365	34040	19.15	15922	20.51	9442.39	34.47	0
60	2	2	4.712	4.712	4.712	IPI:IPI01013696.2; IPI:IPI00976274.1; IPI:IPI00794290.1; IPI:IPI00300407.4	P34741	Gene_Symbol=SDC2 Syndecan; Gene_Symbol=SDC2 Syndecan; Gene_Symbol=SDC2 Syndecan; Gene_Symbol=SDC2 Syndecan-2	1	auto	2	99	KPSSAAYQK	iTRAQ4plex@N-term; iTRAQ4plex(K)@1; Phospho(S)@3; iTRAQ4plex(K)@9		-0.0236258	1490.76	1491.77	1490.79	1491.79	1	10	1.1.4.155.12	1	38.5	51451	38.5	1.82947	0.191696	0.775639	0.517723	9179.96	14.86	16438.8	16.88	4784.8	23.53	0
59	2	2	9.767	6.512	6.512	IPI:IPI00006865.4	O75396	Gene_Symbol=SEC22B Vesicle-trafficking protein SEC22b	0	auto - discordant peptide type	0	98.97	NLGSINTELQDVQR	No iTRAQ4plex@N-term; Phospho(S)@4		0.177548	1665.95	1666.96	1665.77	1666.78	1	9	1.2.4.327.3	0	81.5	16317.9	81.5	1.1517	2.31799	1.60895	2.53719	714.27	11.47	805.2	13.46	772.27	15.17	0
59	2	2	9.767	6.512	6.512	IPI:IPI00006865.4	O75396	Gene_Symbol=SEC22B Vesicle-trafficking protein SEC22b	0	auto - discordant peptide type	0	99	NLGSINTELQDVQR	No iTRAQ4plex@N-term; Phospho(S)@4		0.115536	1665.89	1666.89	1665.77	1666.78	1	9	2.1.5.326.3	0	81.25	3964.04	81.25	100		100		0	0	397.8	10.75	479.62	11.27	0
59	2	2	9.767	6.512	6.512	IPI:IPI00006865.4	O75396	Gene_Symbol=SEC22B Vesicle-trafficking protein SEC22b	1	auto	0	99	NLGSINTELQDVQR	iTRAQ4plex@N-term; Phospho(S)@4		0.215867	1810.09	1811.1	1809.87	1810.88	1	12	1.2.4.322.3	1	80.25	27479.9	80.25	0.716787	0.598762	0.656695	1.08287	4993.78	17.16	3503.67	17.18	2203.72	22.63	0
59	2	2	9.767	6.512	6.512	IPI:IPI00006865.4	O75396	Gene_Symbol=SEC22B Vesicle-trafficking protein SEC22b	1	auto	0	99	NLGSINTELQDVQR	iTRAQ4plex@N-term; Phospho(S)@4		0.118821	1809.99	1811	1809.87	1810.88	1	11	2.1.5.321.2	1	80	13402.5	80	1.36688	0.673235	0.579482	1.57506	2505.3	13.06	3351.92	14.28	975.58	14.5	0
59	2	2	9.767	6.512	6.512	IPI:IPI00006865.4	O75396	Gene_Symbol=SEC22B Vesicle-trafficking protein SEC22b	1	auto	2	99	NLGSINTELQDVQR	iTRAQ4plex@N-term; Phospho(S)@4		0.011014	1809.89	1810.89	1809.87	1810.88	1	13	1.1.4.321.3	1	80	44827.3	80	1.13204	0.538275	1.12818	0.855313	4509.68	18.95	4997.01	16.81	3418.91	25.47	0
65	2	2	6.231	6.231	6.231	IPI:IPI00894340.1; IPI:IPI00893658.1; IPI:IPI00871851.2; IPI:IPI00014177.3	Q15019	Gene_Symbol=SEPT2 Uncharacterized protein; Gene_Symbol=SEPT2 22 kDa protein; Gene_Symbol=SEPT2 Isoform 2 of Septin-2; Gene_Symbol=SEPT2 Isoform 1 of Septin-2	1	auto	0	97.69	IYHLPDAESDEDEDFKEQTR	iTRAQ4plex@N-term; Phospho(S)@9; iTRAQ4plex(K)@16	missed K-E@16	0.142386	2804.38	2805.39	2804.24	2805.25	1	8	2.1.5.316.2	1	78.75	6461.89	78.75	0.859468	1.93287	0.01		1055.41	13.85	887.88	12.6	0	43.6	0
65	2	2	6.231	6.231	6.231	IPI:IPI00894340.1; IPI:IPI00893658.1; IPI:IPI00871851.2; IPI:IPI00014177.3	Q15019	Gene_Symbol=SEPT2 Uncharacterized protein; Gene_Symbol=SEPT2 22 kDa protein; Gene_Symbol=SEPT2 Isoform 2 of Septin-2; Gene_Symbol=SEPT2 Isoform 1 of Septin-2	0	auto - discordant peptide type	2	99	IYHLPDAESDEDEDFKEQTR	iTRAQ4plex@N-term; Phospho(S)@9; iTRAQ4plex(K)@16	missed K-E@16	0.312796	2804.55	2805.56	2804.24	2805.25	1	10	1.2.4.316.1	0	78.75	24829.8	78.75	0.824781	0.810327	1.05036	1.01516	2569.72	12.91	2074.57	13.19	1813.79	16	0
100	0.16	0.16	28.13	28.13	0	IPI:IPI00915958.1; IPI:IPI00072377.1	Q01105	Gene_Symbol=SET Uncharacterized protein; Gene_Symbol=SET Isoform 1 of Protein SET	1	auto	0	65.55	RQSPLPPQK	iTRAQ4plex@N-term; Phospho(S)@3; iTRAQ4plex(K)@9	missed R-Q@1	-0.00366583	1417.76	1418.77	1417.77	1418.78	1	7	1.1.4.151.7	1	37.5	28093	37.5	1.37098	0.621819	1.28127	0.690791	3300.82	14.36	4429.51	19.68	2842.02	15.25	0
100	0.16	0.16	28.13	28.13	0	IPI:IPI00915958.1; IPI:IPI00072377.1	Q01105	Gene_Symbol=SET Uncharacterized protein; Gene_Symbol=SET Isoform 1 of Protein SET	1	auto	0.157391	66.63	RQSPLPPQK	iTRAQ4plex@N-term; Phospho(S)@3; iTRAQ4plex(K)@9	missed R-Q@1	0.17807	1417.95	1418.95	1417.77	1418.78	1	7	1.2.4.149.7	1	37	28436.7	37	0.54405	0.447827	1.90468	0.225385	8711.86	14.49	4639.31	19.29	11150.6	16.96	0
159	0.05	0.06	3.2	0	0	IPI:IPI01014179.1; IPI:IPI00640092.2; IPI:IPI00456943.4; IPI:IPI00400923.8	Q5TCZ1	Gene_Symbol=SH3PXD2A cDNA FLJ57808, highly similar to Homo sapiens SH3 multiple domains 1 (SH3MD1), mRNA; Gene_Symbol=SH3PXD2A Isoform 1 of SH3 and PX domain-containing protein 2A; Gene_Symbol=SH3PXD2A Uncharacterized protein; Gene_Symbol=SH3PXD2A Isoform 3 of SH3 and PX domain-containing protein 2A	1	auto	0	23.48	EAEEGPTGASESQDSPR	iTRAQ4plex@N-term; Phospho(S)@15		0.00403623	1969.81	1970.81	1969.8	1970.81	1	6	2.1.5.136.2	1	33.75	2449.43	33.75	0.988063	0.750448	0.566917	1.39203	3126.08	17.37	3023.35	15.25	1190.92	15.2	0
159	0.05	0.06	3.2	0	0	IPI:IPI01014179.1; IPI:IPI00640092.2; IPI:IPI00456943.4; IPI:IPI00400923.8	Q5TCZ1	Gene_Symbol=SH3PXD2A cDNA FLJ57808, highly similar to Homo sapiens SH3 multiple domains 1 (SH3MD1), mRNA; Gene_Symbol=SH3PXD2A Isoform 1 of SH3 and PX domain-containing protein 2A; Gene_Symbol=SH3PXD2A Uncharacterized protein; Gene_Symbol=SH3PXD2A Isoform 3 of SH3 and PX domain-containing protein 2A	1	auto	0.05061	45.37	EAEEGPTGASESQDSPR	iTRAQ4plex@N-term; Phospho(S)@15		-0.00749086	1969.79	1970.8	1969.8	1970.81	1	6	1.1.4.142.3	1	35.25	5651.05	35.25	1.47813	1.41722	1.51319	1.55438	1441.96	17.26	2086.26	15.83	1466.26	14.54	0
79	0.4	0.4	3.789	0.9472	0	IPI:IPI00032107.2	P50443	Gene_Symbol=SLC26A2 Sulfate transporter	1	auto	0.395774	85.13	ESSTDFK	iTRAQ4plex@N-term; Phospho(S)@3; iTRAQ4plex(K)@7		0.130995	1180.66	1181.66	1180.53	1181.53	1	7	1.2.4.161.4	1	40	12949.3	40	0.74877	0.221033	0.442002	0.436561	12651.5	16.88	9272.43	16.34	3757.76	15.62	0
79	0.4	0.4	3.789	0.9472	0	IPI:IPI00032107.2	P50443	Gene_Symbol=SLC26A2 Sulfate transporter	1	auto	0	36.62	ESSTDFK	iTRAQ4plex@N-term; Phospho(S)@3; iTRAQ4plex(K)@7		0.0611713	1180.59	1181.59	1180.53	1181.53	1	6	2.1.5.161.9	1	40	12662.8	40	0.590581	0.281556	0.58834	0.509715	12359.2	16.47	7144.51	17.72	4886.31	24.04	0
79	0.4	0.4	3.789	0.9472	0	IPI:IPI00032107.2	P50443	Gene_Symbol=SLC26A2 Sulfate transporter	1	auto	0	58.73	ESSTDFK	iTRAQ4plex@N-term; Phospho(S)@3; iTRAQ4plex(K)@7		-0.0177647	1180.51	1181.52	1180.53	1181.53	1	5	1.1.4.164.3	1	40.75	10770	40.75	0.331219	1.40225	0.728019	0.829774	4012.25	15.44	1300.79	17.54	1962.88	14.43	0
36	2	2	2.907	0.4037	0.4037	IPI:IPI00879810.1; IPI:IPI00871535.1; IPI:IPI00844215.1; IPI:IPI00843765.1	Q13813	Gene_Symbol=SPTAN1 Uncharacterized protein; Gene_Symbol=SPTAN1 Isoform 2 of Spectrin alpha chain, brain; Gene_Symbol=SPTAN1 Isoform 1 of Spectrin alpha chain, brain; Gene_Symbol=SPTAN1 Isoform 3 of Spectrin alpha chain, brain	1	auto	0	20.04	EANQQQQFNR	iTRAQ4plex@N-term		0.0569153	1405.74	1406.75	1405.68	1406.69	1	5	2.1.5.149.2	1	37	3197.47	37	1.41709	0.637908	0.660307	1.62846	3111.96	17.58	4316.53	12.79	1380.84	21.09	0
36	2	2	2.907	0.4037	0.4037	IPI:IPI00879810.1; IPI:IPI00871535.1; IPI:IPI00844215.1; IPI:IPI00843765.1	Q13813	Gene_Symbol=SPTAN1 Uncharacterized protein; Gene_Symbol=SPTAN1 Isoform 2 of Spectrin alpha chain, brain; Gene_Symbol=SPTAN1 Isoform 1 of Spectrin alpha chain, brain; Gene_Symbol=SPTAN1 Isoform 3 of Spectrin alpha chain, brain	1	auto	0	35.94	EANQQQQFNR	iTRAQ4plex@N-term		0.181183	1405.86	1406.87	1405.68	1406.69	1	6	1.2.4.149.3	1	37	7077.63	37	1.04357	0.576437	1.19145	0.728188	3949.15	15.33	4033.92	17.19	3161.86	19.48	0
36	2	2	2.907	0.4037	0.4037	IPI:IPI00879810.1; IPI:IPI00871535.1; IPI:IPI00844215.1; IPI:IPI00843765.1	Q13813	Gene_Symbol=SPTAN1 Uncharacterized protein; Gene_Symbol=SPTAN1 Isoform 2 of Spectrin alpha chain, brain; Gene_Symbol=SPTAN1 Isoform 1 of Spectrin alpha chain, brain; Gene_Symbol=SPTAN1 Isoform 3 of Spectrin alpha chain, brain	1	auto	2	99	EANQQQQFNR	iTRAQ4plex@N-term		-0.00872288	1405.67	1406.68	1405.68	1406.69	1	9	1.1.4.153.5	1	38	20815.5	38	1.91044	0.42056	1.0295	0.775619	4145.84	15.21	7752.66	15.94	2868.16	19.6	0
18	2.79	2.79	30.64	3.54	1.217	IPI:IPI00647720.1; IPI:IPI00328293.3	Q8IYB3	Gene_Symbol=SRRM1 Isoform 1 of Serine/arginine repetitive matrix protein 1; Gene_Symbol=SRRM1 cDNA FLJ61739, highly similar to Serine/arginine repetitive matrix protein 1	0	auto - discordant peptide type	0.0726296	45.57	RVSHSPPPK	iTRAQ4plex@N-term; Phospho(S)@3; Phospho(S)@5; iTRAQ4plex(K)@9	missed R-V@1	0.0423006	1451.74	1452.74	1451.69	1452.7	1	7	2.1.5.125.4	0	31	3650.68	31	0.776625	0.420848	0.785163	0.655177	6283.68	18.33	4776.71	14.49	3315.41	19.45	0
18	2.79	2.79	30.64	3.54	1.217	IPI:IPI00647720.1; IPI:IPI00328293.3	Q8IYB3	Gene_Symbol=SRRM1 Isoform 1 of Serine/arginine repetitive matrix protein 1; Gene_Symbol=SRRM1 cDNA FLJ61739, highly similar to Serine/arginine repetitive matrix protein 1	0	auto - discordant peptide type	0.341035	84.65	HRPSPPATPPPK	iTRAQ4plex@N-term; Phospho(S)@4; Phospho(T)@8; iTRAQ4plex(K)@12		0.17151	1729.01	1730.02	1728.84	1729.84	1	8	1.2.4.159.3	0	39.5	6495.66	39.5	0.826223	0.734181	1.15526	0.696084	3211.76	12.48	2597.43	16.18	2493.36	14.4	0
18	2.79	2.79	30.64	3.54	1.217	IPI:IPI00647720.1; IPI:IPI00328293.3	Q8IYB3	Gene_Symbol=SRRM1 Isoform 1 of Serine/arginine repetitive matrix protein 1; Gene_Symbol=SRRM1 cDNA FLJ61739, highly similar to Serine/arginine repetitive matrix protein 1	0	auto - discordant peptide type	0.0414361	31.61	RRTPSPPPR	iTRAQ4plex@N-term; Phospho(T)@3; Phospho(S)@5	missed R-R@1; missed R-T@2	0.0365677	1366.68	1367.68	1366.64	1367.65	1	6	2.1.5.128.6	0	31.75	6198.28	31.75	0.958117	0.519153	1.14416	0.657085	4794.95	16.62	4496.83	17.38	3686.66	20.58	0
18	2.79	2.79	30.64	3.54	1.217	IPI:IPI00647720.1; IPI:IPI00328293.3	Q8IYB3	Gene_Symbol=SRRM1 Isoform 1 of Serine/arginine repetitive matrix protein 1; Gene_Symbol=SRRM1 cDNA FLJ61739, highly similar to Serine/arginine repetitive matrix protein 1	1	auto	0.338187	69.24	EARSPQPNK	iTRAQ4plex@N-term; Phospho(S)@4; iTRAQ4plex(K)@9	missed R-S@3	-0.0512413	1393.64	1394.65	1393.7	1394.7	1	7	1.1.4.119.3	1	29.5	7597.13	29.5	1.18218	0.328988	1.3234	0.543042	7641.96	17.29	8842.82	21.12	6796.11	33.55	0
18	2.79	2.79	30.64	3.54	1.217	IPI:IPI00647720.1; IPI:IPI00328293.3	Q8IYB3	Gene_Symbol=SRRM1 Isoform 1 of Serine/arginine repetitive matrix protein 1; Gene_Symbol=SRRM1 cDNA FLJ61739, highly similar to Serine/arginine repetitive matrix protein 1	1	auto	0	73.58	RESPSPAPKPR	iTRAQ4plex@N-term; Phospho(S)@3; iTRAQ4plex(K)@9	missed R-E@1	0.187653	1589.02	1590.03	1588.83	1589.84	1	7	1.2.4.136.4	1	33.75	27780.3	33.75	0.615295	0.36899	0.737333	0.480924	8338.72	15.72	5022.11	15.93	4131.68	18.28	0
18	2.79	2.79	30.64	3.54	1.217	IPI:IPI00647720.1; IPI:IPI00328293.3	Q8IYB3	Gene_Symbol=SRRM1 Isoform 1 of Serine/arginine repetitive matrix protein 1; Gene_Symbol=SRRM1 cDNA FLJ61739, highly similar to Serine/arginine repetitive matrix protein 1	1	auto	2	99	RESPSPAPKPR	iTRAQ4plex@N-term; Phospho(S)@3; iTRAQ4plex(K)@9	missed R-E@1	0.0257881	1588.86	1589.87	1588.83	1589.84	1	8	2.1.5.134.4	1	33.25	7265.1	33.25	0.944664	0.305849	1.02189	0.458497	10083.2	23.15	9323.52	18.84	6924.13	27.48	0
70	0.83	0.83	4.116	1.816	1.816	IPI:IPI00152377.1	Q8TCJ2	Gene_Symbol=STT3B Dolichyl-diphosphooligosaccharide--protein glycosyltransferase subunit STT3B	1	auto	0.832683	95.41	ENPPVEDSSDEDDKR	iTRAQ4plex@N-term; Phospho(S)@8; iTRAQ4plex(K)@14	missed K-R@14	-0.0360197	2098.86	2099.86	2098.89	2099.9	1	7	1.1.4.153.1	1	38	4046.99	38	1.49004	3.22856	3.02655	3.40561	273.25	7.26	398.53	7.31	555.74	11.84	0
70	0.83	0.83	4.116	1.816	1.816	IPI:IPI00152377.1	Q8TCJ2	Gene_Symbol=STT3B Dolichyl-diphosphooligosaccharide--protein glycosyltransferase subunit STT3B	1	auto	0	23.58	ENPPVEDSSDEDDKR	iTRAQ4plex@N-term; Phospho(S)@9; iTRAQ4plex(K)@14	missed K-R@14	0.0740056	2098.97	2099.97	2098.89	2099.9	1	5	2.1.5.151.1	1	37.5	1392.01	37.5	0.59967	3.1051	1.14716	1.64663	1092.39	12.1	641.2	18.6	842.1	10.26	0
92	0.2	0.21	11.63	4.983	0	IPI:IPI00333215.1; IPI:IPI00218106.3	P23193	Gene_Symbol=TCEA1 Isoform 1 of Transcription elongation factor A protein 1; Gene_Symbol=TCEA1 Isoform 2 of Transcription elongation factor A protein 1	1	auto	0	40.69	KKEPAITSQNSPEAR	iTRAQ4plex@N-term; iTRAQ4plex(K)@1; iTRAQ4plex(K)@2; Phospho(S)@11	missed K-K@1; missed K-E@2	0.12003	2167.26	2168.26	2167.14	2168.14	1	6	2.1.5.168.6	1	41.75	4249.88	41.75	1.46745	0.410377	0.933885	0.884223	3812.5	12	5476.16	14.42	2392.58	19.77	0
92	0.2	0.21	11.63	4.983	0	IPI:IPI00333215.1; IPI:IPI00218106.3	P23193	Gene_Symbol=TCEA1 Isoform 1 of Transcription elongation factor A protein 1; Gene_Symbol=TCEA1 Isoform 2 of Transcription elongation factor A protein 1	1	auto	0.204815	72.28	KKEPAITSQNSPEAR	iTRAQ4plex@N-term; iTRAQ4plex(K)@1; iTRAQ4plex(K)@2; Phospho(S)@11	missed K-K@1; missed K-E@2	0.187169	2167.32	2168.33	2167.14	2168.14	1	7	1.2.4.168.5	1	41.75	17876.1	41.75	0.358261	0.637306	0.89283	0.549679	8608.98	17.2	3018.94	18.27	5165.16	26.45	0
20	2.41	2.41	18.5	18.5	8	IPI:IPI00478127.3	Q969E4	Gene_Symbol=TCEAL3 Transcription elongation factor A protein-like 3	1	auto	0	55.45	REDEGEPGDEGQLEDEGSQEK	iTRAQ4plex@N-term; Phospho(S)@18; iTRAQ4plex(K)@21	missed R-E@1	0.0669309	2700.19	2701.2	2700.13	2701.14	1	7	2.1.5.189.10	1	47	5689.93	47	1.40013	1.13797	1.12715	1.49194	1195.92	11.52	1638.98	9.93	905.83	10.32	0
20	2.41	2.41	18.5	18.5	8	IPI:IPI00478127.3	Q969E4	Gene_Symbol=TCEAL3 Transcription elongation factor A protein-like 3	1	auto	0.324222	68.37	REDEGEPGDEGQLEDEGSQEK	iTRAQ4plex@N-term; Phospho(S)@18; iTRAQ4plex(K)@21	missed R-E@1	0.000502605	2700.13	2701.14	2700.13	2701.14	1	7	1.1.4.191.4	1	47.5	14611	47.5	1.27493	1.97776	0.330578	4.15125	1037.52	18.69	1294.75	10.57	230.48	8.62	0
20	2.41	2.41	18.5	18.5	8	IPI:IPI00478127.3	Q969E4	Gene_Symbol=TCEAL3 Transcription elongation factor A protein-like 3	1	auto	0	66.42	GTDDSPKDSQEDLQER	iTRAQ4plex@N-term; Phospho(S)@5; iTRAQ4plex(K)@7	missed K-D@7	-0.0500265	2186.91	2187.91	2186.96	2187.96	1	7	1.1.4.168.7	1	41.75	15494.1	41.75	2.02825	2.29613	3.66279	2.31811	637.16	13.06	1264.95	13.09	1568.28	16.98	0
20	2.41	2.41	18.5	18.5	8	IPI:IPI00478127.3	Q969E4	Gene_Symbol=TCEAL3 Transcription elongation factor A protein-like 3	1	auto	0.090444	31.12	EDEGEPGDEGQLEDEGSQEK	iTRAQ4plex@N-term; Phospho(S)@17; iTRAQ4plex(K)@20		0.0650146	2544.09	2545.1	2544.03	2545.03	1	6	2.1.5.189.5	1	47	2494.06	47	1.37064	2.25421	1.96331	2.32443	1019.21	19.66	1367.38	15.95	1344.67	17.44	0
20	2.41	2.41	18.5	18.5	8	IPI:IPI00478127.3	Q969E4	Gene_Symbol=TCEAL3 Transcription elongation factor A protein-like 3	1	auto	2	99	GTDDSPKDSQEDLQER	iTRAQ4plex@N-term; Phospho(S)@5; iTRAQ4plex(K)@7	missed K-D@7	0.0975009	2187.05	2188.06	2186.96	2187.96	1	11	2.1.5.165.5	1	41	8628.68	41	0.862143	0.432815	1.16025	0.611454	6079.66	18.32	5130.53	15.94	4740.18	25.22	0
20	2.41	2.41	18.5	18.5	8	IPI:IPI00478127.3	Q969E4	Gene_Symbol=TCEAL3 Transcription elongation factor A protein-like 3	1	auto	0	99	GTDDSPKDSQEDLQER	iTRAQ4plex@N-term; Phospho(S)@5; iTRAQ4plex(K)@7	missed K-D@7	0.194669	2187.15	2188.16	2186.96	2187.96	1	10	1.2.4.166.10	1	41.25	22362.7	41.25	0.798316	0.562074	0.592881	0.872912	4184.25	13.82	3269.61	14.87	1667.05	13.47	0
48	2	2	8.168	4.194	4.194	IPI:IPI00219049.2	O43493	Gene_Symbol=TGOLN2 Isoform TGN48 of Trans-Golgi network integral membrane protein 2	1	auto	2	99	DSPSKSSAEAQTPEDTPNK	iTRAQ4plex@N-term; iTRAQ4plex(K)@5; Phospho(S)@7; iTRAQ4plex(K)@19	missed K-S@5	0.0724155	2500.24	2501.25	2500.17	2501.18	1	8	2.1.5.158.1	1	39.25	1743.99	39.25	2.03355	0.710736	1.66005	1.05291	2042.13	12.62	4064.83	14.27	2278.07	19.42	0
115	0.12	0.12	1.37	1.37	0	IPI:IPI00305374.5	Q96FV9	Gene_Symbol=THOC1 Isoform 1 of THO complex subunit 1	1	auto	0.119186	61.33	ENESPDVRR	iTRAQ4plex@N-term	missed R-R@8	-0.0592216	1244.56	1245.57	1244.62	1245.63	1	7	2.1.5.138.5	1	34.25	20181.3	34.25	0.544903	0.402812	0.909103	0.431523	10820.3	16.3	5771.14	21.56	6610.21	26.73	0
19	2.49	2.49	20.29	20.29	10.14	IPI:IPI01015569.1; IPI:IPI01014272.1; IPI:IPI01013265.1; IPI:IPI01012854.1; IPI:IPI01011913.1; IPI:IPI00816288.2; IPI:IPI00815642.1; IPI:IPI00719405.2; IPI:IPI00220828.9; IPI:IPI00220827.5; IPI:IPI00180240.2	P62328	Gene_Symbol=TMSL3 8 kDa protein; Gene_Symbol=TMSB4X TMSB4X protein (Fragment); Gene_Symbol=TMSB4X TMSB4X protein (Fragment); Gene_Symbol=TMSB4X TMSB4X protein (Fragment); Gene_Symbol=TMSB4X TMSB4X protein (Fragment); Gene_Symbol=TMSB4XP1 Similar to Thymosin beta-4; Gene_Symbol=TMSB4X TMSB4X protein (Fragment); Gene_Symbol=TMSL6 TMSL6 protein; Gene_Symbol=TMSB4X Thymosin beta-4; Gene_Symbol=TMSB10…	1	auto	0.485452	79.98	ETIEQEK	iTRAQ4plex@N-term; iTRAQ4plex(K)@7		-0.0129477	1163.61	1164.62	1163.63	1164.64	1	6	1.1.4.163.2	1	40.5	5409.91	40.5	0.991166	0.837129	1.06499	0.993702	2046.29	11.17	1985.26	12.6	1464.45	12.16	0
19	2.49	2.49	20.29	20.29	10.14	IPI:IPI01015569.1; IPI:IPI01014272.1; IPI:IPI01013265.1; IPI:IPI01012854.1; IPI:IPI01011913.1; IPI:IPI00816288.2; IPI:IPI00815642.1; IPI:IPI00719405.2; IPI:IPI00220828.9; IPI:IPI00220827.5; IPI:IPI00180240.2	P62328	Gene_Symbol=TMSL3 8 kDa protein; Gene_Symbol=TMSB4X TMSB4X protein (Fragment); Gene_Symbol=TMSB4X TMSB4X protein (Fragment); Gene_Symbol=TMSB4X TMSB4X protein (Fragment); Gene_Symbol=TMSB4X TMSB4X protein (Fragment); Gene_Symbol=TMSB4XP1 Similar to Thymosin beta-4; Gene_Symbol=TMSB4X TMSB4X protein (Fragment); Gene_Symbol=TMSL6 TMSL6 protein; Gene_Symbol=TMSB4X Thymosin beta-4; Gene_Symbol=TMSB10…	1	auto	2	99	KTETQEK	iTRAQ4plex@N-term; iTRAQ4plex(K)@1; iTRAQ4plex(K)@7	missed K-T@1	-0.0343607	1294.71	1295.72	1294.75	1295.75	1	8	1.1.4.121.1	1	30	4002.65	30	1.3786	0.236121	1.00863	0.459847	11572.7	22.3	15616.2	21.31	7843.82	32.75	0
103	0.15	0.15	2.894	2.894	0	IPI:IPI00384104.1; IPI:IPI00304589.5	Q9C0C2	Gene_Symbol=TNKS1BP1 TNKS1BP1 protein (Fragment); Gene_Symbol=TNKS1BP1 Isoform 1 of 182 kDa tankyrase-1-binding protein	1	auto	0.149354	65.77	RPSQGPPAR	iTRAQ4plex@N-term; Phospho(S)@3		0.124162	1188.71	1189.72	1188.59	1189.6	1	7	1.2.4.120.7	1	29.75	22439	29.75	0.872297	0.424599	1	0.594136	5841.97	15.88	4988.01	16.27	3925.75	20.74	0
129	0.09	0.09	2.63	0.8093	0	IPI:IPI00742743.1; IPI:IPI00657708.2; IPI:IPI00029778.3	Q12888	Gene_Symbol=TP53BP1 Isoform 2 of Tumor suppressor p53-binding protein 1; Gene_Symbol=TP53BP1 tumor suppressor p53-binding protein 1 isoform 2; Gene_Symbol=TP53BP1 Isoform 1 of Tumor suppressor p53-binding protein 1	1	auto	0.0872467	55.21	STPFIVPSSPTEQEGR	iTRAQ4plex@N-term; Phospho(S)@9		0.191304	1955.11	1956.12	1954.92	1955.92	1	7	1.2.4.286.6	1	71.25	17539.2	71.25	0.895255	1.07359	1.42315	1.02898	2040.17	13.24	1787.79	15.29	1951.1	15.58	0
35	2	2	18.39	3.344	3.344	IPI:IPI01008763.1	O14683	Gene_Symbol=TP53I11 Putative uncharacterized protein (Fragment)	1	auto	0	98.34	KHSQTDLVSR	iTRAQ4plex@N-term; iTRAQ4plex(K)@1; Phospho(S)@3	missed K-H@1	-0.0337515	1537.75	1538.76	1537.79	1538.79	1	8	1.1.4.169.3	1	42	33516.7	42	0.971687	0.682335	1.16363	0.729688	3905.79	18.06	3714.83	18.64	3054.13	17.24	0
35	2	2	18.39	3.344	3.344	IPI:IPI01008763.1	O14683	Gene_Symbol=TP53I11 Putative uncharacterized protein (Fragment)	1	auto	0	99	KHSQTDLVSR	iTRAQ4plex@N-term; iTRAQ4plex(K)@1; Phospho(S)@3	missed K-H@1	0.0883314	1537.87	1538.88	1537.79	1538.79	1	8	2.1.5.166.11	1	41.25	22237.3	41.25	0.428578	0.32016	0.613225	0.415062	11411.8	15.03	4787.28	13.97	4702.61	18.51	0
35	2	2	18.39	3.344	3.344	IPI:IPI01008763.1	O14683	Gene_Symbol=TP53I11 Putative uncharacterized protein (Fragment)	1	auto	2	99	KHSQTDLVSR	iTRAQ4plex@N-term; iTRAQ4plex(K)@1; Phospho(S)@3	missed K-H@1	0.147536	1537.93	1538.94	1537.79	1538.79	1	10	1.2.4.166.11	1	41.25	49075.3	41.25	1.78682	0.1756	1.07448	0.414624	11555.6	17.41	20210.5	18.23	8343.64	32.23	0
82	0.32	0.32	6.103	6.103	0	IPI:IPI01013543.1; IPI:IPI00797270.4; IPI:IPI00465028.7	P60174	Gene_Symbol=TPI1;TPI1P1 Triosephosphate isomerase; Gene_Symbol=TPI1;TPI1P1 Isoform 1 of Triosephosphate isomerase; Gene_Symbol=TPI1;TPI1P1 triosephosphate isomerase isoform 2	1	auto	0.317855	81.23	TATPQQAQEVHEK	iTRAQ4plex@N-term; iTRAQ4plex(K)@13		-0.0470843	1753.87	1754.88	1753.92	1754.93	1	7	1.1.4.161.2	1	40	4374.77	40	0.439864	3.46663	1.53744	1.5468	1333.3	17.94	574.05	18.34	1377.49	10.51	0
25	2.1	2.1	48.42	10.53	10.53	IPI:IPI00966664.1; IPI:IPI00642042.3; IPI:IPI00479185.1; IPI:IPI00477649.1; IPI:IPI00382894.2; IPI:IPI00218320.4; IPI:IPI00218319.3	P06753	Gene_Symbol=TPM3 Uncharacterized protein; Gene_Symbol=TPM3 Putative uncharacterized protein DKFZp686J1372; Gene_Symbol=TPM3 tropomyosin alpha-3 chain isoform 4; Gene_Symbol=TPM3 tropomyosin alpha-3 chain isoform 5; Gene_Symbol=TPM3 Uncharacterized protein; Gene_Symbol=TPM3 Isoform 3 of Tropomyosin alpha-3 chain; Gene_Symbol=TPM3 Isoform 2 of Tropomyosin alpha-3 chain	1	auto	0	27.22	IQLVEEELDR	iTRAQ4plex@N-term		0.129113	1386.88	1387.88	1386.75	1387.75	1	3	2.1.5.375.1	1	93.5	1890.11	93.5	0.01		2.04345	3.6421	319.34	7.65	0	18.43	438.51	12.03	0
25	2.1	2.1	48.42	10.53	10.53	IPI:IPI00966664.1; IPI:IPI00642042.3; IPI:IPI00479185.1; IPI:IPI00477649.1; IPI:IPI00382894.2; IPI:IPI00218320.4; IPI:IPI00218319.3	P06753	Gene_Symbol=TPM3 Uncharacterized protein; Gene_Symbol=TPM3 Putative uncharacterized protein DKFZp686J1372; Gene_Symbol=TPM3 tropomyosin alpha-3 chain isoform 4; Gene_Symbol=TPM3 tropomyosin alpha-3 chain isoform 5; Gene_Symbol=TPM3 Uncharacterized protein; Gene_Symbol=TPM3 Isoform 3 of Tropomyosin alpha-3 chain; Gene_Symbol=TPM3 Isoform 2 of Tropomyosin alpha-3 chain	1	auto	0.0979971	34.12	IQVLQQQADDAEER	iTRAQ4plex@N-term		-0.039338	1785.86	1786.87	1785.9	1786.91	1	5	1.1.4.276.2	1	68.75	3368.83	68.75	1.02394	2.38308	1.19005	2.54794	764.11	12.48	765.83	13.29	611.06	11.95	0
25	2.1	2.1	48.42	10.53	10.53	IPI:IPI00966664.1; IPI:IPI00642042.3; IPI:IPI00479185.1; IPI:IPI00477649.1; IPI:IPI00382894.2; IPI:IPI00218320.4; IPI:IPI00218319.3	P06753	Gene_Symbol=TPM3 Uncharacterized protein; Gene_Symbol=TPM3 Putative uncharacterized protein DKFZp686J1372; Gene_Symbol=TPM3 tropomyosin alpha-3 chain isoform 4; Gene_Symbol=TPM3 tropomyosin alpha-3 chain isoform 5; Gene_Symbol=TPM3 Uncharacterized protein; Gene_Symbol=TPM3 Isoform 3 of Tropomyosin alpha-3 chain; Gene_Symbol=TPM3 Isoform 2 of Tropomyosin alpha-3 chain	1	auto	2	99	IQLVEEELDR	iTRAQ4plex@N-term		0.054851	1386.8	1387.81	1386.75	1387.75	1	9	1.1.4.375.3	1	93.5	11502.4	93.5	0.784335	1.14937	1.20932	0.826614	2488.63	9.4	1910.58	20.74	2022.39	14.87	0
42	2	2	8.092	2.89	2.89	IPI:IPI00387144.5	Q9BQE3	Gene_Symbol=TUBA1C cDNA FLJ55956, highly similar to Tubulin alpha-6 chain	1	auto	2	99	AVFVDLEPTVIDEVR	iTRAQ4plex@N-term		0.0143921	1845.01	1846.02	1845	1846.01	1	9	1.1.4.442.2	1	110.25	4889.91	110.25	1.13044	2.23352	0.01		734.59	11.03	812.82	13.44	0	39.53	0
41	2	2	7.509	2.564	2.564	IPI:IPI00470779.2	P40222	Gene_Symbol=TXLNA Alpha-taxilin	1	auto	2	99	RPEGPGAQAPSSPR	iTRAQ4plex@N-term; Phospho(S)@12		0.0328032	1629.81	1630.82	1629.77	1630.78	1	9	2.1.5.145.2	1	36	11237.5	36	1.48994	0.31373	1.14287	0.590185	6555.3	16.15	9560.16	18.57	5034.46	27	0
41	2	2	7.509	2.564	2.564	IPI:IPI00470779.2	P40222	Gene_Symbol=TXLNA Alpha-taxilin	1	auto	0	25.51	RPEGPGAQAPSSPR	iTRAQ4plex@N-term; Phospho(S)@12		-0.0145534	1629.76	1630.77	1629.77	1630.78	1	6	1.1.4.148.3	1	36.75	23978.1	36.75	1.02751	0.599841	1.00032	0.78469	4398.6	18.47	4423.9	18.95	2956.77	19.6	0
96	0.19	0.19	6.704	6.704	0	IPI:IPI00401804.3; IPI:IPI00020887.3	P51809	Gene_Symbol=VAMP7 Isoform 3 of Vesicle-associated membrane protein 7; Gene_Symbol=VAMP7 Isoform 1 of Vesicle-associated membrane protein 7	1	auto	0.187755	70.54	TENLVDSSVTFK	iTRAQ4plex@N-term; Phospho(T)@1; iTRAQ4plex(K)@12		0.0629357	1706.9	1707.91	1706.84	1707.84	1	6	1.1.4.365.1	1	91	9472.87	91	0.603547	0.877585	0.638365	1.58015	3425	19.78	2023.37	13.37	1469.24	21.61	0
34	2	2	3.175	0.5045	0.5045	IPI:IPI00215631.1; IPI:IPI00009802.1	P13611	Gene_Symbol=VCAN Isoform Vint of Versican core protein; Gene_Symbol=VCAN Isoform V0 of Versican core protein	0	auto - discordant peptide type	0	41.51	QEIESETTSEEQIQEEK	Gln->pyro-Glu@N-term; Phospho(S)@9; iTRAQ4plex(K)@17		-0.0348226	2242.91	2243.92	2242.95	2243.96	1	7	1.1.4.226.5	0	56.25	19514.4	56.25	1.59728	2.17721	1.51472	2.3551	868.65	13.21	1358.09	21.16	884.18	15.9	0
34	2	2	3.175	0.5045	0.5045	IPI:IPI00215631.1; IPI:IPI00009802.1	P13611	Gene_Symbol=VCAN Isoform Vint of Versican core protein; Gene_Symbol=VCAN Isoform V0 of Versican core protein	0	auto - discordant peptide type	0	99	QEIESETTSEEQIQEEK	iTRAQ4plex@N-term; Phospho(S)@9; iTRAQ4plex(K)@17		0.279816	2404.36	2405.36	2404.08	2405.08	1	13	1.2.4.209.8	0	52	23066	52	0.649325	0.587237	2.42125	0.458601	4036.84	15.09	2565.71	11.62	6568.16	17.45	0
34	2	2	3.175	0.5045	0.5045	IPI:IPI00215631.1; IPI:IPI00009802.1	P13611	Gene_Symbol=VCAN Isoform Vint of Versican core protein; Gene_Symbol=VCAN Isoform V0 of Versican core protein	1	auto	0	99	QEIESETTSEEQIQEEK	iTRAQ4plex@N-term; Phospho(S)@9; iTRAQ4plex(K)@17		0.105012	2404.18	2405.19	2404.08	2405.08	1	12	2.1.5.209.8	1	52	6075.4	52	2.72903	0.563088	1.43768	0.930933	2225.83	11.22	5945.71	14.92	2150.39	16.83	0
34	2	2	3.175	0.5045	0.5045	IPI:IPI00215631.1; IPI:IPI00009802.1	P13611	Gene_Symbol=VCAN Isoform Vint of Versican core protein; Gene_Symbol=VCAN Isoform V0 of Versican core protein	0	auto - discordant peptide type	0	99	QEIESETTSEEQIQEEK	Gln->pyro-Glu@N-term; Phospho(S)@9; iTRAQ4plex(K)@17		0.160381	2243.11	2244.12	2242.95	2243.96	1	12	2.1.5.225.4	0	56	5317.4	56	1.60945	0.903123	2.76846	0.917411	2082.26	16.03	3280.32	15.49	3873.8	19.33	0
34	2	2	3.175	0.5045	0.5045	IPI:IPI00215631.1; IPI:IPI00009802.1	P13611	Gene_Symbol=VCAN Isoform Vint of Versican core protein; Gene_Symbol=VCAN Isoform V0 of Versican core protein	0	auto - discordant peptide type	2	99	QEIESETTSEEQIQEEK	Gln->pyro-Glu@N-term; Phospho(S)@9; iTRAQ4plex(K)@17		0.209209	2243.16	2244.16	2242.95	2243.96	1	11	1.2.4.225.4	0	56	29849.2	56	1.21277	0.896382	3.04301	0.700808	3016	17.2	3580.26	24.76	6167.35	25.12	0
34	2	2	3.175	0.5045	0.5045	IPI:IPI00215631.1; IPI:IPI00009802.1	P13611	Gene_Symbol=VCAN Isoform Vint of Versican core protein; Gene_Symbol=VCAN Isoform V0 of Versican core protein	1	auto	0	99	QEIESETTSEEQIQEEK	iTRAQ4plex@N-term; Phospho(S)@9; iTRAQ4plex(K)@17		-0.0163811	2404.06	2405.07	2404.08	2405.08	1	11	1.1.4.211.9	1	52.5	27688.8	52.5	5.02017	1.33933	4.33741	1.5279	758.36	9.57	3726.47	16.72	2210.39	19.04	0
30	2.02	2.02	6.561	2.584	1.491	IPI:IPI01014113.2; IPI:IPI01011952.1; IPI:IPI00307162.2; IPI:IPI00291175.7	P18206	Gene_Symbol=VCL Uncharacterized protein; Gene_Symbol=VCL cDNA FLJ59659, highly similar to Vinculin; Gene_Symbol=VCL Isoform 2 of Vinculin; Gene_Symbol=VCL Isoform 1 of Vinculin	1	auto	0	35.94	DPSASPGDAGEQAIR	iTRAQ4plex@N-term; Phospho(S)@5		-0.0247757	1693.72	1694.73	1693.74	1694.75	1	6	1.1.4.182.6	1	45.25	19238.3	45.25	0.67495	1.83548	1.30552	1.47826	1328.06	14.47	877.39	12.96	1165.1	11.64	0
30	2.02	2.02	6.561	2.584	1.491	IPI:IPI01014113.2; IPI:IPI01011952.1; IPI:IPI00307162.2; IPI:IPI00291175.7	P18206	Gene_Symbol=VCL Uncharacterized protein; Gene_Symbol=VCL cDNA FLJ59659, highly similar to Vinculin; Gene_Symbol=VCL Isoform 2 of Vinculin; Gene_Symbol=VCL Isoform 1 of Vinculin	1	auto	0	64.83	DPSASPGDAGEQAIR	iTRAQ4plex@N-term; Phospho(S)@5		0.0764631	1693.82	1694.83	1693.74	1694.75	1	7	2.1.5.180.3	1	44.75	4303.03	44.75	1.27667	0.746655	1.14709	1.0759	2586.44	13.77	3232.09	16.92	1993.71	18.64	0
30	2.02	2.02	6.561	2.584	1.491	IPI:IPI01014113.2; IPI:IPI01011952.1; IPI:IPI00307162.2; IPI:IPI00291175.7	P18206	Gene_Symbol=VCL Uncharacterized protein; Gene_Symbol=VCL cDNA FLJ59659, highly similar to Vinculin; Gene_Symbol=VCL Isoform 2 of Vinculin; Gene_Symbol=VCL Isoform 1 of Vinculin	1	auto	2	99	DPSASPGDAGEQAIR	iTRAQ4plex@N-term; Phospho(S)@5		0.188157	1693.93	1694.94	1693.74	1694.75	1	9	1.2.4.181.3	1	45	12799.1	45	0.431834	1.16452	1.50111	0.780356	3193.06	16.9	1349.67	14	3220.95	18.47	0
30	2.02	2.02	6.561	2.584	1.491	IPI:IPI01014113.2; IPI:IPI01011952.1; IPI:IPI00307162.2; IPI:IPI00291175.7	P18206	Gene_Symbol=VCL Uncharacterized protein; Gene_Symbol=VCL cDNA FLJ59659, highly similar to Vinculin; Gene_Symbol=VCL Isoform 2 of Vinculin; Gene_Symbol=VCL Isoform 1 of Vinculin	0	auto - discordant peptide type	0.0209071	52.66	GQGSSPVAMQK	iTRAQ4plex@N-term; Phospho(S)@5; Oxidation(M)@9; iTRAQ4plex(K)@11		-0.0531693	1472.64	1473.65	1472.69	1473.7	1	6	1.1.4.120.5	0	29.75	9501.37	29.75	1.02033	0.267082	1.45385	0.406368	9622.89	16.27	9610.57	19.87	9401.28	34.74	0
1	28.26	28.26	49.79	36.05	31.76	IPI:IPI00418471.6	P08670	Gene_Symbol=VIM Vimentin	0	auto - discordant peptide type	0	82.48	FLEQQNK	No iTRAQ4plex@N-term; iTRAQ4plex(K)@7		0.128466	1049.69	1050.7	1049.56	1050.57	1	6	1.2.4.179.6	0	44.5	7679.3	44.5	0.166232	1.73494	0.912991	0.772959	3935.56	14.4	640.36	10.86	2414.55	16.44	0
1	28.26	28.26	49.79	36.05	31.76	IPI:IPI00418471.6	P08670	Gene_Symbol=VIM Vimentin	1	auto	0	78.93	QQYESVAAK	Gln->pyro-Glu@N-term; iTRAQ4plex(K)@9		0.0202397	1149.6	1150.61	1149.58	1150.59	1	5	1.1.4.190.10	1	47.25	8640.82	47.25	0.996064	1.30579	0.01		1162.96	9.8	1133.85	11.31	0	55.67	0
1	28.26	28.26	49.79	36.05	31.76	IPI:IPI00418471.6	P08670	Gene_Symbol=VIM Vimentin	1	auto	0	87.19	QVQSLTCEVDALK	Gln->pyro-Glu@N-term; Methylthio(C)@7; iTRAQ4plex(K)@13		0.067279	1605.85	1606.86	1605.79	1606.79	1	6	1.1.4.416.1	1	103.75	4038.78	103.75	0.666833	1.21265	0.503657	1.55279	1945.38	14.11	1269.77	12.34	658.42	9.04	0
1	28.26	28.26	49.79	36.05	31.76	IPI:IPI00418471.6	P08670	Gene_Symbol=VIM Vimentin	0	auto - discordant peptide type	0	21.23	VELQELNDR	iTRAQ4plex@N-term; Deamidated(N)@7		0.098944	1259.75	1260.75	1259.65	1260.66	1	4	2.1.5.268.2	0	66.75	3123.82	66.75	0.251452	3.33096	0.01		1738.33	10.83	427.85	14	0	21.51	0
1	28.26	28.26	49.79	36.05	31.76	IPI:IPI00418471.6	P08670	Gene_Symbol=VIM Vimentin	0	auto - discordant peptide type	0	86.53	VELQELNDR	iTRAQ4plex@N-term; Deamidated(N)@7		-0.00865318	1259.64	1260.65	1259.65	1260.66	1	6	1.1.4.288.2	0	71.75	7389.35	71.75	0.369204	1.87972	0.824498	1.67647	1682.36	12.42	607.98	10.51	932.12	14.03	0
1	28.26	28.26	49.79	36.05	31.76	IPI:IPI00418471.6	P08670	Gene_Symbol=VIM Vimentin	0	auto - discordant peptide type	0	99	EMEENFAVEAANYQDTIGR	iTRAQ4plex@N-term; Oxidation(M)@2		0.0280435	2346.08	2347.09	2346.06	2347.06	1	9	1.1.4.353.9	0	88	47111.5	88	0.956991	1.91509	0.367891	3.13449	1326.88	16.39	1242.92	18.19	328.03	9.45	0
1	28.26	28.26	49.79	36.05	31.76	IPI:IPI00418471.6	P08670	Gene_Symbol=VIM Vimentin	1	auto	0	99	DGQVINETSQHHDDLE	iTRAQ4plex@N-term		0.188184	1980.08	1981.09	1979.89	1980.9	1	22	1.2.4.227.5	1	56.5	34118.5	56.5	0.709607	0.333794	0.711739	0.542513	10157.1	19.05	7054.9	19.48	4857.95	24.73	0
1	28.26	28.26	49.79	36.05	31.76	IPI:IPI00418471.6	P08670	Gene_Symbol=VIM Vimentin	1	auto	0.266001	45.75	QDVDNASLAR	iTRAQ4plex@N-term		-0.0146508	1231.61	1232.62	1231.63	1232.64	1	5	1.1.4.173.4	1	43	6607.92	43	1.51366	1.69981	0.783688	3.00468	1069.61	14.74	1584.74	15.77	563.29	15.04	0
1	28.26	28.26	49.79	36.05	31.76	IPI:IPI00418471.6	P08670	Gene_Symbol=VIM Vimentin	1	auto	2	99	QQYESVAAK	iTRAQ4plex@N-term; iTRAQ4plex(K)@9		-0.0145642	1310.69	1311.7	1310.71	1311.71	1	14	1.1.4.178.4	1	44.25	9432.91	44.25	0.450904	0.670838	0.435698	0.892088	4741.4	12.06	2092.64	12.99	1388.21	11.87	0
1	28.26	28.26	49.79	36.05	31.76	IPI:IPI00418471.6	P08670	Gene_Symbol=VIM Vimentin	1	auto	0	37.98	DGQVINETSQHHDDLE	iTRAQ4plex@N-term		-0.0139382	1979.88	1980.89	1979.89	1980.9	1	6	1.1.4.238.1	1	59.25	2833.62	59.25	1.1952	2.37845	0.346082	3.79028	847.08	16.61	990.99	13.34	197	6.39	0
1	28.26	28.26	49.79	36.05	31.76	IPI:IPI00418471.6	P08670	Gene_Symbol=VIM Vimentin	0	auto - discordant peptide type	0	99	VELQELNDR	iTRAQ4plex@N-term; Deamidated(N)@7		0.00294303	1259.65	1260.66	1259.65	1260.66	1	12	1.1.4.269.4	0	67	11924	67	0.621636	1.19675	0.822652	1.80585	1683.73	12.43	1024.5	9.65	930.79	15.34	0
1	28.26	28.26	49.79	36.05	31.76	IPI:IPI00418471.6	P08670	Gene_Symbol=VIM Vimentin	1	auto	0	58.98	QVDQLTNDK	Gln->pyro-Glu@N-term; iTRAQ4plex(K)@9		0.0973866	1186.69	1187.7	1186.6	1187.6	1	5	2.1.5.221.1	1	55	2298.8	55	0.355071	2.00746	0.01		1911.95	15.97	664.5	12.13	0	33.66	0
1	28.26	28.26	49.79	36.05	31.76	IPI:IPI00418471.6	P08670	Gene_Symbol=VIM Vimentin	1	auto	1.95861	98.85	FANYIDK	iTRAQ4plex@N-term; iTRAQ4plex(K)@7		0.012027	1157.64	1158.65	1157.63	1158.64	1	7	1.1.4.294.1	1	73.25	4623.1	73.25	0.6212	1.10356	0.461126	1.93047	2379.3	14.55	1446.72	13.29	737.28	13.5	0
1	28.26	28.26	49.79	36.05	31.76	IPI:IPI00418471.6	P08670	Gene_Symbol=VIM Vimentin	1	auto	0	99	EYQDLLNVK	iTRAQ4plex@N-term; iTRAQ4plex(K)@9		0.113526	1408.89	1409.9	1408.78	1409.79	1	9	2.1.5.329.2	1	82	2340.01	82	0.561087	1.31663	0.363795	2.62891	2204.59	11.23	1210.77	14.7	538.95	13.9	0
1	28.26	28.26	49.79	36.05	31.76	IPI:IPI00418471.6	P08670	Gene_Symbol=VIM Vimentin	1	auto	2	99	QVDQLTNDK	Gln->pyro-Glu@N-term; iTRAQ4plex(K)@9		-0.000844258	1186.59	1187.6	1186.6	1187.6	1	10	1.1.4.222.3	1	55.25	12173.6	55.25	0.518062	0.765342	0.625868	1.1669	3375	10.62	1711.43	11.94	1419.45	15.95	0
1	28.26	28.26	49.79	36.05	31.76	IPI:IPI00418471.6	P08670	Gene_Symbol=VIM Vimentin	1	auto	2	99	QVQSLTCEVDALK	iTRAQ4plex@N-term; Methylthio(C)@7; iTRAQ4plex(K)@13		0.0343849	1766.95	1767.96	1766.92	1767.92	1	8	1.1.4.377.1	1	94	4342.18	94	0.658058	0.800162	0.626347	1.01908	2987.65	13.72	1924.41	12.61	1257.5	11.44	0
1	28.26	28.26	49.79	36.05	31.76	IPI:IPI00418471.6	P08670	Gene_Symbol=VIM Vimentin	1	auto	0	99	DGQVINETSQHHDDLE	iTRAQ4plex@N-term		0.139234	1980.03	1981.04	1979.89	1980.9	1	20	2.1.5.227.7	1	56.5	5662.3	56.5	0.505755	1.16508	0.133298	2.4459	3594.65	18.46	1779.51	18.61	321.99	7.7	0
1	28.26	28.26	49.79	36.05	31.76	IPI:IPI00418471.6	P08670	Gene_Symbol=VIM Vimentin	1	auto	0.647817	77.45	KVESLQEEIAFLK	iTRAQ4plex@N-term; iTRAQ4plex(K)@1; iTRAQ4plex(K)@13	missed K-V@1	0.0691989	1965.22	1966.23	1965.15	1966.16	1	6	1.1.4.414.1	1	103.25	4763.08	103.25	0.201508	1.17226	0.569465	1.16442	3823.97	15.17	754.24	8.32	1463.34	16.02	0
1	28.26	28.26	49.79	36.05	31.76	IPI:IPI00418471.6	P08670	Gene_Symbol=VIM Vimentin	1	auto	0	99	ETNLDSLPLVDTHSK	iTRAQ4plex@N-term; Phospho(S)@6; iTRAQ4plex(K)@15		0.131024	2036.14	2037.14	2036.01	2037.01	1	12	2.1.5.323.5	1	80.5	7187.71	80.5	0.283477	0.924196	0.640309	0.744432	4734.11	12.55	1313.59	11.63	2037	14.17	0
1	28.26	28.26	49.79	36.05	31.76	IPI:IPI00418471.6	P08670	Gene_Symbol=VIM Vimentin	0	auto - discordant peptide type	0	99	QVDQLTNDK	iTRAQ4plex@N-term; Deamidated(N)@7; iTRAQ4plex(K)@9		-0.00321812	1348.7	1349.71	1348.71	1349.72	1	10	1.1.4.182.4	0	45.25	6427.07	45.25	0.444753	0.972808	0.374199	1.69042	2708.68	12.45	1179.18	10.11	681.12	11.08	0
1	28.26	28.26	49.79	36.05	31.76	IPI:IPI00418471.6	P08670	Gene_Symbol=VIM Vimentin	1	auto	2	99	SLYASSPGGVYATR	iTRAQ4plex@N-term; Phospho(S)@6		0.202625	1651.98	1652.98	1651.77	1652.78	1	8	1.2.4.257.5	1	64	16094.3	64	0.806142	0.788869	0.566433	1.53818	3137	13.53	2475.31	16.35	1194.06	17.63	0
1	28.26	28.26	49.79	36.05	31.76	IPI:IPI00418471.6	P08670	Gene_Symbol=VIM Vimentin	1	auto	0	99	ETNLDSLPLVDTHSK	iTRAQ4plex@N-term; iTRAQ4plex(K)@15		0.00142519	1956.04	1957.05	1956.04	1957.05	1	8	1.1.4.323.2	1	80.5	5595.41	80.5	0.683361	0.726241	0.675526	1.10169	3276.24	14.32	2191.44	12.71	1487.24	15.04	0
1	28.26	28.26	49.79	36.05	31.76	IPI:IPI00418471.6	P08670	Gene_Symbol=VIM Vimentin	1	auto	0	50.18	QVDQLTNDK	iTRAQ4plex@N-term; iTRAQ4plex(K)@9		0.174586	1347.9	1348.91	1347.72	1348.73	1	5	1.2.4.192.5	1	47.75	4971.9	47.75	0.673639	0.726758	0.974861	0.790377	3040.8	11.23	2005.02	12.55	1992.02	13.92	0
1	28.26	28.26	49.79	36.05	31.76	IPI:IPI00418471.6	P08670	Gene_Symbol=VIM Vimentin	1	auto	2	99	ETNLDSLPLVDTHSK	iTRAQ4plex@N-term; Phospho(S)@6; iTRAQ4plex(K)@15		-0.00196499	2036	2037.01	2036.01	2037.01	1	11	1.1.4.323.4	1	80.5	11994.5	80.5	0.546938	0.814915	0.983728	0.67018	4068.61	14.12	2178.15	16.06	2689.58	15.42	0
1	28.26	28.26	49.79	36.05	31.76	IPI:IPI00418471.6	P08670	Gene_Symbol=VIM Vimentin	1	auto	2	99	EMEENFAVEAANYQDTIGR	iTRAQ4plex@N-term		0.00480637	2330.07	2331.07	2330.06	2331.07	1	13	1.1.4.388.1	1	96.75	14967.6	96.75	0.169443	2.92514	0.439993	1.85523	3365.73	15.69	558.22	16.12	995.15	17.87	0
1	28.26	28.26	49.79	36.05	31.76	IPI:IPI00418471.6	P08670	Gene_Symbol=VIM Vimentin	1	auto	2	99	EYQDLLNVK	iTRAQ4plex@N-term; iTRAQ4plex(K)@9		-0.00424123	1408.78	1409.78	1408.78	1409.79	1	13	1.1.4.329.2	1	82	14545.7	82	0.470158	0.357883	0.517196	0.571135	9164.13	16.44	4217.34	13.06	3185	17.27	0
1	28.26	28.26	49.79	36.05	31.76	IPI:IPI00418471.6	P08670	Gene_Symbol=VIM Vimentin	1	auto	0	99	FADLSEAANR	iTRAQ4plex@N-term		0.101021	1236.72	1237.73	1236.62	1237.63	1	15	2.1.5.272.5	1	67.75	10808.5	67.75	0.577635	0.692175	0.515964	0.945782	3742.01	14.46	2115.74	12.15	1297.44	11.2	0
1	28.26	28.26	49.79	36.05	31.76	IPI:IPI00418471.6	P08670	Gene_Symbol=VIM Vimentin	1	auto	0	99	EMEENFAVEAANYQDTIGR	iTRAQ4plex@N-term		0.239422	2330.3	2331.31	2330.06	2331.07	1	8	1.2.4.388.1	1	96.75	11199	96.75	0.420002	1.51571	0.375914	2.47491	2446.93	19.42	1005.95	12.99	618.12	14.49	0
1	28.26	28.26	49.79	36.05	31.76	IPI:IPI00418471.6	P08670	Gene_Symbol=VIM Vimentin	0	auto - discordant peptide type	0	99	ETNLDSLPLVDTHSK	iTRAQ4plex@N-term; Phospho(S)@6; iTRAQ4plex(K)@15		0.22807	2036.23	2037.24	2036.01	2037.01	1	14	1.2.4.325.4	0	81	12013.5	81	0.366696	0.514369	0.708354	0.382651	7420.09	14.03	2663.29	12.74	3532.02	11.75	0
1	28.26	28.26	49.79	36.05	31.76	IPI:IPI00418471.6	P08670	Gene_Symbol=VIM Vimentin	1	auto	0	33.02	SSVPGVR	iTRAQ4plex@N-term; Phospho(S)@2		0.0408386	924.496	925.503	924.455	925.462	1	6	2.1.5.147.6	1	36.5	26931	36.5	0.700799	0.24471	0.243453	1.00982	15193.2	21.16	10421.9	20.97	2485.58	24.86	0
1	28.26	28.26	49.79	36.05	31.76	IPI:IPI00418471.6	P08670	Gene_Symbol=VIM Vimentin	1	auto	0.247952	43.45	SVSSSSYR	iTRAQ4plex@N-term		0.0364782	1015.54	1016.55	1015.51	1016.51	1	6	2.1.5.144.2	1	35.75	3468.5	35.75	0.699356	0.369709	0.155196	2.14699	6922.29	11.9	4738.62	15.51	721.93	15.45	0
1	28.26	28.26	49.79	36.05	31.76	IPI:IPI00418471.6	P08670	Gene_Symbol=VIM Vimentin	1	auto	0	99	FADLSEAANR	iTRAQ4plex@N-term		0.15461	1236.78	1237.78	1236.62	1237.63	1	13	1.2.4.272.1	1	67.75	12297.4	67.75	0.262454	0.76786	0.506768	0.727376	6620.51	14.85	1700.78	12.49	2254.57	15.6	0
1	28.26	28.26	49.79	36.05	31.76	IPI:IPI00418471.6	P08670	Gene_Symbol=VIM Vimentin	1	auto	0	99	VELQELNDR	iTRAQ4plex@N-term		0.154859	1258.82	1259.83	1258.66	1259.67	1	13	1.2.4.273.3	1	68	30930.6	68	0.553069	0.30966	0.557218	0.506254	11051.9	15.78	5983.02	16.44	4138.34	20.1	0
1	28.26	28.26	49.79	36.05	31.76	IPI:IPI00418471.6	P08670	Gene_Symbol=VIM Vimentin	1	auto	0	72.06	QVDQLTNDK	Gln->pyro-Glu@N-term; iTRAQ4plex(K)@9		0.135473	1186.73	1187.74	1186.6	1187.6	1	6	1.2.4.220.2	1	54.75	5602.51	54.75	0.507985	0.831358	0.720431	0.937368	3344.19	12	1662.82	12.47	1619	14.02	0
1	28.26	28.26	49.79	36.05	31.76	IPI:IPI00418471.6	P08670	Gene_Symbol=VIM Vimentin	1	auto	0	99	QVDQLTNDK	iTRAQ4plex@N-term; iTRAQ4plex(K)@9		0.0306413	1347.75	1348.76	1347.72	1348.73	1	13	1.1.4.194.3	1	48.25	6912.64	48.25	0.540787	0.939944	0.23864	3.53869	2940.13	11.63	1556.31	13.27	471.49	16.58	0
1	28.26	28.26	49.79	36.05	31.76	IPI:IPI00418471.6	P08670	Gene_Symbol=VIM Vimentin	0	auto - discordant peptide type	0	82.48	FLEQQNK	No iTRAQ4plex@N-term; iTRAQ4plex(K)@7		-0.000701442	1049.56	1050.57	1049.56	1050.57	1	5	1.1.4.181.5	0	45	10881.5	45	0.442979	1.0777	0.862297	1.12969	2598.61	14.38	1126.75	10.42	1505.78	14.83	0
1	28.26	28.26	49.79	36.05	31.76	IPI:IPI00418471.6	P08670	Gene_Symbol=VIM Vimentin	1	auto	0.16813	32.13	LRSSVPGVR	iTRAQ4plex@N-term; Phospho(S)@4	missed R-S@2	0.0884516	1193.73	1194.74	1193.64	1194.65	1	6	2.1.5.210.4	1	52.25	14421.9	52.25	0.640603	0.481545	0.44364	1.05972	4654.47	12.56	2918.52	11.64	1387.6	14.22	0
1	28.26	28.26	49.79	36.05	31.76	IPI:IPI00418471.6	P08670	Gene_Symbol=VIM Vimentin	0	auto - discordant peptide type	0	99	EEAENTLQSFR	iTRAQ4plex@N-term		1.13946	1467.85	1468.86	1466.71	1467.72	1	12	1.1.4.281.2	0	70	5641.94	70	0.60791	0.637323	0.981339	0.621043	5072.45	17.14	3018.29	16.31	3345.03	17.43	0
1	28.26	28.26	49.79	36.05	31.76	IPI:IPI00418471.6	P08670	Gene_Symbol=VIM Vimentin	1	auto	0	95.86	FLEQQNK	iTRAQ4plex@N-term; iTRAQ4plex(K)@7		0.141272	1193.81	1194.81	1193.66	1194.67	1	9	1.2.4.229.6	1	57	16997.3	57	0.584719	0.184301	0.88957	0.206677	17348.6	17.19	9929.24	15.43	10370.7	18.81	0
1	28.26	28.26	49.79	36.05	31.76	IPI:IPI00418471.6	P08670	Gene_Symbol=VIM Vimentin	1	auto	0	99	EEAENTLQSFR	iTRAQ4plex@N-term		0.127815	1466.84	1467.85	1466.71	1467.72	1	12	2.1.5.281.1	1	70	5533.7	70	0.565424	0.691438	0.795697	0.604798	5523.27	15.65	3056.85	19.28	2953.3	15.78	0
1	28.26	28.26	49.79	36.05	31.76	IPI:IPI00418471.6	P08670	Gene_Symbol=VIM Vimentin	1	auto	0	99	EYQDLLNVK	iTRAQ4plex@N-term; iTRAQ4plex(K)@9		0.154176	1408.93	1409.94	1408.78	1409.79	1	10	1.2.4.330.5	1	82.25	8298.12	82.25	0.410708	1.47844	0.673998	0.757897	4000.22	12.93	1608.13	23.2	1811.78	12.42	0
1	28.26	28.26	49.79	36.05	31.76	IPI:IPI00418471.6	P08670	Gene_Symbol=VIM Vimentin	1	auto	2	99	FADLSEAANR	iTRAQ4plex@N-term		-0.00794507	1236.61	1237.62	1236.62	1237.63	1	14	1.1.4.273.6	1	68	31248.2	68	0.420376	0.432261	0.411754	0.839657	7479.22	15.34	3077.5	11.71	2069.46	16.85	0
1	28.26	28.26	49.79	36.05	31.76	IPI:IPI00418471.6	P08670	Gene_Symbol=VIM Vimentin	1	auto	0	99	VELQELNDR	iTRAQ4plex@N-term		0.0960211	1258.76	1259.77	1258.66	1259.67	1	12	2.1.5.273.1	1	68	10895.6	68	0.580438	0.533914	0.335219	1.19808	5687.73	15.46	3231.46	14.85	1281.24	14.95	0
1	28.26	28.26	49.79	36.05	31.76	IPI:IPI00418471.6	P08670	Gene_Symbol=VIM Vimentin	1	auto	0.966576	89.22	SSVPGVR	iTRAQ4plex@N-term; Phospho(S)@2		0.0108826	924.466	925.473	924.455	925.462	1	8	1.1.4.151.8	1	37.5	52018.8	37.5	0.623081	0.566081	0.505046	1.14693	5115.26	14.77	3119.72	15.19	1736.05	19.27	0
1	28.26	28.26	49.79	36.05	31.76	IPI:IPI00418471.6	P08670	Gene_Symbol=VIM Vimentin	1	auto	0	20.43	SSVPGVR	iTRAQ4plex@N-term; Phospho(S)@2		0.133124	924.588	925.596	924.455	925.462	1	6	1.2.4.148.3	1	36.75	39349.1	36.75	0.306169	0.600366	0.265422	1.14985	10485.4	19.88	3142.32	17.9	1870.19	21.21	0
1	28.26	28.26	49.79	36.05	31.76	IPI:IPI00418471.6	P08670	Gene_Symbol=VIM Vimentin	0	auto - shared MS/MS	2	99	VELQELNDR	iTRAQ4plex@N-term		-0.00653066	1258.66	1259.66	1258.66	1259.67	1	15	1.1.4.274.2	0	68.25	45910.6	68.25	0.837743	0.343468	0.612702	0.587851	9854	19.42	8080.29	22.73	4057.19	22.47	0
1	28.26	28.26	49.79	36.05	31.76	IPI:IPI00418471.6	P08670	Gene_Symbol=VIM Vimentin	1	auto	2	99	DGQVINETSQHHDDLE	iTRAQ4plex@N-term		-0.0357879	1979.86	1980.87	1979.89	1980.9	1	22	1.1.4.228.3	1	56.75	41683	56.75	0.540044	0.698808	0.734557	0.906434	5135.05	19.51	2714.42	15.92	2534.74	20.86	0
1	28.26	28.26	49.79	36.05	31.76	IPI:IPI00418471.6	P08670	Gene_Symbol=VIM Vimentin	1	auto	0	99	EEAENTLQSFR	iTRAQ4plex@N-term		-0.015403	1466.7	1467.7	1466.71	1467.72	1	9	1.1.4.283.5	1	70.5	43922.4	70.5	0.927989	0.374585	1.02984	0.542719	9583.61	23.36	8705.14	24.76	6632.26	32.16	0
1	28.26	28.26	49.79	36.05	31.76	IPI:IPI00418471.6	P08670	Gene_Symbol=VIM Vimentin	1	auto	2	99	FLEQQNK	iTRAQ4plex@N-term; iTRAQ4plex(K)@7		0.102209	1193.77	1194.77	1193.66	1194.67	1	8	2.1.5.228.9	1	56.75	4505.45	56.75	0.679131	0.266011	0.397843	0.567964	8687.07	11.92	5774.71	13.16	2322.46	12.8	0
1	28.26	28.26	49.79	36.05	31.76	IPI:IPI00418471.6	P08670	Gene_Symbol=VIM Vimentin	1	auto	0	99	FLEQQNK	iTRAQ4plex@N-term; iTRAQ4plex(K)@7		-0.00510291	1193.66	1194.67	1193.66	1194.67	1	9	1.1.4.231.8	1	57.5	37098.7	57.5	0.606962	0.156279	0.307756	0.457921	19995.8	15.59	11879.6	16.09	4135.32	18.66	0
1	28.26	28.26	49.79	36.05	31.76	IPI:IPI00418471.6	P08670	Gene_Symbol=VIM Vimentin	1	auto	2	99	EEAENTLQSFR	iTRAQ4plex@N-term		0.153449	1466.87	1467.87	1466.71	1467.72	1	16	1.2.4.281.4	1	70	24835.1	70	0.559403	0.242284	0.658428	0.393575	14714.2	16.96	8056.87	17.17	6510.43	24.5	0
24	2.15	2.15	14.17	6.15	6.15	IPI:IPI00643351.1	P67809	Gene_Symbol=YBX1 Protein	1	auto	2	99	EDGNEEDKENQGDETQGQQPPQR	iTRAQ4plex@N-term; iTRAQ4plex(K)@8	missed K-E@8	-0.00287862	2915.3	2916.3	2915.3	2916.31	1	8	1.1.4.147.7	1	36.5	11029.5	36.5	0.808672	3.07945	1.08216	3.26391	755.8	19.39	598.25	10.19	549.62	11.09	0
24	2.15	2.15	14.17	6.15	6.15	IPI:IPI00643351.1	P67809	Gene_Symbol=YBX1 Protein	1	auto	0.153045	46.21	NEGSESAPEGQAQQR	iTRAQ4plex@N-term; Phospho(S)@4		0.0652477	1810.83	1811.83	1810.76	1811.77	1	7	2.1.5.114.2	1	28.25	2426.41	28.25	1.08199	0.625144	2.3928	0.602406	3664.77	16.53	3881.27	16.8	5892.72	23.53	0
61	2	2	4.721	4.721	4.721	IPI:IPI00974544.1; IPI:IPI00000816.1	P62258	Gene_Symbol=YWHAE Isoform SV of 14-3-3 protein epsilon; Gene_Symbol=YWHAE Isoform 1 of 14-3-3 protein epsilon	1	auto	0	99	EALQDVEDENQ	iTRAQ4plex@N-term		0.150759	1432.79	1433.8	1432.64	1433.65	1	11	1.2.4.219.7	1	54.5	19586.4	54.5	0.714606	0.446793	0.987536	0.577159	5994.98	17.8	4193.32	14	3978.36	19.69	0
61	2	2	4.721	4.721	4.721	IPI:IPI00974544.1; IPI:IPI00000816.1	P62258	Gene_Symbol=YWHAE Isoform SV of 14-3-3 protein epsilon; Gene_Symbol=YWHAE Isoform 1 of 14-3-3 protein epsilon	1	auto	0	99	EALQDVEDENQ	iTRAQ4plex@N-term		0.0980244	1432.74	1433.75	1432.64	1433.65	1	11	2.1.5.219.2	1	54.5	6012.7	54.5	1.26377	0.459126	1.63479	0.596216	3204.46	10.91	3963.92	12.21	3520.3	17.23	0
61	2	2	4.721	4.721	4.721	IPI:IPI00974544.1; IPI:IPI00000816.1	P62258	Gene_Symbol=YWHAE Isoform SV of 14-3-3 protein epsilon; Gene_Symbol=YWHAE Isoform 1 of 14-3-3 protein epsilon	1	auto	2	99	EALQDVEDENQ	iTRAQ4plex@N-term		-0.0008264	1432.64	1433.65	1432.64	1433.65	1	10	1.1.4.220.7	1	54.75	15380.5	54.75	1.02807	0.914603	1.15182	1.00255	2369.89	13.58	2384.82	17	1834.33	15.09	0
54	2	2	13.53	9.662	9.662	IPI:IPI00910779.1; IPI:IPI00220642.7	P61981	Gene_Symbol=YWHAG cDNA FLJ52141, highly similar to 14-3-3 protein gamma; Gene_Symbol=YWHAG 14-3-3 protein gamma	1	auto	0	99	DNLTLWTSDQQDDDGGEGNN	iTRAQ4plex@N-term		0.143854	2337.12	2338.13	2336.98	2337.98	1	19	2.1.5.326.4	1	81.25	7745.5	81.25	2.54021	1.1483	3.1064	1.28668	1396.93	14.43	3473.35	17.42	2916.05	22.37	0
54	2	2	13.53	9.662	9.662	IPI:IPI00910779.1; IPI:IPI00220642.7	P61981	Gene_Symbol=YWHAG cDNA FLJ52141, highly similar to 14-3-3 protein gamma; Gene_Symbol=YWHAG 14-3-3 protein gamma	1	auto	0	99	DNLTLWTSDQQDDDGGEGNN	iTRAQ4plex@N-term		0.252741	2337.23	2338.24	2336.98	2337.98	1	17	1.2.4.326.3	1	81.25	38407	81.25	0.533148	0.449738	1.25221	0.406288	8387.46	14.65	4377.05	18.14	7057.82	25.89	0
54	2	2	13.53	9.662	9.662	IPI:IPI00910779.1; IPI:IPI00220642.7	P61981	Gene_Symbol=YWHAG cDNA FLJ52141, highly similar to 14-3-3 protein gamma; Gene_Symbol=YWHAG 14-3-3 protein gamma	1	auto	0	99	DNLTLWTSDQQDDDGGEGNN	iTRAQ4plex@N-term		-0.0192627	2336.96	2337.96	2336.98	2337.98	1	15	1.1.4.325.8	1	81	33881.5	81	1.27603	0.60838	1.70416	0.710435	3596.92	13.05	4492.59	21.94	4119.13	25.16	0
54	2	2	13.53	9.662	9.662	IPI:IPI00910779.1; IPI:IPI00220642.7	P61981	Gene_Symbol=YWHAG cDNA FLJ52141, highly similar to 14-3-3 protein gamma; Gene_Symbol=YWHAG 14-3-3 protein gamma	0	auto - discordant peptide type	2	99	DNLTLWTSDQQDDDGGEGNN	iTRAQ4plex@N-term		-1.75825	2335.22	2336.22	2336.98	2337.98	1	18	1.2.4.325.1	0	81	6831.23	81	0.652896	0.542803	1.52712	0.474469	6469.29	16.05	4134.32	19.96	6638.85	26.85	0
45	2	2	19.59	9.388	9.388	IPI:IPI00021263.3	P63104	Gene_Symbol=YWHAZ 14-3-3 protein zeta/delta	1	auto	0	99	DNLTLWTSDTQGDEAEAGEGGEN	iTRAQ4plex@N-term		0.244649	2552.34	2553.34	2552.09	2553.1	1	8	1.2.4.341.5	1	85	8733.58	85	0.784086	1.16378	0.383165	2.30261	1752.54	12.73	1345.04	12.23	451.25	9.86	0
45	2	2	19.59	9.388	9.388	IPI:IPI00021263.3	P63104	Gene_Symbol=YWHAZ 14-3-3 protein zeta/delta	1	auto	2	99	DNLTLWTSDTQGDEAEAGEGGEN	iTRAQ4plex@N-term		-0.0260235	2552.06	2553.07	2552.09	2553.1	1	8	1.1.4.339.5	1	84.5	12008.1	84.5	1.13532	1.33868	0.213532	4.24551	1408.03	13.68	1564.71	14.41	202.04	8.35	0
132	0.09	0.09	1.406	1.406	0	IPI:IPI00646853.5; IPI:IPI00645281.3; IPI:IPI00432409.2; IPI:IPI00301844.2	Q9H4I2	Gene_Symbol=ZHX3 Uncharacterized protein; Gene_Symbol=ZHX3 Uncharacterized protein; Gene_Symbol=ZHX3 Uncharacterized protein; Gene_Symbol=ZHX3 Zinc fingers and homeoboxes protein 3	0	auto - shared MS/MS	0.0893756	56.23	YPEEQLK	iTRAQ4plex@N-term; iTRAQ4plex(K)@7		0.152505	1193.81	1194.81	1193.65	1194.66	1	8	1.2.4.229.6	0	57	16997.3	57	0.584719	0.184301	0.88957	0.206677	17348.6	17.19	9929.24	15.43	10370.7	18.81	0
114	0.12	0.12	4.969	4.969	0	RRRRRIPI:IPI00743814.1; IPI:IPI00384387.1	Q16629	REVERSED Gene_Symbol=- Similar to Extensin; Gene_Symbol=SRSF7 Heat-shock suppressed protein 1	0	auto - shared MS/MS	0.120331	61.48	RKPLSTRR	iTRAQ4plex@N-term; iTRAQ4plex(K)@2; Phospho(T)@6	missed R-K@1; missed R-R@7	-0.0833156	1380.71	1381.72	1380.8	1381.8	1	5	1.1.4.288.3	0	71.75	8482.9	71.75	1.84262	2.03552	2.50381	1.92791	603.54	8.97	1088.54	15.14	1015.48	12.47	0
97	0.17	0.17	0.6267	0.6267	0	RRRRRIPI:IPI00658047.1; RRRRRIPI:IPI00296965.4	Q9UKP5	REVERSED Gene_Symbol=ADAMTS6 Isoform 1 of A disintegrin and metalloproteinase with thrombospondin motifs 6; REVERSED Gene_Symbol=ADAMTS6 Isoform 2 of A disintegrin and metalloproteinase with thrombospondin motifs 6	0	auto - shared MS/MS	0.166216	67.5	TIPVNFK	iTRAQ4plex@N-term; iTRAQ4plex(K)@7		-0.0361988	1105.64	1106.64	1105.67	1106.68	1	8	1.1.4.268.4	0	66.75	17596	66.75	1.37534	0.39157	1.73707	0.526781	4454.48	13.03	5996.66	15.61	5199.7	22.78	0
97	0.17	0.17	0.6267	0.6267	0	RRRRRIPI:IPI00658047.1; RRRRRIPI:IPI00296965.4	Q9UKP5	REVERSED Gene_Symbol=ADAMTS6 Isoform 1 of A disintegrin and metalloproteinase with thrombospondin motifs 6; REVERSED Gene_Symbol=ADAMTS6 Isoform 2 of A disintegrin and metalloproteinase with thrombospondin motifs 6	0	auto - shared MS/MS	0	67.28	TIPVNFK	iTRAQ4plex@N-term; iTRAQ4plex(K)@7		0.117027	1105.79	1106.8	1105.67	1106.68	1	8	1.2.4.268.3	0	66.75	11377	66.75	1.29893	0.282468	1.22405	0.450178	7407.67	17.2	9418.29	15.15	6093.17	23.5	0
97	0.17	0.17	0.6267	0.6267	0	RRRRRIPI:IPI00658047.1; RRRRRIPI:IPI00296965.4	Q9UKP5	REVERSED Gene_Symbol=ADAMTS6 Isoform 1 of A disintegrin and metalloproteinase with thrombospondin motifs 6; REVERSED Gene_Symbol=ADAMTS6 Isoform 2 of A disintegrin and metalloproteinase with thrombospondin motifs 6	0	auto - shared MS/MS	0	49.97	TIPVNFK	iTRAQ4plex@N-term; iTRAQ4plex(K)@7		0.0556256	1105.73	1106.74	1105.67	1106.68	1	8	2.1.5.267.8	0	66.5	7209.61	66.5	0.855359	0.56014	1.19244	0.609557	3918.5	12.68	3280.74	15	3139.93	16.22	0
160	0.05	0.06	2.284	0	0	RRRRRIPI:IPI00946597.1; RRRRRIPI:IPI00019353.4	Q53H12	REVERSED Gene_Symbol=AGK Uncharacterized protein; REVERSED Gene_Symbol=AGK Isoform 1 of Acylglycerol kinase, mitochondrial	0	auto - shared MS/MS	0	41.22	SGITIFDGK	iTRAQ4plex@N-term; Phospho(S)@1; iTRAQ4plex(K)@9		0.179376	1304.84	1305.85	1304.66	1305.67	1	5	2.1.5.323.3	0	80.5	2893.33	80.5	0.849209	0.853312	1.23028	1.05589	1780.17	11.2	1479.72	8.53	1471.73	12.48	0
160	0.05	0.06	2.284	0	0	RRRRRIPI:IPI00946597.1; RRRRRIPI:IPI00019353.4	Q53H12	REVERSED Gene_Symbol=AGK Uncharacterized protein; REVERSED Gene_Symbol=AGK Isoform 1 of Acylglycerol kinase, mitochondrial	0	auto - shared MS/MS	0.051587	46.13	SGITIFDGK	iTRAQ4plex@N-term; Phospho(S)@1; iTRAQ4plex(K)@9		0.0713836	1304.73	1305.74	1304.66	1305.67	1	9	1.1.4.325.4	0	81	5415.73	81	0.975657	0.812495	1.42983	0.801605	2521.7	13.78	2408.21	14.48	2422.94	14.21	0
141	0.07	0.07	0.8435	0.2362	0	RRRRRIPI:IPI00642422.2; RRRRRIPI:IPI00020546.2	Q9NR48	REVERSED Gene_Symbol=ASH1L Isoform 2 of Probable histone-lysine N-methyltransferase ASH1L; REVERSED Gene_Symbol=ASH1L Isoform 1 of Probable histone-lysine N-methyltransferase ASH1L	0	auto - shared MS/MS	0.0716041	51.45	FIDLKDR	iTRAQ4plex@N-term; iTRAQ4plex(K)@5	missed K-D@5	0.0658238	1193.77	1194.77	1193.7	1194.71	1	7	2.1.5.228.9	0	56.75	4505.45	56.75	0.679131	0.266011	0.397843	0.567964	8687.07	11.92	5774.71	13.16	2322.46	12.8	0
90	0.23	0.23	0.5431	0.5431	0	RRRRRIPI:IPI00888868.5	Q5VYJ5	REVERSED Gene_Symbol=C10orf112 MAM and LDL-receptor class A domain-containing protein C10orf112	0	auto - shared MS/MS	0.230623	74.88	ATGLTNDK	iTRAQ4plex@N-term; Phospho(T)@2; iTRAQ4plex(K)@8		0.146787	1186.73	1187.74	1186.58	1187.59	1	6	1.2.4.220.2	0	54.75	5602.51	54.75	0.507985	0.831358	0.720431	0.937368	3344.19	12	1662.82	12.47	1619	14.02	0
90	0.23	0.23	0.5431	0.5431	0	RRRRRIPI:IPI00888868.5	Q5VYJ5	REVERSED Gene_Symbol=C10orf112 MAM and LDL-receptor class A domain-containing protein C10orf112	0	auto - shared MS/MS	0	59.44	ATGLTNDK	iTRAQ4plex@N-term; Phospho(T)@2; iTRAQ4plex(K)@8		0.108701	1186.69	1187.7	1186.58	1187.59	1	5	2.1.5.221.1	0	55	2298.8	55	0.355071	2.00746	0.01		1911.95	15.97	664.5	12.13	0	33.66	0
148	0.06	0.07	2.147	0	0	RRRRRIPI:IPI00398117.7	P0C671	REVERSED Gene_Symbol=C6orf222 Uncharacterized protein C6orf222	1	auto	0.0634863	49.2	ILFSQHDSDEGGRR	iTRAQ4plex@N-term	missed R-R@13	-0.152497	1759.72	1760.73	1759.87	1760.88	1	7	1.1.4.289.4	1	72	80436.1	72	0.677507	0.75162	1.73232	0.491885	5562.44	19.4	3688.78	24.56	6475.24	22.46	0
148	0.06	0.07	2.147	0	0	RRRRRIPI:IPI00398117.7	P0C671	REVERSED Gene_Symbol=C6orf222 Uncharacterized protein C6orf222	1	auto	0	45.26	ILFSQHDSDEGGRR	iTRAQ4plex@N-term	missed R-R@13	-0.00706186	1759.87	1760.87	1759.87	1760.88	1	7	2.1.5.289.4	1	72	29095.3	72	0.670139	0.967148	1.82644	0.61672	4036.96	16.89	2648.03	23.09	4954.77	22.45	0
81	0.35	0.35	1.412	1.412	0	RRRRRIPI:IPI00103604.3; IPI:IPI00375443.3; IPI:IPI00011473.4	Q8WXS5	REVERSED Gene_Symbol=CACNG8 Voltage-dependent calcium channel gamma-8 subunit; Gene_Symbol=TRIM55 Isoform 1 of Tripartite motif-containing protein 55; Gene_Symbol=TRIM55 Isoform 3 of Tripartite motif-containing protein 55	0	auto - shared MS/MS	0	81.44	AAVSGK	iTRAQ4plex@N-term; iTRAQ4plex(K)@6	cleaved G-A@N-term	0.08911	819.595	820.602	819.506	820.513	1	8	1.2.4.195.1	0	48.5	11981.7	48.5	1.72583	0.32713	1.25677	0.542404	5564.28	15.58	9399.62	15.9	4699.23	21.83	0
81	0.35	0.35	1.412	1.412	0	RRRRRIPI:IPI00103604.3; IPI:IPI00375443.3; IPI:IPI00011473.4	Q8WXS5	REVERSED Gene_Symbol=CACNG8 Voltage-dependent calcium channel gamma-8 subunit; Gene_Symbol=TRIM55 Isoform 1 of Tripartite motif-containing protein 55; Gene_Symbol=TRIM55 Isoform 3 of Tripartite motif-containing protein 55	0	auto - shared MS/MS	0.350665	83.11	AAVSGK	iTRAQ4plex@N-term; iTRAQ4plex(K)@6	cleaved G-A@N-term	0.00673268	819.513	820.52	819.506	820.513	1	8	1.1.4.198.5	0	49.25	22202.8	49.25	1.00741	0.667009	1.86381	0.646531	3109.71	14.81	3066.4	14.32	3894.79	17.03	0
81	0.35	0.35	1.412	1.412	0	RRRRRIPI:IPI00103604.3; IPI:IPI00375443.3; IPI:IPI00011473.4	Q8WXS5	REVERSED Gene_Symbol=CACNG8 Voltage-dependent calcium channel gamma-8 subunit; Gene_Symbol=TRIM55 Isoform 1 of Tripartite motif-containing protein 55; Gene_Symbol=TRIM55 Isoform 3 of Tripartite motif-containing protein 55	0	auto - shared MS/MS	0	52.41	AAVSGK	iTRAQ4plex@N-term; iTRAQ4plex(K)@6	cleaved G-A@N-term	0.00952018	819.515	820.523	819.506	820.513	1	6	2.1.5.194.2	0	48.25	5601.4	48.25	1.70669	0.527605	1.26624	0.832416	3179.92	14.01	5312.21	15.42	2705.79	19.11	0
165	0.05	0.05	3.693	0	0	RRRRRIPI:IPI00916264.1; RRRRRIPI:IPI00847886.1; RRRRRIPI:IPI00065415.2	Q96M89	REVERSED Gene_Symbol=CCDC138 Protein; REVERSED Gene_Symbol=CCDC138 Isoform 2 of Coiled-coil domain-containing protein 138; REVERSED Gene_Symbol=CCDC138 Isoform 1 of Coiled-coil domain-containing protein 138	0	no quant	0.0467237	44.62	SLANEHRFLLQER	iTRAQ4plex@N-term	missed R-F@7	-0.0168203	1755.93	1756.94	1755.95	1756.96	1	5	1.1.4.479.2	0	119.5	5490.71	119.5	0	0	0	0							0
106	0.14	0.14	0.7489	0.2365	0	RRRRRIPI:IPI01012106.1; RRRRRIPI:IPI00940639.3; RRRRRIPI:IPI00456708.6	Q8TEP8	REVERSED Gene_Symbol=CEP192 centrosomal protein of 192 kDa; REVERSED Gene_Symbol=CEP192 Uncharacterized protein; REVERSED Gene_Symbol=CEP192 Isoform 1 of Centrosomal protein of 192 kDa	0	auto - shared MS/MS	0.138466	64.31	HLLARR	iTRAQ4plex@N-term	missed R-R@5	-0.019568	908.559	909.567	908.579	909.586	1	7	2.1.5.113.4	0	28	2919.76	28	0.965207	0.254089	1.09429	0.453879	9483.52	16.25	8959.7	16.81	6973.73	29.31	0
157	0.06	0.06	2.083	0	0	RRRRRIPI:IPI00006442.1	P38432	REVERSED Gene_Symbol=COIL Coilin	1	auto	0	42.23	WSFLNEERGWGR	iTRAQ4plex@N-term; Phospho(S)@2	missed R-G@8	-0.0755062	1759.72	1760.73	1759.8	1760.8	1	7	1.1.4.289.4	1	72	80436.1	72	0.677507	0.75162	1.73232	0.491885	5562.44	19.4	3688.78	24.56	6475.24	22.46	0
157	0.06	0.06	2.083	0	0	RRRRRIPI:IPI00006442.1	P38432	REVERSED Gene_Symbol=COIL Coilin	1	auto	0.0584886	48.81	WSFLNEERGWGR	iTRAQ4plex@N-term; Phospho(S)@2	missed R-G@8	0.138288	1759.93	1760.94	1759.8	1760.8	1	7	1.2.4.288.2	1	71.75	134651	71.75	2.27061	0.216829	1.71552	0.259152	10383.3	20.08	23077.1	22.63	11970	20.65	0
157	0.06	0.06	2.083	0	0	RRRRRIPI:IPI00006442.1	P38432	REVERSED Gene_Symbol=COIL Coilin	1	auto	0	43.16	WSFLNEERGWGR	iTRAQ4plex@N-term; Phospho(S)@2	missed R-G@8	0.0699291	1759.87	1760.87	1759.8	1760.8	1	7	2.1.5.289.4	1	72	29095.3	72	0.670139	0.967148	1.82644	0.61672	4036.96	16.89	2648.03	23.09	4954.77	22.45	0
99	0.16	0.16	4.867	4.867	0	RRRRRIPI:IPI00643530.1; RRRRRIPI:IPI00470674.5	Q9UHQ9	REVERSED Gene_Symbol=CYB5R1 Protein; REVERSED Gene_Symbol=CYB5R1 NADH-cytochrome b5 reductase 1	1	auto	0	17.51	GTYTLLGSPGR	iTRAQ4plex@N-term		0.187876	1264.88	1265.88	1264.69	1265.7	1	5	2.1.5.375.3	1	93.5	7845.3	93.5					0	12.89	0	36.3	0	0	0
99	0.16	0.16	4.867	4.867	0	RRRRRIPI:IPI00643530.1; RRRRRIPI:IPI00470674.5	Q9UHQ9	REVERSED Gene_Symbol=CYB5R1 Protein; REVERSED Gene_Symbol=CYB5R1 NADH-cytochrome b5 reductase 1	0	no quant	0.155523	66.2	GTYTLLGSPGR	iTRAQ4plex@N-term		0.102161	1264.79	1265.8	1264.69	1265.7	1	6	1.1.4.377.4	0	94	18682.4	94	0	0	0	0							0
161	0.05	0.06	2.834	0	0	RRRRRIPI:IPI00003480.2	Q16696	REVERSED Gene_Symbol=CYP2A13 Cytochrome P450 2A13	1	auto	0.0525663	46.89	GVGFGRLTAISFRR	iTRAQ4plex@N-term; Phospho(S)@11	missed R-L@6; missed R-R@13	-0.00323079	1759.93	1760.94	1759.94	1760.94	1	7	1.2.4.288.2	1	71.75	134651	71.75	2.27061	0.216829	1.71552	0.259152	10383.3	20.08	23077.1	22.63	11970	20.65	0
119	0.11	0.12	2.456	2.456	0	RRRRRIPI:IPI00646511.1	Q13868	REVERSED Gene_Symbol=EXOSC2 Uncharacterized protein	0	auto - shared MS/MS	0.111821	60.21	VLSPSVK	iTRAQ4plex@N-term; iTRAQ4plex(K)@7		-0.0049733	1016.64	1017.65	1016.65	1017.65	1	7	1.1.4.202.2	0	50.25	6804.69	50.25	1.21891	2.55284	4.36233	1.87986	536.52	9.44	640.12	11.84	1572.78	10.41	0
83	0.29	0.29	1.645	1.645	0	RRRRRIPI:IPI00291723.3	Q8IWF6	REVERSED Gene_Symbol=FAM116A Protein FAM116A	0	auto - shared MS/MS	0.289037	79.25	SGPGLGAPGR	iTRAQ4plex@N-term; Phospho(S)@1		0.0208005	1091.55	1092.55	1091.52	1092.53	1	8	2.1.5.133.2	0	33	16853.2	33	1.066	0.196269	0.797519	0.442286	13240.2	19.46	13815.1	17.97	7095.76	29.6	0
84	0.28	0.28	2.03	0.6178	0	RRRRRIPI:IPI00477324.3; RRRRRIPI:IPI00297578.5	Q4L180	REVERSED Gene_Symbol=FILIP1L Isoform 2 of Filamin A-interacting protein 1-like; REVERSED Gene_Symbol=FILIP1L Isoform 1 of Filamin A-interacting protein 1-like	0	auto - shared MS/MS	0	38.8	THRPFKK	iTRAQ4plex@N-term; Phospho(T)@1; iTRAQ4plex(K)@6; iTRAQ4plex(K)@7	missed K-K@6	0.0554597	1424.86	1425.87	1424.8	1425.81	1	5	2.1.5.311.2	0	77.5	8733.74	77.5	0.783836	0.223064	0.376223	0.724765	8856.01	12.43	6794.65	11.78	2238.96	15.92	0
84	0.28	0.28	2.03	0.6178	0	RRRRRIPI:IPI00477324.3; RRRRRIPI:IPI00297578.5	Q4L180	REVERSED Gene_Symbol=FILIP1L Isoform 2 of Filamin A-interacting protein 1-like; REVERSED Gene_Symbol=FILIP1L Isoform 1 of Filamin A-interacting protein 1-like	0	auto - shared MS/MS	0.276544	78.3	THRPFKK	iTRAQ4plex@N-term; Phospho(T)@1; iTRAQ4plex(K)@6; iTRAQ4plex(K)@7	missed K-K@6	0.145181	1424.95	1425.95	1424.8	1425.81	1	7	1.2.4.311.5	0	77.5	35333.6	77.5	0.421936	0.154664	0.353746	0.36339	29747	15.23	12285.5	17.93	7071.28	25.44	0
122	0.1	0.11	5.045	0.579	0	RRRRRIPI:IPI00855962.1; RRRRRIPI:IPI00853400.1	Q5T1M5	REVERSED Gene_Symbol=FKBP15 Isoform 2 of FK506-binding protein 15; REVERSED Gene_Symbol=FKBP15 Isoform 1 of FK506-binding protein 15	1	auto	0.102923	58.52	GSGLKLR	iTRAQ4plex@N-term; Phospho(S)@2; iTRAQ4plex(K)@5	missed K-L@5	0.0635856	1097.68	1098.69	1097.62	1098.63	1	7	2.1.5.159.6	1	39.5	14996.8	39.5	0.790586	0.345678	2.7765	0.264794	8444.08	18.36	6534.39	17.56	15754.8	23.81	0
156	0.06	0.06	2.504	2.504	0	RRRRRIPI:IPI00966072.2; RRRRRIPI:IPI00965695.1; RRRRRIPI:IPI00965319.1; RRRRRIPI:IPI00215768.3	P48506	REVERSED Gene_Symbol=GCLC glutamate--cysteine ligase catalytic subunit isoform b; REVERSED Gene_Symbol=GCLC 29 kDa protein; REVERSED Gene_Symbol=GCLC Uncharacterized protein; REVERSED Gene_Symbol=GCLC Glutamate--cysteine ligase catalytic subunit	0	auto - discordant peptide type	0.0574959	69.12	TEEWSLPSGQSLLGM	iTRAQ4plex@N-term; Phospho(S)@8; Phospho(S)@11		0.185636	1937.99	1938.99	1937.8	1938.81	1	6	2.1.5.364.1	0	90.75	3187.38	90.75	2.73298	1.32964	2.31303	1.68493	571.77	6.68	1529.54	9.71	888.72	10.79	0
151	0.06	0.06	5.891	0	0	RRRRRIPI:IPI00845289.1	Q96CP6	REVERSED Gene_Symbol=GRAMD1A Isoform 2 of GRAM domain-containing protein 1A	0	auto - shared MS/MS	0.0604807	48.38	SHFQK	iTRAQ4plex@N-term; Phospho(S)@1; iTRAQ4plex(K)@5	cleaved V-S@N-term	0.056609	1013.55	1014.56	1013.49	1014.5	1	6	2.1.5.153.2	0	38	6115.67	38	1.09558	0.157871	0.444696	0.691698	13944.7	15.69	14953.9	16.56	4167.12	28.44	0
105	0.14	0.14	9.122	4.73	0	RRRRRIPI:IPI01013583.1; RRRRRIPI:IPI00925544.1; RRRRRIPI:IPI00877858.1; RRRRRIPI:IPI00790809.1; RRRRRIPI:IPI00304324.5	Q96DB2	REVERSED Gene_Symbol=HDAC11 histone deacetylase 11 isoform 2; REVERSED Gene_Symbol=HDAC11 Uncharacterized protein; REVERSED Gene_Symbol=HDAC11 Uncharacterized protein; REVERSED Gene_Symbol=HDAC11 Uncharacterized protein; REVERSED Gene_Symbol=HDAC11 Histone deacetylase 11	1	auto	0.139662	64.48	KVIGAPSISLGGLR	iTRAQ4plex@N-term; iTRAQ4plex(K)@1; Phospho(S)@9	missed K-V@1	0.0131417	1735.01	1736.02	1735	1736.01	1	7	1.2.4.151.5	1	37.5	43874.4	37.5	0.672182	0.940226	0.697425	1.34531	4024.34	18.3	2647.8	21.79	1886.06	23.88	0
154	0.06	0.06	10.09	0	0	RRRRRIPI:IPI00749368.1	Q6ZV46	REVERSED Gene_Symbol=LOC100128653 cDNA FLJ43003 fis, clone BRTHA2013262	1	auto	0.0565055	47.27	NSLCGSPVLAVAAGGVR	iTRAQ4plex@N-term; Methylthio(C)@4		-0.199647	1759.72	1760.73	1759.92	1760.93	1	7	1.1.4.289.4	1	72	80436.1	72	0.677507	0.75162	1.73232	0.491885	5562.44	19.4	3688.78	24.56	6475.24	22.46	0
117	0.11	0.12	3.957	2.518	0	RRRRRIPI:IPI00219569.1; RRRRRIPI:IPI00003814.1	P52564	REVERSED Gene_Symbol=MAP2K6 Isoform 2 of Dual specificity mitogen-activated protein kinase kinase 6; REVERSED Gene_Symbol=MAP2K6 Isoform 1 of Dual specificity mitogen-activated protein kinase kinase 6	0	auto - shared MS/MS	0.112946	60.21	VISVAIK	iTRAQ4plex@N-term; iTRAQ4plex(K)@7		-0.0413588	1016.64	1017.65	1016.68	1017.69	1	7	1.1.4.202.2	0	50.25	6804.69	50.25	1.21891	2.55284	4.36233	1.87986	536.52	9.44	640.12	11.84	1572.78	10.41	0
120	0.11	0.11	1.503	1.503	0	RRRRRIPI:IPI00890773.1; RRRRRIPI:IPI00215954.1; RRRRRIPI:IPI00215953.1; RRRRRIPI:IPI00180380.2; RRRRRIPI:IPI00032630.2	Q9Y2Z2	REVERSED Gene_Symbol=MTO1 Isoform 7 of Protein MTO1 homolog, mitochondrial; REVERSED Gene_Symbol=MTO1 Isoform 6 of Protein MTO1 homolog, mitochondrial; REVERSED Gene_Symbol=MTO1 Isoform 5 of Protein MTO1 homolog, mitochondrial; REVERSED Gene_Symbol=MTO1 Isoform 1 of Protein MTO1 homolog, mitochondrial; REVERSED Gene_Symbol=MTO1 Isoform 3 of Protein MTO1 homolog, mitochondrial	0	auto - shared MS/MS	0.106238	58.94	ERVEHSLSVDR	iTRAQ4plex@N-term; Phospho(S)@6	missed R-V@2	-0.177071	1549.56	1550.57	1549.74	1550.74	1	6	1.1.4.186.3	0	46.25	13137.9	46.25	1.81304	2.51465	0.01		520.72	11.32	924.09	11.68	0	45.53	0
120	0.11	0.11	1.503	1.503	0	RRRRRIPI:IPI00890773.1; RRRRRIPI:IPI00215954.1; RRRRRIPI:IPI00215953.1; RRRRRIPI:IPI00180380.2; RRRRRIPI:IPI00032630.2	Q9Y2Z2	REVERSED Gene_Symbol=MTO1 Isoform 7 of Protein MTO1 homolog, mitochondrial; REVERSED Gene_Symbol=MTO1 Isoform 6 of Protein MTO1 homolog, mitochondrial; REVERSED Gene_Symbol=MTO1 Isoform 5 of Protein MTO1 homolog, mitochondrial; REVERSED Gene_Symbol=MTO1 Isoform 1 of Protein MTO1 homolog, mitochondrial; REVERSED Gene_Symbol=MTO1 Isoform 3 of Protein MTO1 homolog, mitochondrial	0	auto - shared MS/MS	0	42.59	ERVEHSLSVDR	iTRAQ4plex@N-term; Phospho(S)@6	missed R-V@2	-0.106506	1549.63	1550.64	1549.74	1550.74	1	6	2.1.5.185.7	0	46	5240.15	46	1.05011	1.18999	0.547369	2.58799	1863.35	18.24	1915.29	12.96	685.39	16.42	0
116	0.11	0.12	3.067	1.227	0	RRRRRIPI:IPI01015665.1; RRRRRIPI:IPI00015864.1	Q05823	REVERSED Gene_Symbol=RNASEL Uncharacterized protein; REVERSED Gene_Symbol=RNASEL 2-5A-dependent ribonuclease	1	auto	0.112383	59.9	RLREQDEK	iTRAQ4plex@N-term; iTRAQ4plex(K)@8	missed R-L@1; missed R-E@3	-0.103634	1360.66	1361.67	1360.77	1361.77	1	5	2.1.5.198.2	1	49.25	2900.07	49.25	0.708994	1.04592	1.47536	1.01202	1899.64	13.8	1318.31	9.92	1883.36	13.27	0
85	0.28	0.28	11.19	5.085	0	RRRRRIPI:IPI00556557.1; RRRRRIPI:IPI00007879.1	P11831	REVERSED Gene_Symbol=SRF Serum response factor (C-fos serum response element-binding transcription factor) variant (Fragment); REVERSED Gene_Symbol=SRF Serum response factor	1	auto	0	49.79	GTPTRNLSGGLASGR	iTRAQ4plex@N-term; Phospho(S)@13	missed R-N@5	-0.0325757	1666.79	1667.8	1666.83	1667.83	1	7	1.1.4.182.8	1	45.25	52606	45.25	1.22019	0.521901	1.29558	0.658444	4195.12	16.07	5010.43	17.76	3652.34	19.56	0
85	0.28	0.28	11.19	5.085	0	RRRRRIPI:IPI00556557.1; RRRRRIPI:IPI00007879.1	P11831	REVERSED Gene_Symbol=SRF Serum response factor (C-fos serum response element-binding transcription factor) variant (Fragment); REVERSED Gene_Symbol=SRF Serum response factor	1	auto	0	44.95	GTPTRNLSGGLASGR	iTRAQ4plex@N-term; Phospho(S)@13	missed R-N@5	0.0680521	1666.9	1667.9	1666.83	1667.83	1	7	2.1.5.180.5	1	44.75	21156.6	44.75	1.26461	0.227699	0.990737	0.435587	11512.1	20.89	14250	19.6	7664.35	30.35	0
85	0.28	0.28	11.19	5.085	0	RRRRRIPI:IPI00556557.1; RRRRRIPI:IPI00007879.1	P11831	REVERSED Gene_Symbol=SRF Serum response factor (C-fos serum response element-binding transcription factor) variant (Fragment); REVERSED Gene_Symbol=SRF Serum response factor	1	auto	0.279841	78.72	GTPTRNLSGGLASGR	iTRAQ4plex@N-term; Phospho(S)@13	missed R-N@5	0.18231	1667.01	1668.02	1666.83	1667.83	1	8	1.2.4.181.4	1	45	46755.3	45	0.751433	0.2046	1.01898	0.364119	15971.5	19.89	11747.3	19.07	10936.4	37.42	0
145	0.07	0.07	1.256	0	0	RRRRRIPI:IPI00845291.1; RRRRRIPI:IPI00783399.4	Q14C87	REVERSED Gene_Symbol=TMEM132D Isoform 2 of Transmembrane protein 132D; REVERSED Gene_Symbol=TMEM132D Isoform 1 of Transmembrane protein 132D	0	auto - shared MS/MS	0.0655015	49.61	FLQGNISK	iTRAQ4plex@N-term; iTRAQ4plex(K)@8		0.0658238	1193.77	1194.77	1193.7	1194.71	1	7	2.1.5.228.9	0	56.75	4505.45	56.75	0.679131	0.266011	0.397843	0.567964	8687.07	11.92	5774.71	13.16	2322.46	12.8	0
134	0.08	0.09	8.475	8.475	0	RRRRRIPI:IPI01014212.1; RRRRRIPI:IPI00922775.1; RRRRRIPI:IPI00922755.1; RRRRRIPI:IPI00167172.3	Q8N7C3	REVERSED Gene_Symbol=TRIML2 Putative uncharacterized protein FLJ25801; REVERSED Gene_Symbol=TRIML2 TRIML2 protein; REVERSED Gene_Symbol=TRIML2 cDNA FLJ56315; REVERSED Gene_Symbol=TRIML2 Probable E3 ubiquitin-protein ligase TRIML2	0	auto - shared MS/MS	0.0830199	54.39	MSYESEIMKK	iTRAQ4plex@N-term; Phospho(S)@2; iTRAQ4plex(K)@9; iTRAQ4plex(K)@10	missed K-K@9	0.0254773	1756.88	1757.88	1756.85	1757.86	1	7	1.1.4.317.4	0	79	7518.29	79	1.86408	0.916613	1.51833	1.3286	1838.73	14.71	3354.95	15.01	1876.06	19.9	0
124	0.1	0.1	2.105	2.105	0	RRRRRIPI:IPI00007119.3	Q9UJT0	REVERSED Gene_Symbol=TUBE1 Tubulin epsilon chain	0	auto - shared MS/MS	0.0985417	57.48	RLDSIQVNGR	iTRAQ4plex@N-term; Phospho(S)@4	missed R-L@1	0.0128737	1380.71	1381.72	1380.7	1381.71	1	5	1.1.4.288.3	0	71.75	8482.9	71.75	1.84262	2.03552	2.50381	1.92791	603.54	8.97	1088.54	15.14	1015.48	12.47	0
155	0.06	0.06	3.846	2.564	2.564	RRRRRIPI:IPI00470779.2	P40222	REVERSED Gene_Symbol=TXLNA Alpha-taxilin	0	auto - discordant peptide type	0.0555173	99	EGNVVPTPEPEGNR	iTRAQ4plex@N-term; Phospho(T)@7; Asn->Arg@13		0.0276704	1759.87	1760.87	1759.84	1760.84	1	8	2.1.5.289.4	0	72	29095.3	72	0.670139	0.967148	1.82644	0.61672	4036.96	16.89	2648.03	23.09	4954.77	22.45	0
108	0.13	0.14	5.67	4.381	0	RRRRRIPI:IPI01013339.1; RRRRRIPI:IPI00914059.3; RRRRRIPI:IPI00913888.1; RRRRRIPI:IPI00913856.1; RRRRRIPI:IPI00398067.3; RRRRRIPI:IPI00003923.1	P11172	REVERSED Gene_Symbol=UMPS Uridine monophosphate synthetase isoform F; REVERSED Gene_Symbol=- Uridine monophosphate synthetase isoform G; REVERSED Gene_Symbol=UMPS Orotidine 5'-phosphate decarboxylase; REVERSED Gene_Symbol=- Orotidine 5'-phosphate decarboxylase; REVERSED Gene_Symbol=UMPS Isoform 2 of Uridine 5'-monophosphate synthase; REVERSED Gene_Symbol=UMPS Isoform 1 of Uridine 5'-monophosphate…	1	auto	0.133713	63.62	DAASIIGRGVIIIDSGR	iTRAQ4plex@N-term; Phospho(S)@15	missed R-G@8	-0.0203239	1936.01	1937.01	1936.03	1937.03	1	6	1.2.4.173.3	1	43	5860.05	43	0.485233	0.662759	0.862504	0.591454	5636.32	15.65	2677.01	16.11	3266.78	17.06	0
71	0.76	0.76	3.96	2.475	0	RRRRRIPI:IPI00964818.1; RRRRRIPI:IPI00306934.4	Q9HAD4	REVERSED Gene_Symbol=WDR41 cDNA FLJ50659, highly similar to WD repeat protein 41; REVERSED Gene_Symbol=WDR41 WD repeat-containing protein 41	0	auto - shared MS/MS	0.756962	94.44	QTHGNLELLK	iTRAQ4plex@N-term; iTRAQ4plex(K)@10		0.0283556	1439.86	1440.87	1439.83	1440.84	1	9	1.2.4.222.7	0	55.25	17365.1	55.25	0.552567	0.443506	0.756006	0.573765	6838.88	16.4	3698.91	13.8	3474.35	18.11	0
153	0.06	0.06	4.627	0	0	RRRRRIPI:IPI01014518.1; RRRRRIPI:IPI01013534.1; RRRRRIPI:IPI00007035.2	Q9UK13	REVERSED Gene_Symbol=ZNF221 cDNA FLJ57802, highly similar to Zinc finger protein 225; REVERSED Gene_Symbol=ZNF225 Uncharacterized protein; REVERSED Gene_Symbol=ZNF225 Zinc finger protein 225	0	auto - shared MS/MS	0.0594835	48.43	EGTHDIQHK	iTRAQ4plex@N-term; iTRAQ4plex(K)@9		0.099479	1351.81	1352.82	1351.71	1352.72	1	6	1.2.4.285.3	0	71	7136.46	71	2.34755	0.731063	3.26929	0.818057	1903.11	12.73	4373.03	12.9	4181.01	19.69	0

## Sheet: Supplementary Table S4
Supplementary Table S4: Signal intensities of peptides phosphorylated by serine and threonine kinases present in grade I, II, and III pools of meningioma fresh-frozen tissue and AKAP12 gene knockdown.
The differential kinase activity was detected in 86/100 peptides for the cell line protein lysates and 100/100 peptides in meningioma WHO I, II, and III.
							2Log signal intensity
Cluster algorithm: Average Linkage	Peptide on the chip	Description	Gene Symbol	Uniprot ID	Ser	Thr	Grade I	Grade II	Grade III	sh33NS	sh33-AKAP12
1	GRIK2_708_720	Glutamate receptor, ionotropic kainate 2 precursor (Glutamate receptor6) (GluR-6) (GluR6) (Excitatory amino acid receptor 4) (EAA4).	GRIK2	Q13002	[710, 711, 715, 720]	[]	13.4691	13.4824	13.1612	12.5623	12.5062
2	CFTR_761_773	Cystic fibrosis transmembrane conductance regulator (CFTR) (cAMP-dependent chloride channel) (ATP-binding cassette transporter sub-family C member 7).	CFTR	P13569	[768]	[]	13.0623	13.2146	12.1877	13.1826	12.9818
3	F263_454_466	6-phosphofructo-2-kinase/fructose-2,6-biphosphatase 3 (6PF-2-K/Fru-2,6-P2ASE brain/placenta-type isozyme) (iPFK-2) (Renal carcinomaantigen NY-REN-56) [Includes: 6-phosphofructo-2-kinase (EC 2.7.1.105);Fructose-2,6-bisphosphatase (EC 3.1.3.46)].	PFKFB3	Q16875	[461]	[463]	12.8995	13.0641	11.8786	12.9318	12.6164
4	NCF1_296_308	Neutrophil cytosol factor 1 (NCF-1) (Neutrophil NADPH oxidase factor1) (47 kDa neutrophil oxidase factor) (p47-phox) (NCF-47K) (47 kDaautosomal chronic granulomatous disease protein) (Nox organizer 2)(Nox-organizing protein 2) (SH3 and PX domain-containing protein 1A).	NCF1	P14598	[303, 304]	[]	13.3757	13.2867	13.0525	11.1548	11.0617
5	GBRB2_427_439	Gamma-aminobutyric acid receptor subunit beta-2 precursor (GABA(A)receptor subunit beta-2).	GABRB2	P47870	[429, 437, 438]	[430]	13.0625	13.0052	12.575	11.6229	11.4132
6	CREB1_126_138	cAMP response element-binding protein (CREB).	CREB1	P16220	[129, 133]	[]	12.7726	12.5934	12.4353	11.2233	11.2494
7	PTN12_32_44	Tyrosine-protein phosphatase non-receptor type 12 (EC 3.1.3.48)(Protein-tyrosine phosphatase G1) (PTPG1) (PTP-PEST).	PTPN12	Q05209	[38, 39, 42]	[41]	12.8029	12.5279	12.3737	10.9376	11.2617
8	TOP2A_1463_1475	DNA topoisomerase 2-alpha (EC=5.99.1.3) (DNA topoisomerase II, alpha isozyme).	TOP2A	P11388	[1469, 1471, 1474]	[1470]	12.4745	12.9997	11.4869	11.9754	11.6546
9	CDN1A_139_151	Cyclin-dependent kinase inhibitor 1 (p21) (CDK-interacting protein 1) (Melanoma differentiation-associated protein 6) (MDA-6).	CDKN1A	P38936	[146]	[145, 148]	12.353	12.8017	11.7337	12.1513	12.08
10	KCNA6_504_516	Potassium voltage-gated channel subfamily A member 6 (Voltage-gatedpotassium channel subunit Kv1.6) (HBK2).	KCNA6	P17658	[511]	[515]	12.4343	12.7609	11.2129	12.379	12.1763
11	MYPC3_268_280	Myosin-binding protein C, cardiac-type (Cardiac MyBP-C) (C-protein,cardiac muscle isoform).	MYBPC3	Q14896	[269, 275]	[274]	12.3125	12.5802	11.2944	12.1781	11.836
12	KAP3_107_119	cAMP-dependent protein kinase type II-beta regulatory subunit.	PRKAR2B	P31323	[114]	[110]	11.7433	11.9886	10.4965	11.8609	11.5189
13	TY3H_65_77	Tyrosine 3-monooxygenase (EC 1.14.16.2) (Tyrosine 3-hydroxylase) (TH).	TH	P07101	[71]	[]	12.1032	12.3311	10.7053	12.0891	11.6588
14	PTK6_436_448	Tyrosine-protein kinase 6 (EC 2.7.10.2) (Breast tumor kinase)(Tyrosine-protein kinase BRK).	PTK6	Q13882	[442, 443, 446]	[445]	11.7014	12.1871	10.7196	11.4388	10.979
15	VTNC_390_402	Vitronectin precursor (Serum-spreading factor) (S-protein) (V75)[Contains: Vitronectin V65 subunit; Vitronectin V10 subunit;Somatomedin-B].	VTN	P04004	[393, 397]	[400]	12.1992	12.5063	11.134	11.3262	11.1099
16	NOS3_1171_1183	Nitric oxide synthase, endothelial (EC=1.14.13.39) (Endothelial NOS) (eNOS) (EC-NOS) (NOS type III) (NOSIII) (Constitutive NOS) (cNOS).	NOS3	P29474	[1171, 1177, 1179]	[1175]	10.6163	11.0394	10.4373	8.27112	7.78805
17	ERBB2_679_691	Receptor tyrosine-protein kinase erbB-2 precursor (EC 2.7.10.1)(p185erbB2) (C-erbB-2) (NEU proto-oncogene) (Tyrosine kinase-type cellsurface receptor HER2) (MLN 19) (CD340 antigen).	ERBB2	P04626	[]	[686]	11.2309	10.8658	11.2978	8.39994	8.3983
18	PLEK_106_118	Pleckstrin (Platelet p47 protein).	PLEK	P08567	[113, 117]	[114]	10.8209	10.5396	10.9109	8.82765	8.97748
19	CSF1R_701_713	Macrophage colony-stimulating factor 1 receptor precursor(EC 2.7.10.1) (CSF-1-R) (Fms proto-oncogene) (c-fms) (CD115 antigen).	CSF1R	P07333	[713]	[]	10.2145	11.0969	8.38678	10.0684	9.36051
20	CAC1C_1974_1986	Voltage-dependent L-type calcium channel subunit alpha-1C (Voltage-gated calcium channel subunit alpha Cav1.2) (Calcium channel, L type,alpha-1 polypeptide, isoform 1, cardiac muscle).	CACNA1C	Q13936	[1975, 1981]	[1984]	10.7794	11.1722	9.42153	10.6369	10.1603
21	KAP2_92_104	cAMP-dependent protein kinase type II-alpha regulatory subunit.	PRKAR2A	P13861	[92, 99]	[104]	10.4065	10.783	9.41587	10.7425	10.3338
22	KPB1_1011_1023	Phosphorylase b kinase regulatory subunit alpha, skeletal muscleisoform (Phosphorylase kinase alpha M subunit).	PHKA1	P46020	[1018, 1020, 1023]	[]	10.965	11.4912	9.30218	10.3374	9.71801
23	VASP_150_162	Vasodilator-stimulated phosphoprotein (VASP).	VASP	P50552	[157]	[]	11.3324	12.1728	9.1697	10.4599	9.75408
24	EPB42_241_253	Erythrocyte membrane protein band 4.2 (Erythrocyte protein 4.2)(P4.2).	EPB42	P16452	[248]	[]	11.0741	11.6762	9.2575	9.47993	8.84799
25	E1A_ADE05_212_224	Early E1A 32 kDa protein.	N/A	P03255	[219, 222]	[218]	11.0162	11.0281	10.0895	9.6303	9.66187
26	KIF2C_105_118_S106G	Kinesin-like protein KIF2C (Mitotic centromere-associated kinesin)(MCAK) (Kinesin-like protein 6).	KIF2C	Q99661	[109, 111, 115, 118]	[112, 116]	10.6341	10.8756	9.99065	9.72558	9.35546
27	STK6_283_295	Serine/threonine-protein kinase 6 (EC 2.7.11.1) (Aurora kinase A)(Aurora-A) (Serine/threonine kinase 15) (Aurora/IPL1-related kinase 1)(Aurora-related kinase 1) (hARK1) (Breast tumor-amplified kinase).	AURKA	O14965	[283, 284]	[287, 288, 292]	10.6591	11.196	9.86168	11.4852	11.2469
28	CFTR_730_742	Cystic fibrosis transmembrane conductance regulator (CFTR) (cAMP-dependent chloride channel) (ATP-binding cassette transporter sub-family C member 7).	CFTR	P13569	[737, 742]	[]	11.5835	12.1397	9.8804	11.0875	10.3902
29	ADRB2_338_350	Beta-2 adrenergic receptor (Beta-2 adrenoceptor) (Beta-2adrenoreceptor).	ADRB2	P07550	[345, 346]	[]	11.0996	11.3113	10.1304	10.4931	10.0821
30	NCF1_321_333	Neutrophil cytosol factor 1 (NCF-1) (Neutrophil NADPH oxidase factor1) (47 kDa neutrophil oxidase factor) (p47-phox) (NCF-47K) (47 kDaautosomal chronic granulomatous disease protein) (Nox organizer 2)(Nox-organizing protein 2) (SH3 and PX domain-containing protein 1A).	NCF1	P14598	[328]	[]	11.4325	11.6799	10.6968	10.3607	10.1413
31	RS6_228_240	40S ribosomal protein S6 (Phosphoprotein NP33).	RPS6	P62753	[235, 236, 240]	[]	11.5985	11.7117	10.9985	10.742	10.4764
32	LIPS_944_956	Hormone-sensitive lipase (HSL) (EC=3.1.1.79).	LIPE	Q05469	[950, 951]	[955]	11.604	12.4293	10.3429	9.52676	8.89843
33	NMDZ1_890_902	Glutamate [NMDA] receptor subunit zeta-1 precursor (N-methyl-D-aspartate receptor subunit NR1).	GRIN1	Q05586	[890, 896, 897, 901]	[900, 902]	12.3686	12.4508	12.1078	9.93346	9.83332
34	RYR1_4317_4329	Ryanodine receptor 1 (Skeletal muscle-type ryanodine receptor) (RyR1)(RYR-1) (Skeletal muscle calcium release channel).	RYR1	P21817	[]	[4324]	11.8151	11.5012	11.5719	9.83807	9.90352
35	CENPA_1_14	Histone H3-like centromeric protein A (Centromere protein A) (CENP-A)(Centromere autoantigen A).	CENPA	P49450	[7]	[]	11.3699	10.9661	11.3826	6.39159	6.43241
36	ADDB_706_718	Beta-adducin (Erythrocyte adducin subunit beta)	ADD2	P35612	[713, 718]	[711]	11.0817	10.0599	10.8336	5.41942	4.64024
37	KPCB_19_31_A25S	Protein kinase C beta type (EC 2.7.11.13) (PKC-beta) (PKC-B).	PRKCB	P05771	[25]	[]	10.7432	10.205	10.5063	5.8613	4.88692
38	SCN7A_898_910	Sodium channel protein type 7 subunit alpha (Sodium channel proteintype VII subunit alpha) (Putative voltage-gated sodium channel subunitalpha Nax) (Sodium channel protein cardiac and skeletal muscle subunitalpha).	SCN7A	Q01118	[905, 906]	[]	9.67917	10.2929	7.71726	8.67057	8.09045
39	GPSM2_394_406	G-protein-signaling modulator 2 (Mosaic protein LGN).	GPSM2	P81274	[394, 395]	[]	10.0941	10.9617	7.67586	8.2752	6.94079
40	REL_260_272	C-Rel proto-oncogene protein (C-Rel protein).	REL	Q04864	[267, 272]	[]	9.82713	10.6167	7.65168	8.03631	7.25977
41	VASP_271_283	Vasodilator-stimulated phosphoprotein (VASP).	VASP	P50552	[]	[278]	8.88634	8.66296	8.17591	8.01377	7.89084
42	ESR1_160_172	Estrogen receptor (ER) (Estradiol receptor) (ER-alpha) (Nuclearreceptor subfamily 3 group A member 1).	ESR1	P03372	[167]	[168]	9.73175	10.0351	9.17185	8.96668	8.59059
43	PPR1A_28_40	Protein phosphatase 1 regulatory subunit 1A (Protein phosphataseinhibitor 1) (IPP-1) (I-1).	PPP1R1A	Q13522	[]	[35, 38]	9.58366	9.81689	9.0079	8.2359	7.90174
44	NFKB1_330_342	Nuclear factor NF-kappa-B p105 subunit (DNA-binding factor KBF1) (EBP-1) [Contains: Nuclear factor NF-kappa-B p50 subunit].	NFKB1	P19838	[337, 342]	[341]	8.59436	9.15433	6.19362	9.22965	8.64385
45	ANDR_785_797	Androgen receptor (Dihydrotestosterone receptor) (Nuclear receptor subfamily 3 group C member 4).	AR	P10275	[791]	[]	7.86486	8.27197	6.67639	7.85185	7.0954
46	CGHB_109_121	Choriogonadotropin subunit beta precursor (CG-beta) (Chorionicgonadotrophin chain beta).	CGB3	P0DN86	[116]	[117, 118]	7.87924	8.08149	6.94428	7.69937	7.23969
47	KCNA2_442_454	Potassium voltage-gated channel subfamily A member 2 (Voltage-gatedpotassium channel subunit Kv1.2) (HBK5) (NGK1) (HUKIV).	KCNA2	P16389	[447, 449, 451, 454]	[452]	8.51777	9.36	7.05166	7.85217	7.23902
48	STMN2_90_102	Stathmin-2 (Protein SCG10) (Superior cervical ganglion-10 protein).	STMN2	Q93045	[97]	[]	8.66186	9.80731	6.30029	7.40276	6.39437
49	MARCS_152_164	Myristoylated alanine-rich C-kinase substrate (MARCKS) (Protein kinaseC substrate, 80 kDa protein, light chain) (PKCSL) (80K-L protein).	MARCKS	P29966	[159, 163]	[]	2.98421	3.46616	3.0947	3.14863	1.15351
50	MARCS_160_172	Myristoylated alanine-rich C-kinase substrate (MARCKS) (Protein kinaseC substrate, 80 kDa protein, light chain) (PKCSL) (80K-L protein).	MARCKS	P29966	[163, 167, 170]	[]	3.52339	3.13694	3.69608	2.37997	0.617364
51	CA2D1_494_506	Voltage-dependent calcium channel subunit alpha-2/delta-1 precursor(Voltage-gated calcium channel subunit alpha-2/delta-1) [Contains:Voltage-dependent calcium channel subunit alpha-2-1; Voltage-dependentcalcium channel subunit delta-1].	CACNA2D1	P54289	[]	[501, 505]	3.28394	4.75173	3.21379	Not Detected	Not Detected
52	KAPCG_192_206	cAMP-dependent protein kinase catalytic subunit gamma (EC 2.7.11.11)(PKA C-gamma).	PRKACG	P22612	[]	[196, 198, 202]	3.83489	3.94098	3.62925	4.57615	3.90046
53	GSUB_61_73	G-substrate.	PPP1R17	O96001	[]	[68]	2.90392	3.76152	2.47656	3.93276	1.93283
54	BCKD_45_57	[3-methyl-2-oxobutanoate dehydrogenase [lipoamide]] kinase,mitochondrial precursor (EC 2.7.11.4) (Branched-chain alpha-ketoaciddehydrogenase kinase) (BCKDHKIN) (BCKD-kinase).	BCKDK	O14874	[47, 52, 57]	[49, 51]	3.63341	3.15191	2.348	4.32707	3.32622
55	NEK3_158_170	Serine/threonine-protein kinase Nek3 (EC 2.7.11.1) (NimA-relatedprotein kinase 3) (HSPK 36).	NEK3	P51956	[]	[161, 165]	3.01859	3.89529	2.878	3.9768	3.26113
56	FIBA_569_581	Fibrinogen alpha chain precursor [Contains: Fibrinopeptide A].	FGA	P02671	[572, 576, 577, 578, 580]	[]	4.07466	3.32534	3.23831	1.25465	2.67947
57	KCC2G_278_289	Calcium/calmodulin-dependent protein kinase type II gamma chain(EC 2.7.11.17) (CaM-kinase II gamma chain) (CaM kinase II subunitgamma) (CaMK-II subunit gamma).	CAMK2G	Q13555	[280]	[287]	4.95772	2.78103	4.7046	Not Detected	Not Detected
58	ACM1_421_433	Muscarinic acetylcholine receptor M1.	CHRM1	P11229	[]	[428]	4.35021	5.29853	4.0612	0	0.992107
59	RB_803_815	Retinoblastoma-associated protein (PP110) (P105-RB) (RB).	RB1	P06400	[807, 811]	[]	5.57879	5.83489	5.0262	3.25764	1.83684
60	MBP_222_234	Myelin basic protein (MBP) (Myelin A1 protein) (Myelin membraneencephalitogenic protein).	MBP	P02686	[]	[229, 232]	5.18515	5.16695	4.55266	2.86707	2.03098
61	P53_308_323	Cellular tumor antigen p53 (Tumor suppressor p53) (Phosphoprotein p53)(Antigen NY-CO-13).	TP53	P04637	[313, 314, 315]	[312]	5.29994	5.41433	4.47902	2.92035	1.23715
62	ACM1_444_456	Muscarinic acetylcholine receptor M1.	CHRM1	P11229	[451]	[455]	4.64985	5.10078	3.93556	2.85125	0.171815
63	ACM4_456_468	Muscarinic acetylcholine receptor M4.	CHRM4	P08173	[]	[459, 463]	4.02532	4.697	3.79191	Not Detected	Not Detected
64	NR4A1_344_356	Nuclear receptor subfamily 4 group A member 1 (Orphan nuclear receptorHMR) (Early response protein NAK1) (TR3 orphan receptor) (ST-59).	NR4A1	P22736	[351]	[]	4.23239	4.57938	3.50438	2.70358	0
65	CD27_212_224	CD27 antigen precursor (CD27L receptor) (T-cell activation antigenCD27) (T14) (Tumor necrosis factor receptor superfamily member 7).	CD27	P26842	[219, 224]	[]	4.36792	3.71204	4.57388	Not Detected	Not Detected
66	RB_350_362	Retinoblastoma-associated protein (PP110) (P105-RB) (RB).	RB1	P06400	[350, 360]	[353, 356]	4.74655	3.76504	3.95447	Not Detected	Not Detected
67	NEK2_172_184	Serine/threonine-protein kinase Nek2 (EC 2.7.11.1) (NimA-relatedprotein kinase 2) (NimA-like protein kinase 1) (HSPK 21).	NEK2	P51955	[184]	[175, 179]	3.97502	4.17245	3.75978	2.53451	2.09608
68	KS6A1_374_386	Ribosomal protein S6 kinase alpha-1 (S6K-alpha 1) (EC=2.7.11.1) (90 kDa ribosomal protein S6 kinase 1) (p90-RSK 1) (pp90RSK1) (p90S6K) (Ribosomal S6 kinase 1) (RSK-1) (MAP kinase-activated protein kinase 1a) (MAPKAPK1A).	RPS6KA1	Q15418	[380]	[384]	4.43645	4.8533	4.30953	2.72638	2.39391
69	MP2K1_287_299	Dual specificity mitogen-activated protein kinase kinase 1(EC 2.7.12.2) (MAP kinase kinase 1) (MAPKK 1) (ERK activator kinase 1)(MAPK/ERK kinase 1) (MEK1).	MAP2K1	Q02750	[298, 299]	[292]	4.62999	4.6242	4.23618	Not Detected	Not Detected
70	TAU_524_536	Microtubule-associated protein tau (Neurofibrillary tangle protein)(Paired helical filament-tau) (PHF-tau).	MAPT	P10636	[525, 527, 531]	[529, 534]	3.97392	0.814002	3.91756	Not Detected	Not Detected
71	C1R_201_213	Complement C1r subcomponent (EC=3.4.21.41)	C1R	P00736	[202, 206, 207, 213]	[]	2.48383	1.37547	3.04552	Not Detected	Not Detected
72	CDK7_163_175	Cell division protein kinase 7 (EC 2.7.11.22) (EC 2.7.11.23) (CDK-activating kinase) (CAK) (TFIIH basal transcription factor complexkinase subunit) (39 kDa protein kinase) (P39 Mo15) (STK1) (CAK1).	CDK7	P50613	[164]	[170, 175]	2.89816	1.74063	2.41499	Not Detected	Not Detected
73	PDE5A_95_107	cGMP-specific 3',5'-cyclic phosphodiesterase (EC 3.1.4.35) (CGB-PDE)(cGMP-binding cGMP-specific phosphodiesterase).	PDE5A	O76074	[102, 104]	[96, 98]	2.09342	2.33699	0.300479	Not Detected	Not Detected
74	DCX_49_61	Neuronal migration protein doublecortin (Lissencephalin-X) (Lis-X)(Doublin).	DCX	O43602	[]	[]	2.58178	2.64714	1.73335	Not Detected	Not Detected
75	IF4E_203_215	Eukaryotic translation initiation factor 4E (eIF-4E) (eIF4E) (mRNA cap-binding protein) (eIF-4F 25 kDa subunit).	EIF4E	P06730	[207, 209]	[203, 205, 210, 211]	1.57662	3.10599	1.38287	Not Detected	Not Detected
76	RB_774_786	Retinoblastoma-associated protein (PP110) (P105-RB) (RB).	RB1	P06400	[780]	[774, 778]	1.32302	4.33676	1.97977	Not Detected	Not Detected
77	ADDB_696_708	Beta-adducin (Erythrocyte adducin subunit beta)	ADD2	P35612	[697, 699, 701, 703]	[]	1.97444	3.69804	1.95637	3.33605	0.35878
78	CDC2_154_169	Cell division control protein 2 homolog (EC 2.7.11.22) (EC 2.7.11.23) (p34 protein kinase) (Cyclin-dependent kinase 1) (CDK1).	CDK1	P06493	[]	[161, 166]	1.66237	3.63562	2.15691	Not Detected	Not Detected
79	MPIP1_172_184	M-phase inducer phosphatase 1 (EC=3.1.3.48) (Dual specificity phosphatase Cdc25A).	CDC25A	P30304	[178]	[173]	9.02181	9.69123	7.94743	3.17455	0.948696
80	BAD_112_124	Bcl2 antagonist of cell death (BAD) (Bcl-2-binding component 6) (Bcl-XL/Bcl-2-associated death promoter) (Bcl-2-like 8 protein).	BAD	Q92934	[118, 124]	[]	8.76774	9.55484	6.4986	3.99189	3.21305
81	DESP_2842_2854	Desmoplakin (DP) (250/210 kDa paraneoplastic pemphigus antigen).	DSP	P15924	[2843, 2845, 2849]	[2853]	8.39117	9.70395	4.4885	5.51144	3.55249
82	KCNA1_438_450	Potassium voltage-gated channel subfamily A member 1 (Voltage-gatedpotassium channel subunit Kv1.1) (HUKI) (HBK1).	KCNA1	Q09470	[439, 442, 445, 446, 447, 450]	[448]	5.42579	5.84896	1.70012	5.61982	4.83902
83	PLM_76_88	Phospholemman precursor (FXYD domain-containing ion transportregulator 1).	FXYD1	O00168	[82, 83, 88]	[79]	6.82738	7.49686	2.16378	4.78521	1.10345
84	ANXA1_209_221	Annexin A1 (Annexin-1) (Annexin I) (Lipocortin I) (Calpactin II)(Chromobindin-9) (p35) (Phospholipase A2 inhibitory protein).	ANXA1	P04083	[]	[216]	6.30336	7.07556	4.43107	6.84667	6.42975
85	RAF1_253_265	RAF proto-oncogene serine/threonine-protein kinase (EC 2.7.11.1) (Raf-1) (C-RAF) (cRaf).	RAF1	P04049	[257, 259]	[258, 260]	6.3393	6.51681	5.25393	8.27126	8.00265
86	RBL2_655_667	Retinoblastoma-like protein 2 (130 kDa retinoblastoma-associatedprotein) (p130) (PRB2) (RBR-2).	RBL2	Q08999	[659, 662]	[661, 664, 665]	6.63454	6.00573	5.73814	7.80708	6.78822
87	H32_3_18	Histone H3.2 (H3/m) (H3/o).	HIST2H3A	Q71DI3	[11]	[4, 7, 12]	5.72269	5.35437	5.06423	5.46532	4.30664
88	H2B1B_ 27_40	Histone H2B type 1-B (H2B.f) (H2B/f) (H2B.1).	HIST1H2BB	P33778	[33, 37, 39]	[]	5.51198	5.92791	3.85024	4.92709	3.38276
89	BAD_69_81	Bcl2 antagonist of cell death (BAD) (Bcl-2-binding component 6) (Bcl-XL/Bcl-2-associated death promoter) (Bcl-2-like 8 protein).	BAD	Q92934	[71, 74, 75]	[80]	5.7128	6.20417	4.61906	4.11883	3.08395
90	RB_242_254	Retinoblastoma-associated protein (PP110) (P105-RB) (RB).	RB1	P06400	[249]	[252]	5.91374	6.29309	4.83951	4.74408	3.68841
91	FOXO3_25_37	Forkhead box protein O3 (Forkhead in rhabdomyosarcoma-like 1) (AF6q21protein).	FOXO3	O43524	[26, 30]	[32]	5.97939	6.39928	5.89943	4.81676	3.99438
92	ACM5_498_510	Muscarinic acetylcholine receptor M5.	CHRM5	P08912	[]	[501, 505]	5.99209	6.346	5.74972	3.89355	2.8278
93	BAD_93_105	Bcl2 antagonist of cell death (BAD) (Bcl-2-binding component 6) (Bcl-XL/Bcl-2-associated death promoter) (Bcl-2-like 8 protein).	BAD	Q92934	[97, 99]	[]	5.9314	6.10747	5.617	3.85507	3.14228
94	ACM5_494_506	Muscarinic acetylcholine receptor M5.	CHRM5	P08912	[]	[501, 505]	7.16086	7.28493	6.886	4.8593	4.13329
95	GYS2_1_13	Glycogen [starch] synthase, liver (EC 2.4.1.11).	GYS2	P54840	[6, 8, 11]	[10]	7.71256	7.85705	7.49092	4.40323	3.67579
96	KCNA3_461_473	Potassium voltage-gated channel subfamily A member 3 (Voltage-gatedpotassium channel subunit Kv1.3) (HPCN3) (HGK5) (HuKIII) (HLK3).	KCNA3	P22001	[462]	[471]	6.35777	7.42581	4.12818	5.58892	4.40867
97	K6PL_766_778	6-phosphofructokinase, liver type (EC 2.7.1.11) (Phosphofructokinase1) (Phosphohexokinase) (Phosphofructo-1-kinase isozyme B) (PFK-B).	PFKL	P17858	[775]	[770, 773]	7.36642	7.72923	6.38154	5.9376	5.32887
98	FRAP_2443_2455	FKBP12-rapamycin complex-associated protein (FK506-binding protein 12-rapamycin complex-associated protein 1) (Rapamycin target protein) (RAPT1) (Mammalian target of rapamycin) (mTOR).	MTOR	P42345	[2448, 2450, 2454]	[2444, 2446]	7.27794	8.55881	5.39739	5.92763	4.86245
99	GPR6_349_361	Sphingosine 1-phosphate receptor GPR6 (G-protein coupled receptor 6).	GPR6	P46095	[350, 356, 358, 360]	[]	7.00939	8.08278	5.24056	5.47427	4.24679
100	RAP1B_172_184	Ras-related protein Rap-1b precursor (GTP-binding protein smg p21B).	RAP1B	P61224	[179, 180]	[]	6.89994	7.62543	5.30973	5.95264	4.90832

## Sheet: Supplementary Table S5
Supplementary Table S5: Fold changes of peptides phosphorylated by serine and threonine kinases present in grade I, II, and III pools of meningioma fresh-frozen tissue and AKAP12 gene knockdown.
sh33-AKAP12 versus sh33NS identified 58/100 peptides with significant fold change. Grade II and III meningioma versus grade I showed 34/100 and 60/100 peptides with significant fold change, respectively.
										Fold change	p-value	Fold change	p-value	Fold change	p-value
Peptide on the chip	Peptide sequence	Ser	Thr	Uniprot ID	Gene name	Gene symbol	Usptream kinase	Kinase uniprot ID	Kinase classification	Grade II vs I	Grade II vs I	Grade III vs I	Grade III vs I	sh33-AKAP12 vs sh33NS	sh33-AKAP12 vs sh33NS
ACM1_421_433	CNKAFRDTFRLLL	[]	[428]	P11229	Muscarinic acetylcholine receptor M1.	CHRM1	NA	NA	NA	0.948318	0.0420399	-0.289007	0.462416	0	0.992107
ACM1_444_456	KIPKRPGSVHRTP	[451]	[455]	P11229	Muscarinic acetylcholine receptor M1.	CHRM1	PKCi	P41743	AGC	0.450924	0.120137	-0.714288	0.0284848	-2.67944	0.000188735
							PKCt	Q04759	AGC
							PKCb	D3DWF5	AGC
							PKCa	P17252	AGC
							PKCg	P05129	AGC
							PKCd	Q05655	AGC
							PKCh	P24723	AGC
							PKCe	Q02156	AGC
							PKCz	Q05513	AGC
							MAP3K1	Q13233	STE
							MAP3K7	Q6ZN16	STE
							MAP3K5	Q99683	STE
							MAP3K6	O95382	STE
							MAP3K2	Q9Y2U5	STE
							MAP3K8	Q56UN5	STE
							MAP3K3	Q99759	STE
							MAP3K4	B9EG75	STE
ACM4_456_468	CNATFKKTFRHLL	[]	[459, 463]	P08173	Muscarinic acetylcholine receptor M4.	CHRM4	PIM1	P11309	CAMK	0.671676	0.0328378	-0.233409	0.374481	Not Detected	Not Detected
ACM5_494_506	CYALCNRTFRKTF	[]	[501, 505]	P08912	Muscarinic acetylcholine receptor M5.	CHRM5	NA	NA	NA	0.124071	0.647734	-0.274859	0.327853	-0.726012	0.0121018
ACM5_498_510	CNRTFRKTFKMLL	[]	[501, 505]	P08912	Muscarinic acetylcholine receptor M5.	CHRM5	NA	NA	NA	0.353906	0.177766	-0.242367	0.336149	-1.06575	0.0126412
ADDB_696_707	GSPSKSPSKKKK	[697, 699, 701, 703]	[]	P35612	Beta-adducin	ADD2	ERK5	Q13164	CMGC	1.7236	0.0778546	-0.0180768	0.98295	-2.97727	0.00130756
							TBK1	Q9UHD2	Other
							CDK2	P24941	CMGC
							CDK2	P24941	CMGC
ADDB_706_718	KKKFRTPSFLKKS	[713, 718]	[711]	P35612	Beta-adducin	ADD2	ROCK1	Q13464	AGC	-1.02175	0.0057697	-0.248076	0.348598	-0.779177	0.00293606
							PKCd	Q05655	AGC
ADRB2_338_350	ELLCLRRSSLKAY	[345, 346]	[]	P07550	Beta-2 adrenergic receptor	ADRB2	PKACg	P22612	AGC	0.211774	0.142073	-0.96914	0.000245705	-0.411045	0.00801738
							PKACa	P17612	AGC
							PRKX	P51817	AGC
							PKACb	P22694	AGC
ANDR_785_797	VRMRHLSQEFGWL	[791]	[]	P10275	Androgen receptor	AR	AKT1	P31749	AGC	0.407118	0.110071	-1.18847	0.00155713	-0.756452	0.00447746
ANXA1_209_221	AGERRKGTDVNVF	[]	[216]	P04083	Annexin A1	ANXA1	PKG1	A5YM56	AGC	0.772199	0.0133464	-1.87229	0.000154327	-0.48	0.0832174
BAD_112_124	RELRRMSDEFVDS	[118, 124]	[]	Q92934	Bcl2 antagonist of cell death	BAD	PKACg	P22612	AGC	0.787098	0.0117435	-2.26915	4.89148e-05	2.26919	0.0727152
							PKACa	P17612	AGC
							PRKX	P51817	AGC
							PKACb	P22694	AGC
							RAF1	P04049	TKL
							KSR1	Q8IVT5	TKL
							ARAF	P10398	TKL
							KSR2	Q6VAB6	TKL
BAD_69_81	IRSRHSSYPAGTE	[71, 74, 75]	[80]	Q92934	Bcl2 antagonist of cell death	BAD	AKT3	Q9Y243	AGC	0.491371	0.104784	-1.09374	0.00537848	-1.03488	0.00209824
							AKT2	P31751	AGC
							AKT1	P31749	AGC
							CK2a2	P19784	Other
							CK2a1	P68400	Other
BAD_93_105	FRGRSRSAPPNLW	[97, 99]	[]	Q92934	Bcl2 antagonist of cell death	BAD	RSK3	Q15418	AGC	0.176065	0.446912	-0.314402	0.196445	-0.712794	0.0217238
							p70S6K	P23443	AGC
							RSK2	P51812	AGC
							RSK1	Q15349	AGC
							RSK4	Q9UK32	AGC
							MSK1	O75582	AGC
							p70S6Kb	Q9UBS0	AGC
							MSK2	O75676	AGC
BCKD_45_57	ERSKTVTSFYNQS	[47, 52, 57]	[49, 51]	O14874	[3-methyl-2-oxobutanoate dehydrogenase [lipoamide]] kinase,mitochondrial precursor (EC 2.7.11.4)	BCKDK	MAPKAPK3	Q16644	CAMK	-0.481497	0.134661	-1.28541	0.00363806	-1.00085	0.00354811
							Pim3	P58750	CAMK
							ADCK3	Q8NI60	Atypical
							SGK3	Q96BR1	AGC
C1R_201_213	ASGYISSLEYPRS	[202, 206, 207, 213]	[]	P00736	Complement C1r subcomponent (EC=3.4.21.41)	C1R	CAMK2d	Q13557	CAMK	-1.10836	0.257925	0.561684	0.549874	Not Detected	Not Detected
							PKG1 (PRKG1)	Q13976	AGC
							TBK1	Q9UHD2	Other
							NEK8 (AI086865)	Q86SG6	Other
CA2D1_494_506	LEDIKRLTPRFTL	[]	[501, 505]	P54289	Voltage-dependent calcium channel subunit alpha-2/delta-1 precursor(Voltage-gated calcium channel subunit alpha-2/delta-1) [Contains:Voltage-dependent calcium channel subunit alpha-2-1; Voltage-dependentcalcium channel subunit delta-1].	CACNA2D1	PKD3	O94806	CAMK	1.46779	0.0208371	-0.0701571	0.886683	Not Detected	Not Detected
							PKD2	Q9BZL6	CAMK
							PKD1	Q1KKQ2	CAMK
CAC1C_1974_1986	ELRRDSGSAGTQA	[1979, 1981]	[1984]	Q13936	Voltage-dependent L-type calcium channel subunit alpha-1C (Voltage-gated calcium channel subunit alpha Cav1.2) (Calcium channel, L type,alpha-1 polypeptide, isoform 1, cardiac muscle).	CACNA1C	PKACg	P22612	AGC	0.392849	0.0115914	-1.35787	1.68954e-05	-0.476634	0.00495486
							PKACa	P17612	AGC
							PRKX	P51817	AGC
							PKACb	P22694	AGC
							PIM1	P11309	CAMK
CD27_212_224	HQRRKYRSNKGES	[219, 224]	[]	P26842	CD27 antigen precursor (CD27L receptor) (T-cell activation antigenCD27) (T14) (Tumor necrosis factor receptor superfamily member 7).	CD27	PIM1	P11309	CAMK	-0.655886	0.306036	0.20596	0.737371	Not Detected	Not Detected
							JNK1	P45983	CMGC
CDC2_154_169	GIPIRVYTHEVVTLWY	[]	[161, 166]	P06493	Cell division control protein 2 homolog (EC 2.7.11.22) (EC 2.7.11.23) (p34 protein kinase) (Cyclin-dependent kinase 1) (CDK1).	CDK1	ANPa	P16066	RGC	1.97325	0.0371693	0.494545	0.528713	Not Detected	Not Detected
CDK7_163_175	GSPNRAYTHQVVT	[164]	[170, 175]	P50613	Cell division protein kinase 7 (EC 2.7.11.22) (EC 2.7.11.23) (CDK-activating kinase) (CAK) (TFIIH basal transcription factor complexkinase subunit) (39 kDa protein kinase) (P39 Mo15) (STK1) (CAK1).	CDK7	JNK1	P45983	CMGC	-1.15754	0.275069	-0.483174	0.634055	Not Detected	Not Detected
							ANPa	P16066	RGC
							DNAPK/PRKDC	P78527	Atypical
CDN1A_139_151	GRKRRQTSMTDFY	[146]	[145, 148]	P38936	Cyclin-dependent kinase inhibitor 1 (p21) (CDK-interacting protein 1) (Melanoma differentiation-associated protein 6) (MDA-6).	CDKN1A	PIM1	P11309	CAMK	0.448745	0.107521	-0.619261	0.0401536	-0.07127	0.487847
CENPA_1_14	MGPRRRSRKPEAPR	[7]	[]	P49450	Histone H3-like centromeric protein A (Centromere protein A) (CENP-A)(Centromere autoantigen A).	CENPA	PKG1	Q13976	AGC	-0.403825	0.187083	0.0126467	0.964322	0.0408206	0.811168
CFTR_730_742	EPLERRLSLVPDS	[737, 742]	[]	P13569	Cystic fibrosis transmembrane conductance regulator (CFTR) (cAMP-dependent chloride channel) (ATP-binding cassette transporter sub-family C member 7).	CFTR	MAPKAPK3	Q16644	CAMK	0.556204	0.00932853	-1.70309	2.55514e-05	-0.697255	0.00341803
							PFTAIRE2	Q96Q40	CMGC
CFTR_761_773	LQARRRQSVLNLM	[768]	[]	P13569	Cystic fibrosis transmembrane conductance regulator (CFTR) (cAMP-dependent chloride channel) (ATP-binding cassette transporter sub-family C member 7).	CFTR	PKG2	Q13237	AGC	0.152368	0.209152	-0.874594	0.00019329	-0.200811	0.109776
CGHB_109_121	QCALCRRSTTDCG	[116]	[117, 118]	P0DN86	Choriogonadotropin subunit beta precursor (CG-beta) (Chorionicgonadotrophin chain beta).	CGB3	mTOR/FRAP	P42345	Atypical	0.202255	0.28842	-0.934958	0.00169062	-0.459679	0.0222843
							MSK1	O75582	AGC
							MAPKAPK3	Q16644	CAMK
CREB1_126_138	EILSRRPSYRKIL	[129, 133]	[]	P16220	Cyclic AMP-responsive element-binding protein 1	CREB1	PIM1	P11309	CAMK	-0.179176	0.275358	-0.337289	0.0646385	0.026022	0.847056
							MSK1	O75582	AGC
CSF1R_701_713	NIHLEKKYVRRDS	[713]	[]	P07333	Macrophage colony-stimulating factor 1 receptor precursor(EC 2.7.10.1) (CSF-1-R) (Fms proto-oncogene) (c-fms) (CD115 antigen).	CSF1R	PRKX	P51817	AGC	0.882385	0.0123558	-1.82775	0.00033354	-0.707929	0.00401662
							PKACb	P22694	AGC
DCX_49_61	EKKAKKVRFYRNG	[]	[]	O43602	Neuronal migration protein doublecortin (Lissencephalin-X) (Lis-X)(Doublin).	DCX	NA	NA	NA	0.0653529	0.864367	-0.848432	0.059895	Not Detected	Not Detected
DESP_2842_2854	RSGSRRGSFDATG	[2843, 2845, 2849]	[2853]	P15924	Desmoplakin (DP) (250/210 kDa paraneoplastic pemphigus antigen).	DSP	COT	P41279	STE	1.31278	0.0335196	-3.90267	0.000182263	-1.95895	0.00471228
							PKACa	P17612	AGC
							PRKX	P51817	AGC
							PKACb	P22694	AGC
E1A_ADE05_212_224	AILRRPTSPVSRE	[219, 222]	[218]	P03255	Early E1A 32 kDa protein.	N/A	NA	NA	NA	0.0119209	0.941517	-0.926685	0.0010117	0.0315666	0.80477
EPB42_241_253	LLNKRRGSVPILR	[248]	[]	P16452	Erythrocyte membrane protein band 4.2 (Erythrocyte protein 4.2)(P4.2).	EPB42	MSK1	O75582	AGC	0.602063	0.0188658	-1.81664	7.21366e-05	-0.631933	0.0509388
ERBB2_679_691	QQKIRKYTMRRLL	[]	[686]	P04626	Receptor tyrosine-protein kinase erbB-2 precursor (EC 2.7.10.1)(p185erbB2) (C-erbB-2) (NEU proto-oncogene) (Tyrosine kinase-type cellsurface receptor HER2) (MLN 19) (CD340 antigen).	ERBB2	PKCa	P17252	AGC	-0.365033	0.164102	0.0669613	0.781058	-0.00164223	0.992107
							PKCg	P05129	AGC
							PKCd	Q05655	AGC
							PKCh	P24723	AGC
							PKCe	Q02156	AGC
							PKCz	Q05513	AGC
ESR1_160_172	GGRERLASTNDKG	[167]	[168]	P03372	Estrogen receptor (ER) (Estradiol receptor) (ER-alpha) (Nuclearreceptor subfamily 3 group A member 1).	ESR1	SGK1	O00141	AGC	0.303305	0.210637	-0.559897	0.041378	-0.376097	0.0487089
							SGK2	Q9HBY8	AGC
							MAP3K1	Q13233	STE
							MAP3K7	Q6ZN16	STE
							MAP3K5	Q99683	STE
							MAP3K6	O95382	STE
							MAP3K2	Q9Y2U5	STE
							MAP3K8	Q56UN5	STE
							MAP3K3	Q99759	STE
							MAP3K4	B9EG75	STE
F263_454_466	NPLMRRNSVTPLA	[461]	[463]	Q16875	6-phosphofructo-2-kinase/fructose-2,6-biphosphatase 3 (6PF-2-K/Fru-2,6-P2ASE brain/placenta-type isozyme) (iPFK-2) (Renal carcinomaantigen NY-REN-56) [Includes: 6-phosphofructo-2-kinase (EC 2.7.1.105);Fructose-2,6-bisphosphatase (EC 3.1.3.46)].	PFKFB3	CaMK1a	Q14012	CAMK	0.164607	0.280982	-1.02086	0.000325465	-0.315444	0.042355
							CaMK1b	B4E1A6	CAMK
							CaMK4	Q16566	CAMK
							CaMK1g	Q96NX5	CAMK
FIBA_569_581	EFPSRGKSSSYSK	[572, 576, 577, 578, 580]	[]	P02671	Fibrinogen alpha chain precursor [Contains: Fibrinopeptide A].	FGA	NIK	Q99558	STE	-0.749314	0.353323	-0.836344	0.30449	1.42482	0.0751641
FOXO3_25_37	QSRPRSCTWPLQR	[26, 30]	[32]	O43524	Forkhead box protein O3 (Forkhead in rhabdomyosarcoma-like 1) (AF6q21protein).	FOXO3	AKT3	Q9Y243	AGC	0.419889	0.263651	-0.0799584	0.822159	-0.822376	0.0035746
							AKT2	P31751	AGC
							AKT1	P31749	AGC
FRAP_2443_2455	RTRTDSYSAGQSV	[2448, 2450, 2454]	[2444, 2446]	P42345	Serine/threonine-protein kinase mTOR	MTOR	AKT3	Q9Y243	AGC	1.28087	0.000376747	-1.88055	4.38062e-05	-1.06518	0.00623072
							SGK1	O00141	AGC
							SGK3	Q96BR1	AGC
							SGK2	Q9HBY8	AGC
							AKT2	P31751	AGC
							AKT1	P31749	AGC
							PDHK1	Q15118	Atypical
							PDHK2	Q15119	Atypical
							PDHK4	Q16654	Atypical
							PDHK3	Q15120	Atypical
							BCKDK	O14874	Atypical
GBRB2_427_439	PRSTMLAYDASSI	[429, 437, 438]	[430]	P47870	Gamma-aminobutyric acid receptor subunit beta-2 precursor (GABA(A)receptor subunit beta-2).	GABRB2	NA	NA	NA	-0.0572414	0.757185	-0.48744	0.0330259	-0.209722	0.172113
GPR6_349_361	SKVPFRSRSPSE	[350, 356, 358, 360]	[]	P46095	G-protein coupled receptor 6	GPR6	AKT1	P31749	AGC	1.07339	0.0154809	-1.76883	0.00149363	-1.22748	0.0137269
GPSM2_394_406	SSLNGVRPKLGRR	[394, 395]	[]	P81274	G-protein-signaling modulator 2 (Mosaic protein LGN).	GPSM2	CHK2	O96017	CAMK	0.86756	0.00924827	-2.41824	4.33756e-05	-1.33441	0.00108228
GRIK2_708_720	FMSSRRQSVLVKS	[710, 711, 715, 720]	[]	Q13002	Glutamate receptor, ionotropic kainate 2 precursor (Glutamate receptor6) (GluR-6) (GluR6) (Excitatory amino acid receptor 4) (EAA4).	GRIK2	AMPKa1	Q13131	CAMK	0.0132751	0.90739	-0.307925	0.0305858	-0.0560856	0.578734
							AMPKa2	P54646	CAMK
GSUB_61_73	KKPRRKDTPALHI	[]	[68]	O96001	Protein phosphatase 1 regulatory subunit 17	PPP1R17	CHK2	O96017	CAMK	0.857592	0.108985	-0.427369	0.384719	-1.99993	0.000576597
							MEK2	P36507	STE
							JNK1	P24941	CMGC
GYS2_1_13	MLRGRSLSVTSLG	[6, 8, 11]	[10]	P54840	Glycogen [starch] synthase, liver (EC 2.4.1.11).	GYS2	SGK3	Q96BR1	AGC	0.144485	0.634061	-0.221638	0.471135	-0.727444	0.0338309
							SGK1	O00141	AGC
							SGK2	Q9HBY8	AGC
							SGK3	Q96BR1	AGC
							SGK1	O00141	AGC
							SGK2	Q9HBY8	AGC
							PDK1	O15530	AGC
H2B1B_ 27_40	GKKRKRSRKESYSI	[33, 37, 39]	[]	P33778	Histone H2B type 1-B (H2B.f) (H2B/f) (H2B.1).	HIST1H2BB	PKG1	Q13976	AGC	0.41593	0.524569	-1.66174	0.0356483	-1.54433	0.00734347
							PIM1	P11309	CAMK
H32_3_18	RTKQTARKSTGGKAPR	[11]	[4, 7, 12]	Q71DI3	Histone H3.2 (H3/m) (H3/o).	HIST2H3A	AurB	C7G533	Other	-0.368317	0.259576	-0.658463	0.0676711	-1.15868	0.000289292
IF4E_203_215	TATKSGSTTKNRF	[207, 209]	[203, 205, 210, 211]	P06730	Eukaryotic translation initiation factor 4E (eIF-4E) (eIF4E) (mRNA cap-binding protein) (eIF-4F 25 kDa subunit).	EIF4E	PDK1	O15530	AGC	1.52938	0.167455	-0.193749	0.848908	Not Detected	Not Detected
							MAPKAPK2	P49137	CAMK
							MAPKAPK3	Q16644	CAMK
							MAPKAPK5	Q8IW41	CAMK
							MNK2	A4CYL7	CAMK
							MNK1	B5BUJ6	CAMK
K6PL_766_778	LEHVTRRTLSMDK	[775]	[770, 773]	P17858	ATP-dependent 6-phosphofructokinase, liver type	PFKL	PKACa	P17612	AGC	0.362806	0.227461	-0.984877	0.0107176	-0.608731	0.00792172
							PKACb	P22694	AGC
KAP2_92_104	SRFNRRVSVCAET	[92, 99]	[104]	P13861	cAMP-dependent protein kinase type II-alpha regulatory subunit.	PRKAR2A	PRKY	O43930	AGC	0.376575	0.0169556	-0.990583	0.000134913	-0.408628	0.00263046
							PKACg	P22612	AGC
							PKACa	P17612	AGC
							PRKX	P51817	AGC
							PKACb	P22694	AGC
KAP3_107_119	NRFTRRASVCAEA	[114]	[110]	P31323	cAMP-dependent protein kinase type II-beta regulatory subunit.	PRKAR2B	PRKY	O43930	AGC	0.245343	0.136227	-1.24684	0.000124074	-0.342032	0.0142715
							PKACg	P22612	AGC
							PKACa	P17612	AGC
							PRKX	P51817	AGC
							PKACb	P22694	AGC
KAPCG_192_206	VKGRTWTLCGTPEYL	[]	[196, 198, 202]	P22612	cAMP-dependent protein kinase catalytic subunit gamma (EC 2.7.11.11)(PKA C-gamma).	PRKACG	PDK1	O15530	AGC	0.106092	0.799863	-0.20564	0.625827	-0.67569	0.0294636
KCC2G_278_289	VASMMHRQETVE	[280]	[287]	Q13555	Calcium/calmodulin-dependent protein kinase type II gamma chain(EC 2.7.11.17) (CaM-kinase II gamma chain) (CaM kinase II subunitgamma) (CaMK-II subunit gamma).	CAMK2G	SGK3 (SGKL)	Q96BR1	AGC	-2.17669	0.0200026	-0.253118	0.727324	Not Detected	Not Detected
							MAPKAPK3	Q16644	CAMK
KCNA1_438_450	DSDLSRRSSSTMS	[439, 442, 445, 446, 447, 450]	[448]	Q09470	Potassium voltage-gated channel subfamily A member 1 (Voltage-gatedpotassium channel subunit Kv1.1) (HUKI) (HBK1).	KCNA1	AMPKa2	P54646	CAMK	0.423172	0.327614	-3.72567	8.32673e-05	-0.780802	0.00505378
							SGK1	O00141	AGC
							SGK2	Q9HBY8	AGC
KCNA2_442_454	PDLKKSRSASTIS	[447, 449, 451, 454]	[452]	P16389	Potassium voltage-gated channel subfamily A member 2 (Voltage-gatedpotassium channel subunit Kv1.2) (HBK5) (NGK1) (HUKIV).	KCNA2	MAP3K1	Q13233	STE	0.842232	0.0195475	-1.46612	0.00151202	-0.613153	0.0103167
							MAP3K7	Q6ZN16	STE
							MAP3K5	Q99683	STE
							MAP3K6	O95382	STE
							MAP3K2	Q9Y2U5	STE
							MAP3K3	Q99759	STE
							MAP3K4	B9EG75	STE
							CHK1	O14757	CAMK
							SGK1	O00141	AGC
							SGK2	Q9HBY8	AGC
							MAP3K8	Q56UN5	STE
KCNA3_461_473	GSLCAIAGVLTIA	[462]	[471]	P22001	Potassium voltage-gated channel subfamily A member 3 (Voltage-gatedpotassium channel subunit Kv1.3) (HPCN3) (HGK5) (HuKIII) (HLK3).	KCNA3	mTOR/FRAP	P42345	Atypical	1.06804	0.00560148	-2.22959	0.000119785	-1.18026	0.00308815
KCNA6_504_516	ANRERRPSYLPTP	[511]	[515]	P17658	Potassium voltage-gated channel subfamily A member 6 (Voltage-gatedpotassium channel subunit Kv1.6) (HBK2).	KCNA6	PIM1	P11309	CAMK	0.326616	0.0880727	-1.22131	0.000268436	-0.202784	0.133177
							JNK1	P45983	CMGC
KIF2C_105_118_S106G	EGLRSRSTRMSTVS	[109, 111, 115, 118]	[112, 116]	Q99661	Kinesin-like protein KIF2C (Mitotic centromere-associated kinesin)(MCAK) (Kinesin-like protein 6).	KIF2C	JNK1	P45983	CMGC	0.241501	0.420262	-0.643419	0.0607126	-0.370126	0.0459528
							MAPKAPK3	Q16644	CAMK
							PRKX	P51817	AGC
							PIM1	P11309	CAMK
							AKT2	P31751	AGC
KPB1_1011_1023	QVEFRRLSISAES	[1018, 1020, 1023]	[]	P46020	Phosphorylase b kinase regulatory subunit alpha, skeletal muscleisoform (Phosphorylase kinase alpha M subunit).	PHKA1	PKACa	P17612	AGC	0.526289	0.00276717	-1.66277	4.7086e-06	-0.619366	0.00822898
							PRKX	P51817	AGC
							PKACb	P22694	AGC
							PHKg1	Q16816	CAMK
							PHKg2	P15735	CAMK
KPCB_19_31_A25S	RFARKGSLRQKNV	[25]	[]	P05771	Protein kinase C beta type (EC 2.7.11.13) (PKC-beta) (PKC-B).	PRKCB	NA	NA	NA	-0.538165	0.117157	-0.23682	0.45162	-0.974375	0.0101087
KS6A1_374_386	QLFRGFSFVATGL	[380]	[384]	Q15418	Ribosomal protein S6 kinase alpha-1 (S6K-alpha 1) (EC=2.7.11.1) (90 kDa ribosomal protein S6 kinase 1) (p90-RSK 1) (pp90RSK1) (p90S6K) (Ribosomal S6 kinase 1) (RSK-1) (MAP kinase-activated protein kinase 1a) (MAPKAPK1A).	RPS6KA1	FRAP	P42345	Atypical	0.416854	0.131852	-0.126925	0.61456	-0.332465	0.308569
LIPS_944_956	GFHPRRSSQGATQ	[950, 951]	[955]	Q05469	Hormone-sensitive lipase (HSL) (EC=3.1.1.79).	LIPE	PRKY	O43930	AGC	0.825315	0.0208299	-1.26109	0.00314836	-0.628327	0.00967646
							PKACg	P22612	AGC
							PKACa	P17612	AGC
							PRKX	P51817	AGC
							PKACb	P22694	AGC
MARCS_152_164	KKKKKRFSFKKSF	[159, 163]	[]	P29966	Myristoylated alanine-rich C-kinase substrate (MARCKS) (Protein kinaseC substrate, 80 kDa protein, light chain) (PKCSL) (80K-L protein).	MARCKS	PKCi	P41743	AGC	0.481947	0.119492	0.110493	0.691847	-1.99511	0.0160426
							PKCt	Q04759	AGC
							PKCb	D3DWF5	AGC
							PKCa	P17252	AGC
							PKCg	P05129	AGC
							PKCd	Q05655	AGC
							PKCh	P24723	AGC
							PKCe	Q02156	AGC
							PKCz	Q05513	AGC
MARCS_160_172	FKKSFKLSGFSFK	[163, 167, 170]	[]	P29966	Myristoylated alanine-rich C-kinase substrate (MARCKS) (Protein kinaseC substrate, 80 kDa protein, light chain) (PKCSL) (80K-L protein).	MARCKS	ROCK2	O75116	AGC	-0.386455	0.796929	0.172686	0.908242	-1.76261	0.0223174
							ROCK1	Q13464	AGC
							MRCKa	Q5VT25	AGC
							DMPK1	Q09013	AGC
							MRCKb	Q9Y5S2	AGC
MBP_222_234	HFFKNIVTPRTPP	[]	[229, 232]	P02686	Myelin basic protein (MBP) (Myelin A1 protein) (Myelin membraneencephalitogenic protein).	MBP	JNK1	P45983	CMGC	-0.018199	0.916137	-0.632486	0.00879574	-0.836092	0.0949401
MP2K1_287_299	PPRPRTPGRPLSS	[298, 299]	[292]	Q02750	Dual specificity mitogen-activated protein kinase kinase 1(EC 2.7.12.2) (MAP kinase kinase 1) (MAPKK 1) (ERK activator kinase 1)(MAPK/ERK kinase 1) (MEK1).	MAP2K1	FRAP	P42345	Atypical	-0.00578594	0.984973	-0.393811	0.229917	Not Detected	Not Detected
MPIP1_172_184	FTQRQNSAPARML	[178]	[173]	P30304	M-phase inducer phosphatase 1 (EC=3.1.3.48) (Dual specificity phosphatase Cdc25A).	CDC25A	DNAPK	P78527	Atypical	0.669418	0.0469081	-1.07438	0.00709683	-2.22585	0.00805334
							CHK1	O14757	CAMK
MYPC3_268_280	LSAFRRTSLAGGG	[269, 275]	[274]	Q14896	Myosin-binding protein C, cardiac-type (Cardiac MyBP-C) (C-protein,cardiac muscle isoform).	MYBPC3	PKACa	P17612	AGC	0.267656	0.0423096	-1.01814	6.58321e-05	-0.342122	0.0236409
							PKACb	P22694	AGC
							mTOR/FRAP	P42345	Atypical
							PKCt	Q04759	AGC
NCF1_296_308	RGAPPRRSSIRNA	[303, 304]	[]	P14598	Neutrophil cytosol factor 1 (NCF-1) (Neutrophil NADPH oxidase factor1) (47 kDa neutrophil oxidase factor) (p47-phox) (NCF-47K) (47 kDaautosomal chronic granulomatous disease protein) (Nox organizer 2)(Nox-organizing protein 2) (SH3 and PX domain-containing protein 1A).	NCF1	PKCi	P41743	AGC	-0.0889206	0.443767	-0.323169	0.0246762	-0.0931339	0.529795
							PKCa	P17252	AGC
							PKCg	P05129	AGC
							PKCb	D3DWF5	AGC
							PKCd	Q05655	AGC
							PKCt	Q04759	AGC
							PKCh	P24723	AGC
							PKCe	Q02156	AGC
							PKCz	Q05513	AGC
							PKD3	O94806	CAMK
							PKD2	Q9BZL6	CAMK
							PKD1	Q1KKQ2	CAMK
NCF1_321_333	QDAYRRNSVRFLQ	[328]	[]	P14598	Neutrophil cytosol factor 1 (NCF-1) (Neutrophil NADPH oxidase factor1) (47 kDa neutrophil oxidase factor) (p47-phox) (NCF-47K) (47 kDaautosomal chronic granulomatous disease protein) (Nox organizer 2)(Nox-organizing protein 2) (SH3 and PX domain-containing protein 1A).	NCF1	MSK1	O75582	AGC	0.247414	0.0997941	-0.735662	0.00116992	-0.219403	0.205209
NEK2_172_184	FAKTFVGTPYYMS	[184]	[175, 179]	P51955	Serine/threonine-protein kinase Nek2 (EC 2.7.11.1) (NimA-relatedprotein kinase 2) (NimA-like protein kinase 1) (HSPK 21).	NEK2	PDK1	O15530	AGC	0.19743	0.38195	-0.215241	0.343429	-0.438437	0.170585
							CHK2	O96017	CAMK
NEK3_158_170	FACTYVGTPYYVP	[]	[161, 165]	P51956	Serine/threonine-protein kinase Nek3 (EC 2.7.11.1) (NimA-relatedprotein kinase 3) (HSPK 36).	NEK3	PDK1	O15530	AGC	0.8767	0.136074	-0.140589	0.791844	-0.715667	0.00274381
							IRAK4	Q9NWZ3	TKL
							IRAK1	P51617	TKL
							IRAK2	O43187	TKL
NFKB1_330_342	FVQLRRKSDLETS	[337, 342]	[341]	P19838	Nuclear factor NF-kappa-B p105 subunit (DNA-binding factor KBF1) (EBP-1) [Contains: Nuclear factor NF-kappa-B p50 subunit].	NFKB1	PKACa	P17612	AGC	0.559971	0.281155	-2.40073	0.00227337	-0.585794	0.0122941
							PRKX	P51817	AGC
							PKACb	P22694	AGC
NMDZ1_890_902	SFKRRRSSKDTST	[890, 896, 897, 901]	[900, 902]	Q05586	Glutamate [NMDA] receptor subunit zeta-1 precursor (N-methyl-D-aspartate receptor subunit NR1).	GRIN1	PKCb	D3DWF5	AGC	0.082181	0.716885	-0.260783	0.273031	-0.100135	0.569916
							PKCa	P17252	AGC
							PKCg	P05129	AGC
							PKCd	Q05655	AGC
							PKCh	P24723	AGC
							PKCe	Q02156	AGC
							PKCz	Q05513	AGC
							PKACg	P22612	AGC
							PKACa	P17612	AGC
							PRKX	P51817	AGC
							PKACb	P22694	AGC
							PKACg	P22612	AGC
							PKACa	P17612	AGC
							PRKX	P51817	AGC
							PKACb	P22694	AGC
							RSK2	P51812	AGC
							RSK1	Q15349	AGC
							RSK4	Q9UK32	AGC
							MSK1	O75582	AGC
							p70S6Kb	Q9UBS0	AGC
							MSK2	O75676	AGC
NOS3_1171_1183	SRIRTQSFSLQER	[1171, 1177, 1179]	[1175]	P29474	Nitric oxide synthase, endothelial (EC=1.14.13.39) (Endothelial NOS) (eNOS) (EC-NOS) (NOS type III) (NOSIII) (Constitutive NOS) (cNOS).	NOS3	AKT1	P31749	AGC	0.423084	0.167878	-0.178969	0.531738	-0.483069	0.123725
NR4A1_344_356	GRRGRLPSKPKQP	[351]	[]	P22736	Nuclear receptor subfamily 4 group A member 1 (Orphan nuclear receptorHMR) (Early response protein NAK1) (TR3 orphan receptor) (ST-59).	NR4A1	AKT1	P31749	AGC	0.346987	0.20763	-0.728016	0.0251952	-2.70358	0.00429137
P53_308_323	LPNNTSSSPQPKKKPL	[313, 314, 315]	[312]	P04637	Cellular tumor antigen p53 (Tumor suppressor p53) (Phosphoprotein p53)(Antigen NY-CO-13).	TP53	CHK1	O14757	CAMK	0.114385	0.689831	-0.820922	0.0237984	-1.68321	0.00814265
							JNK2	P45984	CMGC
							CDK1	P06493	CMGC
PDE5A_95_107	GTPTRKISASEFD	[102, 104]	[96, 98]	O76074	cGMP-specific 3',5'-cyclic phosphodiesterase (EC 3.1.4.35) (CGB-PDE)(cGMP-binding cGMP-specific phosphodiesterase).	PDE5A	TGFbR1	P36897	TKL	0.243579	0.70121	-1.79294	0.0251751	Not Detected	Not Detected
							MISR2	Q16671	TKL
							ALK4	P36896	TKL
							ALK1	P37023	TKL
							ALK2	Q04771	TKL
							BMPR1B	B4DSV1	TKL
							TGFbR2	D2JYI1	TKL
							ACTR2B	Q13705	TKL
							BMPR2	Q13873	TKL
							ALK7	Q8NER5	TKL
							ACTR2	P27037	TKL
							ERK1	P27361	CMGC
							JNK2	P45984	CMGC
							ERK5	Q13164	CMGC
							Erk3	Q16659	CMGC
							JNK3	A8MTD8	CMGC
							p38b MAPK	Q15759	CMGC
							JNK1	D3DX92	CMGC
							ERK2	P28482	CMGC
							p38a MAPK	Q16539	CMGC
							p38d MAPK	O15264	CMGC
							BMPR1A	P36894	TKL
PLEK_106_118	GQKFARKSTRRSI	[113, 117]	[114]	P08567	Pleckstrin (Platelet p47 protein).	PLEK	PKCi	P41743	AGC	-0.281282	0.299723	0.0900431	0.728844	0.638801	0.374871
							PKCt	Q04759	AGC
							PKCb	D3DWF5	AGC
							PKCa	P17252	AGC
							PKCg	P05129	AGC
							PKCd	Q05655	AGC
							PKCh	P24723	AGC
							PKCe	Q02156	AGC
							PKCz	Q05513	AGC
PLM_76_88	EEGTFRSSIRRLS	[82, 83, 88]	[79]	O00168	Phospholemman precursor (FXYD domain-containing ion transportregulator 1).	FXYD1	PKCi	P41743	AGC	0.669481	0.418995	-4.6636	0.000928913	-3.68177	0.0110492
							PKCt	Q04759	AGC
							PKCb	D3DWF5	AGC
							PKCa	P17252	AGC
							PKCg	P05129	AGC
							PKCd	Q05655	AGC
							PKCh	P24723	AGC
							PKCe	Q02156	AGC
							PKCz	Q05513	AGC
PPR1A_28_40	QIRRRRPTPATLV	[]	[35, 38]	Q13522	Protein phosphatase 1 regulatory subunit 1A (Protein phosphataseinhibitor 1) (IPP-1) (I-1).	PPP1R1A	PRKY	O43930	AGC	0.233231	0.319676	-0.57576	0.0366392	-0.334161	0.00894326
							PKACg	P22612	AGC
							PKACa	P17612	AGC
							PRKX	P51817	AGC
							PKACb	P22694	AGC
PTK6_436_448	ALRERLSSFTSYE	[442, 443, 446]	[445]	Q13882	Tyrosine-protein kinase 6 (EC 2.7.10.2) (Breast tumor kinase)(Tyrosine-protein kinase BRK).	PTK6	AKT1	P31749	AGC	0.485656	0.0531753	-0.981838	0.00283618	-0.459779	0.0100281
PTN12_32_44	ALRERLSSFTSYE	[38, 39, 42]	[41]	Q05209	Tyrosine-protein phosphatase non-receptor type 12 (EC 3.1.3.48)(Protein-tyrosine phosphatase G1) (PTPG1) (PTP-PEST).	PTPN12	AKT1	P31749	AGC	-0.275021	0.201583	-0.429153	0.0665687	0.324081	0.0326705
							ERK2		CMGC
							PIM1	P11309	CAMK
							MAPKAPK2	P49137	CAMK
RAF1_253_265	QRQRSTSTPNVHM	[257, 259]	[258, 260]	P04049	RAF proto-oncogene serine/threonine-protein kinase (EC 2.7.11.1) (Raf-1) (C-RAF) (cRaf).	RAF1	PDHK2	Q15119	Atypical	0.177514	0.610739	-1.08537	0.0167815	0.149833	0.0793251
							PDHK4	Q16654	Atypical
							PDHK3	B4DXG6	Atypical
							BCKDK	O14874	Atypical
							ROCK2	O75116	AGC
							ROCK1	Q13464	AGC
							SGK1	O00141	AGC
							SGK2	Q9HBY8	AGC
							GSK3A	P49840	CMGC
RAP1B_172_184	PGKARKKSSCQLL	[179, 180]	[]	P61224	Ras-related protein Rap-1b precursor (GTP-binding protein smg p21B).	RAP1B	PKG2	Q13237	AGC	0.725496	0.0201863	-1.59021	0.000467859	-1.04432	0.000766161
							PKG1	A5YM56	AGC
							PRKY	O43930	AGC
							PKACg	P22612	AGC
							PKACa	P17612	AGC
							PRKX	P51817	AGC
							PKACb	P22694	AGC
RB_242_254	AVIPINGSPRTPR	[249]	[252]	P06400	Retinoblastoma-associated protein (PP110) (P105-RB) (RB).	RB1	mTOR/FRAP	P42345	Atypical	0.37935	0.141592	-1.07423	0.0030274	-1.05567	0.00182077
							mTOR/FRAP	P42345	Atypical
RB_350_362	SFETQRTPRKSNL	[350, 360]	[353, 356]	P06400	Retinoblastoma-associated protein (PP110) (P105-RB) (RB).	RB1	RAF1	P04049	TKL	-0.981511	0.194728	-0.792079	0.283479	Not Detected	Not Detected
							KSR1	Q8IVT5	TKL
							ARAF	P10398	TKL
							KSR2	Q6VAB6	TKL
							BRAF	P15056	TKL
							FRAP	P42345	Atypical
							CK2a2	P19784	Other
							CK2a1	P68400	Other
RB_774_786	TRPPTLSPIPHIP	[780]	[774, 778]	P06400	Retinoblastoma-associated protein (PP110) (P105-RB) (RB).	RB1	GSK3A	P49840	CMGC	3.01374	0.0148599	0.656751	0.489187	Not Detected	Not Detected
							mTOR/FRAP	P42345	Atypical
RB_803_815	NIYISPLKSPYKI	[807, 811]	[]	P06400	Retinoblastoma-associated protein (PP110) (P105-RB) (RB).	RB1	CDK2	P24941	CMGC	0.256104	0.0562086	-0.552591	0.00223401	-1.4208	0.000239457
							ERK2	P27361	CMGC
RBL2_655_667	GLGRSITSPTTLY	[659, 662]	[661, 664, 665]	Q08999	Retinoblastoma-like protein 2 (130 kDa retinoblastoma-associatedprotein) (p130) (PRB2) (RBR-2).	RBL2	mTOR/FRAP	P42345	Atypical	-0.628805	0.0371776	-0.896398	0.00894798	-1.01887	5.74341e-05
							JNK1	P45983	CMGC
							JNK3	P53779	CMGC
							Pim3	P58750	CAMK
							HIPK1	Q86Z02	CMGC
							HIPK2	Q9H2X6	CMGC
							IKKE	Q14164	Other
							p38a MAPK	Q16539	CMGC
REL_260_272	KMQLRRPSDQEVS	[267, 272]	[]	Q04864	C-Rel proto-oncogene protein (C-Rel protein).	REL	CK2a2	P19784	Other	0.789614	0.00470592	-2.17545	1.98549e-05	-0.776545	0.0039639
							CK2a1	P68400	Other
							MAP2K4	P45985	STE
							MAP2K1	Q02750	STE
							MAP2K7	O14733	STE
							MAP2K2	P36507	STE
							MAP2K5	Q13163	STE
							MAP2K3	P46734	STE
RS6_228_240	IAKRRRLSSLRAS	[235, 236, 240]	[]	P62753	40S ribosomal protein S6 (Phosphoprotein NP33).	RPS6	PIM1	P11309	CAMK	0.113168	0.230028	-0.599995	0.000397371	0.600392	0.107024
							IKKE	Q14164	Other
RYR1_4317_4329	VRRLRRLTAREAA	[]	[4324]	P21817	Ryanodine receptor 1 (Skeletal muscle-type ryanodine receptor) (RyR1)(RYR-1) (Skeletal muscle calcium release channel).	RYR1	PKACg	P22612	AGC	-0.313886	0.0195432	-0.243249	0.049821	0.29307	0.549924
							PKACa	P17612	AGC
							PRKX	P51817	AGC
							PKACb	P22694	AGC
SCN7A_898_910	KNGCRRGSSLGQI	[905, 906]	[]	Q01118	Sodium channel protein type 7 subunit alpha (Sodium channel proteintype VII subunit alpha) (Putative voltage-gated sodium channel subunitalpha Nax) (Sodium channel protein cardiac and skeletal muscle subunitalpha).	SCN7A	PKG2	Q13237	AGC	0.613724	1.21619e-06	-1.96191	1.18312e-09	-0.580122	0.00714451
							PRKY	O43930	AGC
STK6_283_295	SSRRTTLCGTLDY	[283, 284]	[287, 288, 292]	O14965	/threonine-protein kinase 6 (EC 2.7.11.1) (Aurora kinase A)(Aurora-A) (Serine/threonine kinase 15) (Aurora/IPL1-related kinase 1)(Aurora-related kinase 1) (hARK1) (Breast tumor-amplified kinase).	AURKA	AurA	O14965	Other	0.536825	0.0188043	-0.797472	0.00318862	-0.238298	0.063594
							CHK2	O96017	CAMK
							IRAK4	Q9NWZ3	TKL
STMN2_90_102	AAEERRKSQEAQV	[97]	[]	Q93045	Stathmin-2 (Protein SCG10) (Superior cervical ganglion-10 protein).	STMN2	PKACg	P22612	AGC	1.14545	0.00139239	-2.36157	2.56248e-05	-1.00838	0.00316869
							PKACa	P17612	AGC
							PRKX	P51817	AGC
							PKACb	P22694	AGC
TAU_524_536	GSRSRTPSLPTPP	[525, 527, 531]	[529, 534]	P10636	Microtubule-associated protein tau (Neurofibrillary tangle protein)(Paired helical filament-tau) (PHF-tau).	MAPT	ERK1	P27361	CMGC	-3.15992	0.0243556	-0.0563598	0.959216	Not Detected	Not Detected
							p38d MAPK	O15264	CMGC
							PKACa	P17612	AGC
							PKACb	P22694	AGC
TOP2A_1463_1475	RRKRKPSTSDDSD	[1469, 1471, 1474]	[1470]	P11388	DNA topoisomerase 2-alpha (EC=5.99.1.3) (DNA topoisomerase II, alpha isozyme).	TOP2A	CK2a1	P68400	Other	0.525233	0.045281	-0.987619	0.00319587	-0.320805	0.00915595
TY3H_65_77	FIGRRQSLIEDAR	[71]	[]	P07101	Tyrosine 3-monooxygenase (EC 1.14.16.2) (Tyrosine 3-hydroxylase) (TH).	TH	PKD3	O94806	CAMK	0.227888	0.215997	-1.3979	0.00014685	-0.430319	0.0116043
							PKD2	Q9BZL6	CAMK
							PKD1	Q1KKQ2	CAMK
VASP_150_162	EHIERRVSNAGGP	[157]	[]	P50552	Vasodilator-stimulated phosphoprotein (VASP).	VASP	PKG2	Q13237	AGC	0.84045	0.0153346	-2.16267	0.000133143	-0.705802	0.0108785
							PKG1	A5YM56	AGC
VASP_271_283	LARRRKATQVGEK	[]	[278]	P50552	Vasodilator-stimulated phosphoprotein (VASP).	VASP	AKT1	P31749	AGC	-0.223382	0.138966	-0.710431	0.00162619	-0.122928	0.481991
VTNC_390_402	NQNSRRPSRATWL	[393, 397]	[400]	P04004	Vitronectin precursor (Serum-spreading factor) (S-protein) (V75)[Contains: Vitronectin V65 subunit; Vitronectin V10 subunit;Somatomedin-B].	VTN	PKCb	D3DWF5	AGC	0.307096	0.0306018	-1.06521	6.65051e-05	-0.216299	0.137305
							PKCa	P17252	AGC
							PKCg	P05129	AGC
							PKCd	Q05655	AGC
							PKCh	P24723	AGC
							PKCe	Q02156	AGC
							PKCz	Q05513	AGC
							PKACa	P17612	AGC
							PRKX	P51817	AGC
							PKACb	P22694	AGC
Phosphorylation sites are highlighted in bold letters.
Hyperphosphorylated peptides with p<0.05 are highlighted in red. Hypophosphorylated peptides with p<0.05 are highlighted in green.

## Sheet: Supplementary Table S6
Supplementary Table S6: IPA core analysis of the phosphoproteome and kinome combined data sets (iTRAQ LC MS/MS and STK PamChip®) obtained for grade II versus I meningioma.
© 2000-2016 QIAGEN. All rights reserved.
Analysis Details for My Projects->Ferreira, 5.12.2015->IPA-Combined-Data-Imput-02-IIvsI-1.2-0.05-IKB-7-20-16
Workspace	My Projects
Project	Ferreira, 5.12.2015
Analysis	IPA-Combined-Data-Imput-02-IIvsI-1.2-0.05-IKB-7-20-16
Date	Wed Jul 20 15:29:44 PDT 2016
Analysis ID	13673927
Analysis Settings
Cutoff before duplicate resolution	true
Resolve duplicate on	foldchange
Color using	foldchange
Cutoff for foldchange	1.2	and consider Both up/down regulated
Cutoff for pvalue	0.05
Reference set	Ingenuity Knowledge Base (Genes Only)
Relationship to include	Direct and Indirect
Includes Endogenous Chemicals	No
Optional Analyses	My Pathways My List
Filter Summary
Consider only relationships where
confidence = Experimentally Observed
Canonical Pathways for My Projects->Ferreira, 5.12.2015->IPA-Combined-Data-Imput-02-IIvsI-1.2-0.05-IKB-7-20-16
Ingenuity Canonical Pathways	-log(p-value)	zScore	Ratio	Molecules
Role of Macrophages, Fibroblasts and Endothelial Cells in Rheumatoid Arthritis	-0E00	NaN	3.24E-03	CAMK2G,
Huntington's Disease Signaling	2.56E-01	NaN	4.15E-03	MTOR,
Phospholipase C Signaling	2.61E-01	NaN	4.22E-03	RAP1B,
Actin Cytoskeleton Signaling	2.72E-01	NaN	4.39E-03	VCL,
Systemic Lupus Erythematosus Signaling	2.76E-01	NaN	4.44E-03	MTOR,
Superpathway of Inositol Phosphate Compounds	2.77E-01	NaN	4.46E-03	CDC25A,
Thrombin Signaling	3.07E-01	NaN	4.93E-03	CAMK2G,
mTOR Signaling	3.13E-01	NaN	5.03E-03	MTOR,
Production of Nitric Oxide and Reactive Oxygen Species in Macrophages	3.22E-01	NaN	5.18E-03	RAP1B,
3-phosphoinositide Biosynthesis	3.37E-01	NaN	5.43E-03	CDC25A,
Germ Cell-Sertoli Cell Junction Signaling	3.57E-01	NaN	5.78E-03	VCL,
Gap Junction Signaling	3.66E-01	NaN	5.95E-03	PRKAR2A,
Gαq Signaling	3.82E-01	NaN	6.25E-03	CHRM1,
Hepatic Cholestasis	3.84E-01	NaN	6.29E-03	PRKAR2A,
Regulation of eIF4 and p70S6K Signaling	3.89E-01	NaN	6.37E-03	MTOR,
D-myo-inositol-5-phosphate Metabolism	4.11E-01	NaN	6.80E-03	CDC25A,
3-phosphoinositide Degradation	4.13E-01	NaN	6.85E-03	CDC25A,
IL-12 Signaling and Production in Macrophages	4.13E-01	NaN	6.85E-03	REL,
Synaptic Long Term Depression	4.13E-01	NaN	6.85E-03	RYR1,
P2Y Purigenic Receptor Signaling Pathway	4.47E-01	NaN	7.58E-03	PRKAR2A,
PKCθ Signaling in T Lymphocytes	4.53E-01	NaN	7.69E-03	CAMK2G,
D-myo-inositol (1,4,5,6)-Tetrakisphosphate Biosynthesis	4.55E-01	NaN	7.75E-03	CDC25A,
D-myo-inositol (3,4,5,6)-tetrakisphosphate Biosynthesis	4.55E-01	NaN	7.75E-03	CDC25A,
Estrogen Receptor Signaling	4.58E-01	NaN	7.81E-03	HNRNPD,
PI3K Signaling in B Lymphocytes	4.58E-01	NaN	7.81E-03	CAMK2G,
IL-6 Signaling	4.61E-01	NaN	7.87E-03	HSPB1,
Type II Diabetes Mellitus Signaling	4.61E-01	NaN	7.87E-03	MTOR,
Sperm Motility	4.66E-01	NaN	8.00E-03	PRKAR2A,
Gustation Pathway	4.75E-01	NaN	8.20E-03	PRKAR2A,
RhoA Signaling	4.75E-01	NaN	8.20E-03	SEPT2,
Role of Tissue Factor in Cancer	4.75E-01	NaN	8.20E-03	MTOR,
phagosome formation	4.75E-01	NaN	8.20E-03	VTN,
Renin-Angiotensin Signaling	4.81E-01	NaN	8.33E-03	PRKAR2A,
phagosome maturation	4.81E-01	NaN	8.33E-03	CANX,
PTEN Signaling	4.84E-01	NaN	8.40E-03	BAD,
NGF Signaling	4.9E-01	NaN	8.55E-03	RAP1B,
HGF Signaling	4.96E-01	NaN	8.70E-03	RAP1B,
HIF1α Signaling	4.96E-01	NaN	8.70E-03	HSP90AA1,
Paxillin Signaling	5.02E-01	NaN	8.85E-03	VCL,
Amyotrophic Lateral Sclerosis Signaling	5.09E-01	NaN	9.01E-03	CACNA1C,
p53 Signaling	5.09E-01	NaN	9.01E-03	RB1,
UVA-Induced MAPK Signaling	5.39E-01	NaN	9.80E-03	MTOR,
FAK Signaling	5.5E-01	NaN	1.01E-02	VCL,
ErbB Signaling	5.54E-01	NaN	1.02E-02	MTOR,
TR/RXR Activation	5.54E-01	NaN	1.02E-02	MTOR,
Melanocyte Development and Pigmentation Signaling	5.65E-01	NaN	1.05E-02	PRKAR2A,
Ceramide Signaling	5.73E-01	NaN	1.08E-02	BAD,
Fcγ Receptor-mediated Phagocytosis in Macrophages and Monocytes	5.73E-01	NaN	1.08E-02	VASP,
Salvage Pathways of Pyrimidine Ribonucleotides	5.73E-01	NaN	1.08E-02	CDK1,
Reelin Signaling in Neurons	5.77E-01	NaN	1.09E-02	MAPT,
IL-1 Signaling	5.81E-01	NaN	1.10E-02	PRKAR2A,
Crosstalk between Dendritic Cells and Natural Killer Cells	5.9E-01	NaN	1.12E-02	CAMK2G,
G Beta Gamma Signaling	5.94E-01	NaN	1.14E-02	PRKAR2A,
HER-2 Signaling in Breast Cancer	5.94E-01	NaN	1.14E-02	BAD,
Bladder Cancer Signaling	5.98E-01	NaN	1.15E-02	RB1,
IL-4 Signaling	5.98E-01	NaN	1.15E-02	MTOR,
α-Adrenergic Signaling	5.98E-01	NaN	1.15E-02	PRKAR2A,
GPCR-Mediated Nutrient Sensing in Enteroendocrine Cells	6.07E-01	NaN	1.18E-02	PRKAR2A,
Leptin Signaling in Obesity	6.07E-01	NaN	1.18E-02	PRKAR2A,
Small Cell Lung Cancer Signaling	6.11E-01	NaN	1.19E-02	RB1,
IL-3 Signaling	6.16E-01	NaN	1.20E-02	BAD,
JAK/Stat Signaling	6.16E-01	NaN	1.20E-02	MTOR,
Macropinocytosis Signaling	6.25E-01	NaN	1.23E-02	CSF1R,
Angiopoietin Signaling	6.44E-01	NaN	1.30E-02	BAD,
Dopamine Receptor Signaling	6.44E-01	NaN	1.30E-02	PRKAR2A,
BMP signaling pathway	6.49E-01	NaN	1.32E-02	PRKAR2A,
Antiproliferative Role of Somatostatin Receptor 2	6.54E-01	NaN	1.33E-02	RAP1B,
GM-CSF Signaling	6.65E-01	NaN	1.37E-02	CAMK2G,
STAT3 Pathway	6.65E-01	NaN	1.37E-02	CDC25A,
GPCR-Mediated Integration of Enteroendocrine Signaling Exemplified by an L Cell	6.7E-01	NaN	1.39E-02	PRKAR2A,
Chemokine Signaling	6.75E-01	NaN	1.41E-02	CAMK2G,
Glioma Invasiveness Signaling	6.81E-01	NaN	1.43E-02	VTN,
Myc Mediated Apoptosis Signaling	6.81E-01	NaN	1.43E-02	BAD,
ErbB2-ErbB3 Signaling	6.86E-01	NaN	1.45E-02	BAD,
EGF Signaling	6.92E-01	NaN	1.47E-02	MTOR,
Remodeling of Epithelial Adherens Junctions	6.92E-01	NaN	1.47E-02	VCL,
Colorectal Cancer Metastasis Signaling	7.02E-01	NaN	8.10E-03	BAD,PRKAR2A
Signaling by Rho Family GTPases	7.02E-01	NaN	8.10E-03	VIM,SEPT2
PXR/RXR Activation	7.1E-01	NaN	1.54E-02	PRKAR2A,
Endometrial Cancer Signaling	7.16E-01	NaN	1.56E-02	BAD,
Pyridoxal 5'-phosphate Salvage Pathway	7.16E-01	NaN	1.56E-02	CDK1,
CNTF Signaling	7.22E-01	NaN	1.59E-02	MTOR,
ERK5 Signaling	7.22E-01	NaN	1.59E-02	BAD,
Role of Osteoblasts, Osteoclasts and Chondrocytes in Rheumatoid Arthritis	7.43E-01	NaN	8.62E-03	BAD,CSF1R
Actin Nucleation by ARP-WASP Complex	7.68E-01	NaN	1.79E-02	VASP,
Unfolded protein response	7.83E-01	NaN	1.85E-02	CANX,
Phototransduction Pathway	7.9E-01	NaN	1.89E-02	PRKAR2A,
Semaphorin Signaling in Neurons	7.9E-01	NaN	1.89E-02	DPYSL3,
Docosahexaenoic Acid (DHA) Signaling	7.98E-01	NaN	1.92E-02	BAD,
Role of Oct4 in Mammalian Embryonic Stem Cell Pluripotency	8.47E-01	NaN	2.17E-02	RB1,
Triacylglycerol Degradation	8.65E-01	NaN	2.27E-02	LIPE,
Role of NFAT in Cardiac Hypertrophy	8.72E-01	NaN	1.04E-02	PRKAR2A,CAMK2G
Role of p14/p19ARF in Tumor Suppression	8.74E-01	NaN	2.33E-02	RB1,
RAR Activation	8.8E-01	NaN	1.05E-02	PRKAR2A,REL
CREB Signaling in Neurons	9.02E-01	NaN	1.09E-02	PRKAR2A,CAMK2G
Retinol Biosynthesis	9.03E-01	NaN	2.50E-02	LIPE,
Inhibition of Matrix Metalloproteases	9.13E-01	NaN	2.56E-02	SDC2,
Sertoli Cell-Sertoli Cell Junction Signaling	9.26E-01	NaN	1.12E-02	PRKAR2A,VCL
Granulocyte Adhesion and Diapedesis	9.3E-01	NaN	1.13E-02	SDC2,HSPB1
Antigen Presentation Pathway	9.35E-01	NaN	2.70E-02	CANX,
Ephrin Receptor Signaling	9.42E-01	NaN	1.15E-02	RAP1B,SDC2
autophagy	9.46E-01	NaN	2.78E-02	MTOR,
Cell Cycle Regulation by BTG Family Proteins	9.58E-01	NaN	2.86E-02	RB1,
Acute Phase Response Signaling	9.63E-01	NaN	1.18E-02	MTOR,AHSG
Inhibition of Angiogenesis by TSP1	9.7E-01	NaN	2.94E-02	SDC2,
Dopamine-DARPP32 Feedback in cAMP Signaling	9.93E-01	NaN	1.23E-02	PRKAR2A,CACNA1C
Glioblastoma Multiforme Signaling	1.01E00	NaN	1.26E-02	RB1,MTOR
Relaxin Signaling	1.05E00	NaN	1.33E-02	RAP1B,PRKAR2A
Epithelial Adherens Junction Signaling	1.07E00	NaN	1.37E-02	RAP1B,VCL
Antiproliferative Role of TOB in T Cell Signaling	1.08E00	NaN	3.85E-02	RB1,
Lipid Antigen Presentation by CD1	1.08E00	NaN	3.85E-02	CANX,
Hereditary Breast Cancer Signaling	1.09E00	NaN	1.41E-02	RB1,CDK1
Glucocorticoid Receptor Signaling	1.15E00	NaN	1.05E-02	HSP90AB1,ANXA1,HSP90AA1
Xenobiotic Metabolism Signaling	1.15E00	NaN	1.05E-02	HSP90AB1,HSP90AA1,CAMK2G
Cellular Effects of Sildenafil (Viagra)	1.16E00	NaN	1.54E-02	PRKAR2A,CACNA1C
GNRH Signaling	1.16E00	NaN	1.55E-02	PRKAR2A,CAMK2G
Maturity Onset Diabetes of Young (MODY) Signaling	1.17E00	NaN	4.76E-02	CACNA1C,
FXR/RXR Activation	1.18E00	NaN	1.59E-02	VTN,AHSG
LXR/RXR Activation	1.21E00	NaN	1.65E-02	VTN,AHSG
DNA damage-induced 14-3-3σ Signaling	1.21E00	NaN	5.26E-02	CDK1,
GADD45 Signaling	1.21E00	NaN	5.26E-02	CDK1,
Gαi Signaling	1.22E00	NaN	1.67E-02	CHRM4,PRKAR2A
iCOS-iCOSL Signaling in T Helper Cells	1.22E00	NaN	1.67E-02	BAD,CAMK2G
Pancreatic Adenocarcinoma Signaling	1.23E00	NaN	1.69E-02	RB1,BAD
p38 MAPK Signaling	1.24E00	NaN	1.71E-02	MAPT,HSPB1
Neuropathic Pain Signaling In Dorsal Horn Neurons	1.26E00	NaN	1.75E-02	PRKAR2A,CAMK2G
Protein Ubiquitination Pathway	1.27E00	NaN	1.18E-02	HSP90AB1,HSP90AA1,HSPB1
Androgen Signaling	1.28E00	NaN	1.80E-02	PRKAR2A,HSP90AA1
Corticotropin Releasing Hormone Signaling	1.28E00	NaN	1.80E-02	RAP1B,PRKAR2A
nNOS Signaling in Skeletal Muscle Cells	1.31E00	NaN	6.67E-02	RYR1,
IGF-1 Signaling	1.31E00	NaN	1.89E-02	BAD,PRKAR2A
VEGF Signaling	1.33E00	NaN	1.94E-02	BAD,VCL
CDK5 Signaling	1.37E00	NaN	2.02E-02	MAPT,PRKAR2A
Choline Biosynthesis III	1.37E00	NaN	7.69E-02	PHKA1,
PPAR Signaling	1.41E00	NaN	2.15E-02	HSP90AB1,HSP90AA1
Death Receptor Signaling	1.42E00	NaN	2.17E-02	LMNA,HSPB1
Integrin Signaling	1.44E00	NaN	1.37E-02	RAP1B,VCL,VASP
Leukocyte Extravasation Signaling	1.48E00	NaN	1.43E-02	RAP1B,VCL,VASP
FLT3 Signaling in Hematopoietic Progenitor Cells	1.49E00	NaN	2.35E-02	MTOR,BAD
Breast Cancer Regulation by Stathmin1	1.52E00	NaN	1.48E-02	PRKAR2A,CDK1,CAMK2G
IL-8 Signaling	1.55E00	NaN	1.52E-02	MTOR,LASP1,VASP
Role of BRCA1 in DNA Damage Response	1.55E00	NaN	2.56E-02	RB1,RBL2
Non-Small Cell Lung Cancer Signaling	1.56E00	NaN	2.60E-02	RB1,BAD
Heparan Sulfate Biosynthesis	1.59E00	NaN	2.67E-02	LIPE,GLCE
Melatonin Signaling	1.63E00	NaN	2.82E-02	PRKAR2A,CAMK2G
Phosphatidylcholine Biosynthesis I	1.64E00	NaN	1.43E-01	PHKA1,
PPARα/RXRα Activation	1.67E00	NaN	1.69E-02	HSP90AB1,PRKAR2A,HSP90AA1
Heparan Sulfate Biosynthesis (Late Stages)	1.68E00	NaN	2.99E-02	LIPE,GLCE
UVB-Induced MAPK Signaling	1.69E00	NaN	3.03E-02	MTOR,BAD
Hypoxia Signaling in the Cardiovascular System	1.7E00	NaN	3.08E-02	HSP90AB1,HSP90AA1
PCP pathway	1.73E00	NaN	3.17E-02	SDC2,HSPB1
Tight Junction Signaling	1.74E00	NaN	1.80E-02	PRKAR2A,VCL,VASP
Aldosterone Signaling in Epithelial Cells	1.75E00	NaN	1.81E-02	HSP90AB1,HSP90AA1,HSPB1
Axonal Guidance Signaling	1.78E00	NaN	1.12E-02	RAP1B,SDC2,PRKAR2A,ABLIM1,VASP
ATM Signaling	1.78E00	NaN	3.39E-02	CDK1,CDC25A
eNOS Signaling	1.82E00	NaN	1.94E-02	HSP90AB1,PRKAR2A,HSP90AA1
Melanoma Signaling	1.84E00	NaN	3.64E-02	RB1,BAD
Role of CHK Proteins in Cell Cycle Checkpoint Control	1.84E00	NaN	3.64E-02	CDK1,CDC25A
G-Protein Coupled Receptor Signaling	1.9E00	NaN	1.48E-02	CHRM4,PRKAR2A,CHRM1,CAMK2G
Amyloid Processing	1.9E00	NaN	3.92E-02	MAPT,PRKAR2A
Ovarian Cancer Signaling	1.91E00	NaN	2.08E-02	RB1,MTOR,PRKAR2A
Cardiac β-adrenergic Signaling	1.98E00	NaN	2.22E-02	AKAP12,PRKAR2A,CACNA1C
p70S6K Signaling	2.02E00	NaN	2.29E-02	MTOR,BAD,MAPT
14-3-3-mediated Signaling	2.03E00	NaN	2.31E-02	BAD,MAPT,VIM
Neuroprotective Role of THOP1 in Alzheimer's Disease	2.1E00	NaN	5.00E-02	MAPT,PRKAR2A
Cardiac Hypertrophy Signaling	2.11E00	1.0	1.70E-02	MTOR,PRKAR2A,CACNA1C,HSPB1
Telomerase Signaling	2.22E00	NaN	2.70E-02	RB1,HSP90AB1,HSP90AA1
Chronic Myeloid Leukemia Signaling	2.3E00	NaN	2.88E-02	RB1,RBL2,BAD
Sonic Hedgehog Signaling	2.35E00	NaN	6.67E-02	PRKAR2A,CDK1
ERK/MAPK Signaling	2.36E00	0.0	2.01E-02	RAP1B,BAD,PRKAR2A,HSPB1
ILK Signaling	2.38E00	NaN	2.04E-02	MTOR,VIM,VCL,DSP
AMPK Signaling	2.44E00	-1.0	2.12E-02	MTOR,PRKAR2A,LIPE,CFTR
Acute Myeloid Leukemia Signaling	2.46E00	NaN	3.30E-02	MTOR,BAD,CSF1R
B Cell Receptor Signaling	2.47E00	0.0	2.16E-02	RAP1B,MTOR,BAD,CAMK2G
Apoptosis Signaling	2.49E00	NaN	3.37E-02	BAD,LMNA,CDK1
Calcium Signaling	2.53E00	0.0	2.25E-02	RAP1B,PRKAR2A,RYR1,CAMK2G
Cyclins and Cell Cycle Regulation	2.65E00	NaN	3.85E-02	RB1,CDK1,CDC25A
Cell Cycle: G1/S Checkpoint Regulation	2.9E00	NaN	4.69E-02	RB1,RBL2,CDC25A
Insulin Receptor Signaling	2.9E00	-1.0	2.84E-02	MTOR,BAD,PRKAR2A,LIPE
Regulation of Cellular Mechanics by Calpain Protease	3.04E00	NaN	5.26E-02	RB1,VCL,CDK1
cAMP-mediated signaling	3.07E00	0.0	2.26E-02	AKAP12,CHRM4,PRKAR2A,CHRM1,CAMK2G
PI3K/AKT Signaling	3.11E00	0.0	3.23E-02	MTOR,HSP90AB1,BAD,HSP90AA1
Synaptic Long Term Potentiation	3.16E00	NaN	3.33E-02	RAP1B,PRKAR2A,CACNA1C,CAMK2G
Cell Cycle: G2/M DNA Damage Checkpoint Regulation	3.23E00	NaN	6.12E-02	TOP2A,AURKA,CDK1
Glioma Signaling	3.3E00	0.0	3.64E-02	RB1,RBL2,MTOR,CAMK2G
Netrin Signaling	3.53E00	NaN	7.69E-02	PRKAR2A,RYR1,ABLIM1
Molecular Mechanisms of Cancer	3.61E00	NaN	1.87E-02	RAP1B,RB1,BAD,PRKAR2A,AURKA,CAMK2G,CDC25A
Neuregulin Signaling	3.67E00	NaN	4.55E-02	MTOR,HSP90AB1,BAD,HSP90AA1
Aryl Hydrocarbon Receptor Signaling	3.98E00	NaN	3.57E-02	RB1,RBL2,HSP90AB1,HSP90AA1,HSPB1
Mitotic Roles of Polo-Like Kinase	4.16E00	NaN	6.06E-02	HSP90AB1,HSP90AA1,CDK1,CDC25A
Estrogen-mediated S-phase Entry	4.17E00	NaN	1.25E-01	RB1,CDK1,CDC25A
Nitric Oxide Signaling in the Cardiovascular System	4.42E00	1.3416407864998738	4.42E-02	HSP90AB1,PRKAR2A,HSP90AA1,CACNA1C,CHRM1
Gαs Signaling	4.5E00	1.3416407864998738	4.59E-02	ADD2,ADD1,PRKAR2A,RYR1,CHRM1
Prostate Cancer Signaling	4.81E00	NaN	5.32E-02	RB1,MTOR,HSP90AB1,BAD,HSP90AA1
Protein Kinase A Signaling	7.2E00	0.3333333333333333	2.82E-02	AKAP12,RAP1B,ADD2,BAD,ADD1,PRKAR2A,LIPE,RYR1,VASP,CAMK2G,CDC25A
Upstream Regulators for My Projects->Ferreira, 5.12.2015->IPA-Combined-Data-Imput-02-IIvsI-1.2-0.05-IKB-7-20-16
Analysis	ID	Upstream Regulator	Exp Fold Change	Molecule Type	Predicted Activation State	Activation z-score	Notes	Bias Term	Bias-corrected z-score	p-value of overlap	Target molecules in dataset	Mechanistic Network
IPA-Combined-Data-Imput-02-IIvsI-1.2-0.05-IKB-7-20-16		APP		other		0.213		0.133	-0.125	4.63E-10	BAD,CANX,CDK1,CHRM4,CSF1R,GPR6,HSP90AA1,HSP90AB1,HSPB1,MAP1B,MAPT,PEA15,PRKAR2A,STMN2,TOP2A,VASP,VCAN
IPA-Combined-Data-Imput-02-IIvsI-1.2-0.05-IKB-7-20-16		TGFB1		growth factor		-0.981		0.127	-1.467	1.18E-09	ABCF1,BAD,CALD1,CAMK2G,CDC25A,CDK1,CRIP2,CSF1R,DPYSL3,DSP,GLCE,HSP90AA1,HSPB1,LASP1,PGRMC1,RB1,RBL2,TOP2A,VASP,VCAN,VCL,VIM	CEBPA,E2F4,ERBB2,FOXM1,HDAC1,MYC,PGR,STAT3,TGFB1,TP53
IPA-Combined-Data-Imput-02-IIvsI-1.2-0.05-IKB-7-20-16		tretinoin		chemical - endogenous mammalian		1.340		0.128	0.860	2.36E-08	ABLIM1,AKAP12,ANXA1,CACNA1C,CFTR,CSF1R,DPYSL3,DSP,HNRNPD,HSPB1,LIPE,MAP1B,RB1,RBL2,REL,TOP2A,VASP,VCL,VIM	CEBPA,ERBB2,HDAC1,STAT3,TNF,TP53,tretinoin
IPA-Combined-Data-Imput-02-IIvsI-1.2-0.05-IKB-7-20-16		beta-estradiol		chemical - endogenous mammalian		1.749		0.135	1.205	2.74E-08	ABLIM1,ANXA1,AURKA,CDC25A,CDK1,CFTR,CHRM1,DSP,HNRNPD,HSP90AB1,HSPB1,LMNA,MAPT,PGRMC1,RB1,RBL2,SDC2,TOP2A,TP53I11,VCAN,VIM	BRCA1,CDKN1A,CEBPA,Cyclin E,E2F1,E2F4,ERBB2,ESR1,FOXM1,HDAC1,MYC,RARA,RB1,RBL1,STAT3,TP53,beta-estradiol,estrogen receptor
IPA-Combined-Data-Imput-02-IIvsI-1.2-0.05-IKB-7-20-16		E2F1		transcription regulator		1.499		0.213	0.912	1.09E-07	AURKA,BAD,CALD1,CDC25A,CDK1,CRIP2,HNRNPD,KCNA3,RB1,TOP2A,VIM	CDKN1A,Cyclin E,E2F1,E2F4,RB1,RBL1,TP53,doxorubicin
IPA-Combined-Data-Imput-02-IIvsI-1.2-0.05-IKB-7-20-16		TP53	1.000	transcription regulator		-1.048		0.077	-1.355	1.09E-07	AKAP12,ANXA1,AURKA,CDC25A,CDK1,CSF1R,HSP90AA1,HSP90AB1,HSPB1,LASP1,PRKAR2A,RB1,RBL2,TOP2A,TP53I11,VCAN,VCL,VIM	CDKN1A,CEBPA,Cyclin E,E2F4,ERBB2,FOXM1,HDAC1,JUN,RB1,RBL1,STAT3,TP53
IPA-Combined-Data-Imput-02-IIvsI-1.2-0.05-IKB-7-20-16		HRAS		enzyme						1.20E-07	AURKA,CALD1,CDC25A,CDK1,HSP90AA1,HSPB1,LASP1,NUCKS1,TOP2A,VCAN,VCL,VIM	CDKN1A,CEBPA,Cyclin E,E2F1,E2F4,FOXM1,HDAC1,HRAS,MYC,RB1,RBL1,STAT3,TP53
IPA-Combined-Data-Imput-02-IIvsI-1.2-0.05-IKB-7-20-16		RBL2	-1.546	other	Inhibited	-2.417	bias	-0.338	-1.599	4.81E-07	AURKA,CDC25A,CDK1,MTOR,RB1,RBL2	CBX3,CDK2,Cyclin E,E2F1,E2F3,E2F4,RB1,RBL1,RBL2
IPA-Combined-Data-Imput-02-IIvsI-1.2-0.05-IKB-7-20-16		FOXM1		transcription regulator		1.095	bias	0.316	0.403	8.59E-07	ANXA1,CDC25A,CDK1,TOP2A,VCAN,VIM	CDKN1A,Cyclin E,E2F4,FOXM1,MYC,RB1,RBL1,STAT3,TP53
IPA-Combined-Data-Imput-02-IIvsI-1.2-0.05-IKB-7-20-16		MAPT	-8.938	other						9.39E-07	CANX,DPYSL3,GPR6,HSP90AA1,MAP1B,MAPT,PEA15,STMN2
IPA-Combined-Data-Imput-02-IIvsI-1.2-0.05-IKB-7-20-16		decitabine		chemical drug		0.852	bias	0.282	-0.020	1.70E-06	AKAP12,CDK1,CFTR,HNRNPD,RB1,REL,TOP2A,VCAN,VIM,VTN	BRCA1,MYC,STAT3,TP53,decitabine
IPA-Combined-Data-Imput-02-IIvsI-1.2-0.05-IKB-7-20-16		CST5		other		-0.563		-0.180	-0.055	1.85E-06	ABLIM1,AKAP12,CAMK2G,DSP,MAP1B,VASP,VCAN,VIM
IPA-Combined-Data-Imput-02-IIvsI-1.2-0.05-IKB-7-20-16		SHOX		transcription regulator						2.18E-06	CDK1,RB1,RBL2
IPA-Combined-Data-Imput-02-IIvsI-1.2-0.05-IKB-7-20-16		RBL1		transcription regulator		-1.471	bias	-0.272	-0.878	2.41E-06	CDC25A,CDK1,MTOR,RB1,RBL2	CDK2,Cyclin E,E2F3,E2F4,RB1,RBL1
IPA-Combined-Data-Imput-02-IIvsI-1.2-0.05-IKB-7-20-16		ERBB2	1.000	kinase		0.392		0.176	-0.161	3.13E-06	AURKA,CDC25A,CDK1,CSF1R,HSPB1,MAP1B,RBL2,TOP2A,VCAN,VCL,VIM	BMI1,CDKN1A,CEBPA,Cyclin E,E2F4,EGF,ERBB2,FOXM1,HDAC1,MYC,PGR,RB1,RBL1,STAT3,TP53
IPA-Combined-Data-Imput-02-IIvsI-1.2-0.05-IKB-7-20-16		D-glucose		chemical - endogenous mammalian		1.123		0.076	0.901	3.59E-06	ANXA1,BAD,CACNA1C,CALD1,CANX,CDK1,HSPB1,LIPE,MTOR,RAP1B
IPA-Combined-Data-Imput-02-IIvsI-1.2-0.05-IKB-7-20-16		estrogen receptor		group		-0.342		-0.024	-0.280	6.39E-06	ANXA1,CALD1,DSP,HSP90AA1,MAP1B,MAPT,VIM
IPA-Combined-Data-Imput-02-IIvsI-1.2-0.05-IKB-7-20-16		trichostatin A		chemical drug		-0.080		0.205	-0.691	8.27E-06	AKAP12,BAD,CDK1,HNRNPD,LMNA,REL,SDC2,STMN2,TOP2A,VIM	JUN,MYC,SPI1,STAT3,decitabine,trichostatin A
IPA-Combined-Data-Imput-02-IIvsI-1.2-0.05-IKB-7-20-16		sirolimus		chemical drug		0.000		-0.227	0.670	8.44E-06	CDC25A,HSP90AA1,HSP90AB1,LMNA,MAPT,MTOR,MYBPC3,TOP2A,VIM
IPA-Combined-Data-Imput-02-IIvsI-1.2-0.05-IKB-7-20-16		vorinostat		chemical drug		-0.600		0.002	-0.606	9.55E-06	AURKA,BAD,CDK1,RB1,TOP2A,VIM	CDKN1A,CEBPA,Cyclin E,E2F4,FOXM1,HDAC1,LY294002,MYC,RB1,RBL1,TP53,caspase,vorinostat
IPA-Combined-Data-Imput-02-IIvsI-1.2-0.05-IKB-7-20-16		Lh		complex						9.61E-06	AKAP12,BAD,CAMK2G,PGRMC1,PRKAR2A,TP53I11,VCL
IPA-Combined-Data-Imput-02-IIvsI-1.2-0.05-IKB-7-20-16		methylselenic acid		chemical reagent						1.09E-05	AURKA,CDC25A,CDK1,MAP1B,MAPT,RB1,TOP2A	BRCA1,E2F1,ERK1/2,ESR1,STAT3,TP53,beta-estradiol,methylselenic acid
IPA-Combined-Data-Imput-02-IIvsI-1.2-0.05-IKB-7-20-16		RRP1B		other						1.30E-05	AURKA,CDK1,HSP90AA1,HSP90AB1,TOP2A
IPA-Combined-Data-Imput-02-IIvsI-1.2-0.05-IKB-7-20-16		MKNK1		kinase		0.447	bias	0.371	-0.383	1.36E-05	DPYSL3,EPB41L2,MAP1B,MAPT,VIM
IPA-Combined-Data-Imput-02-IIvsI-1.2-0.05-IKB-7-20-16		SPP1		cytokine		1.553		0.237	1.033	1.58E-05	AURKA,BAD,CDC25A,DSP,RB1,VIM
IPA-Combined-Data-Imput-02-IIvsI-1.2-0.05-IKB-7-20-16		Cyclin E		group						1.73E-05	CDK1,RB1,RBL2	CBX3,CDK2,CDKN1A,Cyclin E,E2F3,E2F4,E2f,RB1,RBL1,TP53
IPA-Combined-Data-Imput-02-IIvsI-1.2-0.05-IKB-7-20-16		doxorubicin		chemical drug		-1.203		0.134	-1.553	1.87E-05	ANXA1,AURKA,BAD,CDK1,RBL2,SDC2,TOP2A,VIM	CDKN1A,CEBPA,Cyclin E,E2F1,E2F4,ERBB2,FOXM1,HDAC1,MYC,RB1,RBL1,STAT3,TP53,doxorubicin
IPA-Combined-Data-Imput-02-IIvsI-1.2-0.05-IKB-7-20-16		topotecan		chemical drug		-0.128		-0.136	0.204	1.91E-05	AKAP12,AURKA,CACNA1C,CDC25A,TOP2A,VCL	CEBPA,E2F4,FOXM1,HDAC1,MYC,TP53,topotecan
IPA-Combined-Data-Imput-02-IIvsI-1.2-0.05-IKB-7-20-16		ESR1	1.000	ligand-dependent nuclear receptor		-0.277		0.052	-0.464	2.39E-05	ABLIM1,AURKA,BCLAF1,CALD1,CDK1,HNRNPD,HSP90AA1,MAP1B,MAPT,RB1,RBL2,TGOLN2,TP53I11,VIM	BRCA1,E2F1,E2F4,ESR1,MYC,RARA,RB1,TP53,beta-estradiol,estrogen receptor,fulvestrant
IPA-Combined-Data-Imput-02-IIvsI-1.2-0.05-IKB-7-20-16		EDN1		cytokine						2.65E-05	ANXA1,CDC25A,CDK1,VCAN,VCL,VIM	CEBPA,E2F1,E2F4,EDN1,ERBB2,ERK1/2,FOXM1,HDAC1,HRAS,MYC,STAT3,TP53
IPA-Combined-Data-Imput-02-IIvsI-1.2-0.05-IKB-7-20-16		mir-103		microrna						2.89E-05	CACNA1C,CACNA2D1,RBL2
IPA-Combined-Data-Imput-02-IIvsI-1.2-0.05-IKB-7-20-16		SGK1		kinase		1.000	bias	0.260	0.480	3.25E-05	CFTR,KCNA2,KCNA3,RBL2
IPA-Combined-Data-Imput-02-IIvsI-1.2-0.05-IKB-7-20-16		AZGP1		transporter						3.36E-05	DSP,MTOR,VIM
IPA-Combined-Data-Imput-02-IIvsI-1.2-0.05-IKB-7-20-16		EGFR		kinase		-0.478		0.147	-0.865	3.65E-05	ANXA1,CDK1,HSPB1,RB1,VCAN,VCL,VIM	BMI1,E2F1,E2F4,EGF,EGFR,ERBB2,HDAC1,HRAS,IL6,PGR,RBL1,STAT3,TGFB1,TP53
IPA-Combined-Data-Imput-02-IIvsI-1.2-0.05-IKB-7-20-16		CDKN1A	1.000	kinase		-1.932		-0.102	-1.735	5.22E-05	AURKA,CDC25A,CDK1,RB1,RBL2,TOP2A	CDK2,CDKN1A,CEBPA,Cyclin E,E2F3,E2F4,FOXM1,HDAC1,MYC,RB1,RBL1,TP53
IPA-Combined-Data-Imput-02-IIvsI-1.2-0.05-IKB-7-20-16		SPDEF		transcription regulator						5.34E-05	LASP1,SDC2,VASP,VIM
IPA-Combined-Data-Imput-02-IIvsI-1.2-0.05-IKB-7-20-16		E2F4		transcription regulator						5.77E-05	CDC25A,CDK1,PGRMC1,RB1,RBL2,TOP2A
IPA-Combined-Data-Imput-02-IIvsI-1.2-0.05-IKB-7-20-16		phorbol myristate acetate		chemical drug		0.304		0.185	-0.295	6.66E-05	ANXA1,AURKA,CDK1,CFTR,CSF1R,HSP90AB1,LIPE,PEA15,REL,VCAN,VCL,VIM	BMI1,CEBPA,CEBPB,EDN1,EGF,JUN,PGR,SPI1,STAT3,TNF,TP53,phorbol myristate acetate
IPA-Combined-Data-Imput-02-IIvsI-1.2-0.05-IKB-7-20-16		SRSF2		transcription regulator						7.29E-05	AURKA,MAPT,VIM
IPA-Combined-Data-Imput-02-IIvsI-1.2-0.05-IKB-7-20-16		FGF2		growth factor		0.926		0.185	0.476	8.39E-05	CDC25A,CHRM4,LMNA,MAPT,RB1,TOP2A,VIM
IPA-Combined-Data-Imput-02-IIvsI-1.2-0.05-IKB-7-20-16		farletuzumab		biologic drug						8.91E-05	MTOR,PEA15
IPA-Combined-Data-Imput-02-IIvsI-1.2-0.05-IKB-7-20-16		MYOCD		transcription regulator		-0.080		0.207	-0.483	9.61E-05	CACNA1C,CALD1,PHKA1,VCAN
IPA-Combined-Data-Imput-02-IIvsI-1.2-0.05-IKB-7-20-16		CDK2		kinase						1.11E-04	CDC25A,RB1,RBL2	CBX3,CDK2,CDKN1A,Cyclin E,E2F1,E2F4,E2f,RB1,RBL1,RBL2,TP53
IPA-Combined-Data-Imput-02-IIvsI-1.2-0.05-IKB-7-20-16		LY294002		chemical - kinase inhibitor		-1.431	bias	-0.290	-0.644	1.21E-04	AURKA,BAD,HSP90AB1,LMNA,RBL2,TOP2A,VCAN,VIM	CEBPA,E2F4,FOXM1,HDAC1,LY294002,MYC,TP53
IPA-Combined-Data-Imput-02-IIvsI-1.2-0.05-IKB-7-20-16		RB1	8.077	transcription regulator	Inhibited	-2.196		0.090	-2.393	1.31E-04	CDC25A,CDK1,MTOR,PGRMC1,RB1,RBL2,RYR1	CBX3,CDK2,Cyclin E,E2F1,E2F3,E2F4,E2f,RB1,RBL1,RBL2
IPA-Combined-Data-Imput-02-IIvsI-1.2-0.05-IKB-7-20-16		KLF17		transcription regulator						1.33E-04	RB1,VIM
IPA-Combined-Data-Imput-02-IIvsI-1.2-0.05-IKB-7-20-16		okadaic acid		chemical toxicant		-0.152		0.121	-0.392	1.40E-04	ANXA1,CDK1,MAPT,RB1
IPA-Combined-Data-Imput-02-IIvsI-1.2-0.05-IKB-7-20-16		MTOR	2.430	kinase		-1.117		0.080	-1.271	1.49E-04	HSP90AB1,HSPB1,MAPT,MTOR,PGRMC1,PRKAR2A
IPA-Combined-Data-Imput-02-IIvsI-1.2-0.05-IKB-7-20-16		IGFBP3		other						1.60E-04	BAD,CDK1,SDC2
IPA-Combined-Data-Imput-02-IIvsI-1.2-0.05-IKB-7-20-16		STUB1		enzyme						1.60E-04	CDK1,MAPT,RBL2	BRCA1,E2F1,ESR1,RARA,STUB1,estrogen receptor
IPA-Combined-Data-Imput-02-IIvsI-1.2-0.05-IKB-7-20-16		FSH		complex						1.62E-04	AKAP12,BAD,CAMK2G,PGRMC1,PPP1R2,TP53I11,VCL
IPA-Combined-Data-Imput-02-IIvsI-1.2-0.05-IKB-7-20-16		BRCA1		transcription regulator		0.277		0.111	0.031	1.73E-04	HNRNPD,HSPB1,RB1,RBL2,VIM	BRCA1,E2F1,ESR1,MYC,RARA,TP53,estrogen receptor
IPA-Combined-Data-Imput-02-IIvsI-1.2-0.05-IKB-7-20-16		PGR		ligand-dependent nuclear receptor		0.199		0.239	-0.375	1.75E-04	CALD1,CDK1,PGRMC1,VASP,VCAN,VCL
IPA-Combined-Data-Imput-02-IIvsI-1.2-0.05-IKB-7-20-16		QKI		other						1.86E-04	CSF1R,MAP1B
IPA-Combined-Data-Imput-02-IIvsI-1.2-0.05-IKB-7-20-16		CEBPB		transcription regulator		0.963		0.237	0.398	1.93E-04	CDC25A,CFTR,CSF1R,HSP90AA1,PEA15,VCAN,VIM
IPA-Combined-Data-Imput-02-IIvsI-1.2-0.05-IKB-7-20-16		dihydrotestosterone		chemical - endogenous mammalian						1.93E-04	CANX,HSP90AA1,HSPB1,LIPE,PEA15,RB1,VCAN,VIM	BRCA1,MYC,TP53,dihydrotestosterone
IPA-Combined-Data-Imput-02-IIvsI-1.2-0.05-IKB-7-20-16		HSF1		transcription regulator		-0.258		0.032	-0.315	2.08E-04	CDK1,HSP90AA1,HSP90AB1,HSPB1,MAPT
IPA-Combined-Data-Imput-02-IIvsI-1.2-0.05-IKB-7-20-16		discodermolide		chemical drug						2.22E-04	CDC25A,CDK1,TOP2A
IPA-Combined-Data-Imput-02-IIvsI-1.2-0.05-IKB-7-20-16		MYC		transcription regulator		1.096		0.146	0.675	2.24E-04	ADD1,AKAP12,CANX,CDC25A,CDK1,DSP,HNRNPD,HSP90AA1,HSPB1,RB1,VIM	BRCA1,CEBPA,E2F4,ESR1,FOXM1,HDAC1,MYC,TP53
IPA-Combined-Data-Imput-02-IIvsI-1.2-0.05-IKB-7-20-16		PD98059		chemical - kinase inhibitor		0.522		-0.231	1.125	2.31E-04	AKAP12,ANXA1,CDC25A,PLEC,RB1,TOP2A,VCAN,VIM	CEBPA,E2F4,EDN1,FOXM1,HDAC1,IL6,MYC,PD98059,RBL1,STAT3,TP53
IPA-Combined-Data-Imput-02-IIvsI-1.2-0.05-IKB-7-20-16		SENP7		peptidase						2.48E-04	CACNA1C,VIM
IPA-Combined-Data-Imput-02-IIvsI-1.2-0.05-IKB-7-20-16		Laminin		complex						2.58E-04	MAPT,STMN2,VIM
IPA-Combined-Data-Imput-02-IIvsI-1.2-0.05-IKB-7-20-16		JUN		transcription regulator		-0.354		0.186	-0.658	2.67E-04	AKAP12,ANXA1,CDK1,CSF1R,LMNA,PEA15,VIM	HDAC1,JUN,SPI1
IPA-Combined-Data-Imput-02-IIvsI-1.2-0.05-IKB-7-20-16		CXCL12		cytokine		-0.130		0.222	-0.622	2.74E-04	BAD,CANX,HNRNPD,RYR1,VIM
IPA-Combined-Data-Imput-02-IIvsI-1.2-0.05-IKB-7-20-16		ESR2		ligand-dependent nuclear receptor		-0.068		0.048	-0.162	2.75E-04	ABLIM1,AKAP12,CDC25A,CHRM1,LMNA,PLEC,TP53I11
IPA-Combined-Data-Imput-02-IIvsI-1.2-0.05-IKB-7-20-16		BDNF		growth factor		-0.128		0.149	-0.489	2.85E-04	DPYSL3,EPB41L2,HSP90AA1,MAP1B,MAPT,VIM
IPA-Combined-Data-Imput-02-IIvsI-1.2-0.05-IKB-7-20-16		ACHE		enzyme						3.18E-04	CHRM1,CHRM4
IPA-Combined-Data-Imput-02-IIvsI-1.2-0.05-IKB-7-20-16		AGRN		other						3.18E-04	MAP1B,MAPT
IPA-Combined-Data-Imput-02-IIvsI-1.2-0.05-IKB-7-20-16		ROR1		kinase						3.18E-04	MAP1B,VIM
IPA-Combined-Data-Imput-02-IIvsI-1.2-0.05-IKB-7-20-16		tyrphostin AG 1024		chemical - kinase inhibitor						3.18E-04	RB1,RBL2	CBX3,E2F4,E2f,RB1,RBL1,tyrphostin AG 1024
IPA-Combined-Data-Imput-02-IIvsI-1.2-0.05-IKB-7-20-16		PAX3		transcription regulator						3.24E-04	ANXA1,LIPE,PEA15,PPP1R2,VCAN
IPA-Combined-Data-Imput-02-IIvsI-1.2-0.05-IKB-7-20-16		2-amino-1-methyl-6-phenylimidazo-4-5-b-pyridine		chemical toxicant						3.40E-04	HSP90AA1,RAP1B,RB1
IPA-Combined-Data-Imput-02-IIvsI-1.2-0.05-IKB-7-20-16		PTEN		phosphatase		-1.912		-0.024	-1.850	3.54E-04	ANXA1,AURKA,CDC25A,MTOR,PLEC,RB1,RBL2	CBX3,CDK2,CDKN1A,Cyclin E,E2F3,E2F4,E2f,PTEN,RB1,RBL1,TP53
IPA-Combined-Data-Imput-02-IIvsI-1.2-0.05-IKB-7-20-16		simvastatin		chemical drug		-0.218		-0.085	-0.052	3.55E-04	AHSG,ANXA1,CACNA1C,CALD1,VIM
IPA-Combined-Data-Imput-02-IIvsI-1.2-0.05-IKB-7-20-16		PIK3CA		kinase						3.87E-04	CALD1,HSP90AB1,VIM
IPA-Combined-Data-Imput-02-IIvsI-1.2-0.05-IKB-7-20-16		SPI1		transcription regulator		0.277		0.145	-0.004	3.89E-04	CDC25A,CDK1,CSF1R,EPB41L2,VIM	E2F4,HDAC1,JUN,SPI1,TP53
IPA-Combined-Data-Imput-02-IIvsI-1.2-0.05-IKB-7-20-16		corticosterone		chemical - endogenous mammalian		1.131		0.015	1.102	3.94E-04	ANXA1,CALD1,LIPE,MTOR
IPA-Combined-Data-Imput-02-IIvsI-1.2-0.05-IKB-7-20-16		PDGF BB		complex	Activated	2.414		0.222	1.879	3.96E-04	AKAP12,CALD1,CDK1,CSF1R,LMNA,VCAN
IPA-Combined-Data-Imput-02-IIvsI-1.2-0.05-IKB-7-20-16		carmustine		chemical drug						3.97E-04	HSP90AA1,HSP90AB1
IPA-Combined-Data-Imput-02-IIvsI-1.2-0.05-IKB-7-20-16		CSF2		cytokine		1.510	bias	0.287	0.818	4.00E-04	ANXA1,AURKA,BAD,CDK1,CSF1R,RB1,TOP2A	CEBPA,CSF2,E2F4,FOXM1,HDAC1,IL6,MYC,RBL1,TP53
IPA-Combined-Data-Imput-02-IIvsI-1.2-0.05-IKB-7-20-16		MECP2		transcription regulator						4.35E-04	ANXA1,CHRM4,LMNA,VIM
IPA-Combined-Data-Imput-02-IIvsI-1.2-0.05-IKB-7-20-16		camptothecin		chemical drug						4.39E-04	AURKA,BAD,CAMK2G,CDC25A,CDK1,PLEC,RB1,TP53I11	CBX3,CDKN1A,Cyclin E,E2F1,E2F4,RB1,RBL1,RBL2,TP53,camptothecin
IPA-Combined-Data-Imput-02-IIvsI-1.2-0.05-IKB-7-20-16		RAF1	1.000	kinase		-0.762	bias	0.324	-1.405	4.43E-04	AKAP12,ANXA1,CDC25A,HSPB1,PLEC
IPA-Combined-Data-Imput-02-IIvsI-1.2-0.05-IKB-7-20-16		calcitriol		chemical drug		-0.873		-0.021	-0.822	4.51E-04	ABLIM1,CACNA1C,CDK1,CSF1R,RB1,REL,VCL	ERK1/2,STAT3,calcitriol
IPA-Combined-Data-Imput-02-IIvsI-1.2-0.05-IKB-7-20-16		dexamethasone		chemical drug		-0.320		0.067	-0.522	4.55E-04	AKAP12,ANXA1,BAD,BCLAF1,CANX,CSF1R,LIPE,MTOR,PLEC,RB1,RBL2,TOP2A,VCAN,VCL	CEBPA,CSF2,E2F4,FOXM1,HDAC1,JUN,MYC,TP53,dexamethasone
IPA-Combined-Data-Imput-02-IIvsI-1.2-0.05-IKB-7-20-16		Fcor		enzyme						4.84E-04	RB1,RBL2
IPA-Combined-Data-Imput-02-IIvsI-1.2-0.05-IKB-7-20-16		GFAP		other						4.84E-04	PLEC,VIM
IPA-Combined-Data-Imput-02-IIvsI-1.2-0.05-IKB-7-20-16		LIMA1		other						4.84E-04	VCAN,VIM
IPA-Combined-Data-Imput-02-IIvsI-1.2-0.05-IKB-7-20-16		RCOR1		transcription regulator						4.84E-04	CHRM4,STMN2
IPA-Combined-Data-Imput-02-IIvsI-1.2-0.05-IKB-7-20-16		VHL		transcription regulator						5.75E-04	GLCE,LMNA,RAP1B,VIM
IPA-Combined-Data-Imput-02-IIvsI-1.2-0.05-IKB-7-20-16		CREB3		transcription regulator						5.80E-04	ANXA1,CANX
IPA-Combined-Data-Imput-02-IIvsI-1.2-0.05-IKB-7-20-16		3,3'-diindolylmethane		chemical drug						5.83E-04	BAD,CDC25A,VIM
IPA-Combined-Data-Imput-02-IIvsI-1.2-0.05-IKB-7-20-16		EBF1		transcription regulator						6.10E-04	LIPE,MTOR,PHKA1,PRKAR2A
IPA-Combined-Data-Imput-02-IIvsI-1.2-0.05-IKB-7-20-16		EGF		growth factor		1.363		0.228	0.925	6.41E-04	AURKA,CDK1,CSF1R,VASP,VCAN,VCL,VIM	CEBPA,E2F1,E2F4,EDN1,EGF,ERBB2,FOXM1,HDAC1,HRAS,MYC,PGR,STAT3,TP53
IPA-Combined-Data-Imput-02-IIvsI-1.2-0.05-IKB-7-20-16		CD3		complex		-0.186	bias	-0.251	0.419	6.43E-04	ANXA1,CDC25A,CDK1,HSP90AA1,PLEC,RB1,REL,TOP2A	CD3,CSF2,IL6,RBL1,TP53
IPA-Combined-Data-Imput-02-IIvsI-1.2-0.05-IKB-7-20-16		ZAP70		kinase						6.49E-04	ANXA1,HSP90AA1,PLEC
IPA-Combined-Data-Imput-02-IIvsI-1.2-0.05-IKB-7-20-16		TERT		enzyme						6.66E-04	CALD1,NUCKS1,RB1,VIM
IPA-Combined-Data-Imput-02-IIvsI-1.2-0.05-IKB-7-20-16		ladostigil		chemical drug						6.84E-04	BAD,RB1
IPA-Combined-Data-Imput-02-IIvsI-1.2-0.05-IKB-7-20-16		Akt		group		0.000		0.156	-0.311	6.95E-04	BAD,LMNA,PEA15,RB1,VCAN
IPA-Combined-Data-Imput-02-IIvsI-1.2-0.05-IKB-7-20-16		miR-17-5p (and other miRNAs w/seed AAAGUGC)		mature microrna						7.56E-04	RB1,RBL2,VIM
IPA-Combined-Data-Imput-02-IIvsI-1.2-0.05-IKB-7-20-16		forskolin		chemical toxicant		0.243		0.179	-0.191	7.79E-04	AKAP12,CFTR,PGRMC1,PRKAR2A,TP53I11,VCAN,VCL,VIM
IPA-Combined-Data-Imput-02-IIvsI-1.2-0.05-IKB-7-20-16		HDAC1		transcription regulator						8.39E-04	AKAP12,CDC25A,CDK1,CSF1R,TOP2A	CEBPA,E2F4,FOXM1,HDAC1,MYC,TP53
IPA-Combined-Data-Imput-02-IIvsI-1.2-0.05-IKB-7-20-16		mir-21		microrna		-0.555	bias	-0.257	0.015	9.03E-04	CANX,CDC25A,NUCKS1,SEPT2,TOP2A
IPA-Combined-Data-Imput-02-IIvsI-1.2-0.05-IKB-7-20-16		CBX3		transcription regulator						9.18E-04	CDC25A,CDK1
IPA-Combined-Data-Imput-02-IIvsI-1.2-0.05-IKB-7-20-16		NDN		transcription regulator						9.18E-04	CDK1,RBL2
IPA-Combined-Data-Imput-02-IIvsI-1.2-0.05-IKB-7-20-16		epothilone B		chemical drug						9.18E-04	CDK1,TOP2A
IPA-Combined-Data-Imput-02-IIvsI-1.2-0.05-IKB-7-20-16		let-7		microrna		-0.817	bias	-0.351	-0.130	9.48E-04	AURKA,CDC25A,CDK1,VIM
IPA-Combined-Data-Imput-02-IIvsI-1.2-0.05-IKB-7-20-16		HIF1A		transcription regulator						9.51E-04	AKAP12,AURKA,HSPB1,NUCKS1,VASP,VIM
IPA-Combined-Data-Imput-02-IIvsI-1.2-0.05-IKB-7-20-16		MAP2K1/2		group						9.59E-04	CDK1,HSPB1,VIM
IPA-Combined-Data-Imput-02-IIvsI-1.2-0.05-IKB-7-20-16		sulindac		chemical drug						9.59E-04	CDC25A,CDK1,RB1
IPA-Combined-Data-Imput-02-IIvsI-1.2-0.05-IKB-7-20-16		caffeine		chemical drug						1.00E-03	CDC25A,CDK1,VIM
IPA-Combined-Data-Imput-02-IIvsI-1.2-0.05-IKB-7-20-16		IL1B		cytokine		0.301		0.165	-0.152	1.01E-03	ANXA1,CFTR,HSPB1,MAPT,REL,STMN2,VASP,VCAN,VIM	CEBPA,IL1B,NFkB (complex),TNF
IPA-Combined-Data-Imput-02-IIvsI-1.2-0.05-IKB-7-20-16		PSEN1		peptidase						1.02E-03	CANX,GPR6,HSP90AA1,MAPT,PEA15,STMN2
IPA-Combined-Data-Imput-02-IIvsI-1.2-0.05-IKB-7-20-16		E2F3		transcription regulator						1.02E-03	CDC25A,CDK1,NUCKS1,RB1	CBX3,CDK2,Cyclin E,E2F3,E2F4,E2f,RB1,RBL1
IPA-Combined-Data-Imput-02-IIvsI-1.2-0.05-IKB-7-20-16		4-nitroquinoline-1-oxide		chemical toxicant						1.05E-03	AURKA,CDK1
IPA-Combined-Data-Imput-02-IIvsI-1.2-0.05-IKB-7-20-16		TBX5		transcription regulator						1.05E-03	CACNA1C,PHKA1,VIM
IPA-Combined-Data-Imput-02-IIvsI-1.2-0.05-IKB-7-20-16		cytarabine		chemical drug						1.05E-03	CDC25A,CDK1,TOP2A
IPA-Combined-Data-Imput-02-IIvsI-1.2-0.05-IKB-7-20-16		fulvestrant		chemical drug		-1.000		-0.082	-0.836	1.10E-03	AURKA,CDC25A,CDK1,RB1,RBL2	CBX3,CDK2,CDKN1A,CEBPA,Cyclin E,E2F3,E2F4,E2f,FOXM1,HDAC1,MYC,RB1,RBL1,TP53,fulvestrant
IPA-Combined-Data-Imput-02-IIvsI-1.2-0.05-IKB-7-20-16		let-7a-5p (and other miRNAs w/seed GAGGUAG)		mature microrna		0.102	bias	-0.371	0.822	1.10E-03	CDC25A,DSP,PGRMC1,VIM
IPA-Combined-Data-Imput-02-IIvsI-1.2-0.05-IKB-7-20-16		lipopolysaccharide		chemical drug		0.986		0.190	0.401	1.17E-03	ANXA1,CFTR,CSF1R,HSPB1,LASP1,MAPT,RB1,REL,TOP2A,VCAN,VCL,VIM,VTN	CEBPA,E2F4,FOXM1,HDAC1,IL1B,JUN,MYC,Mek,NFkB (complex),TNF,TP53,lipopolysaccharide
IPA-Combined-Data-Imput-02-IIvsI-1.2-0.05-IKB-7-20-16		ARG1		enzyme						1.18E-03	MAPT,MTOR
IPA-Combined-Data-Imput-02-IIvsI-1.2-0.05-IKB-7-20-16		MUC4		other						1.18E-03	VIM,VTN
IPA-Combined-Data-Imput-02-IIvsI-1.2-0.05-IKB-7-20-16		miR-199a-3p (and other miRNAs w/seed CAGUAGU)		mature microrna						1.18E-03	MTOR,VCAN
IPA-Combined-Data-Imput-02-IIvsI-1.2-0.05-IKB-7-20-16		ATF3		transcription regulator						1.24E-03	AURKA,CDK1,HSPB1
IPA-Combined-Data-Imput-02-IIvsI-1.2-0.05-IKB-7-20-16		NFYB		transcription regulator						1.32E-03	CDC25A,CDK1,PGRMC1,TOP2A,VIM
IPA-Combined-Data-Imput-02-IIvsI-1.2-0.05-IKB-7-20-16		gefitinib		chemical drug						1.34E-03	AURKA,HSPB1,TOP2A,VIM	ERBB2,HDAC1,STAT3,TP53,gefitinib
IPA-Combined-Data-Imput-02-IIvsI-1.2-0.05-IKB-7-20-16		nitric oxide		chemical - endogenous mammalian						1.37E-03	DPYSL3,HSP90AA1,HSP90AB1,VCL
IPA-Combined-Data-Imput-02-IIvsI-1.2-0.05-IKB-7-20-16		IL31		other						1.48E-03	CDK1,RB1	ERK1/2,IL31,IL6,RBL1,STAT3
IPA-Combined-Data-Imput-02-IIvsI-1.2-0.05-IKB-7-20-16		LIN28A		other						1.48E-03	CDC25A,CDK1
IPA-Combined-Data-Imput-02-IIvsI-1.2-0.05-IKB-7-20-16		RHOJ		enzyme						1.48E-03	AKAP12,ANXA1
IPA-Combined-Data-Imput-02-IIvsI-1.2-0.05-IKB-7-20-16		AGN194204		chemical drug						1.50E-03	AURKA,CDK1,LMNA,TOP2A
IPA-Combined-Data-Imput-02-IIvsI-1.2-0.05-IKB-7-20-16		Mek		group		0.283		0.172	-0.058	1.50E-03	CSF1R,HSPB1,TOP2A,VIM	CEBPA,E2F4,FOXM1,HDAC1,MYC,Mek,TP53
IPA-Combined-Data-Imput-02-IIvsI-1.2-0.05-IKB-7-20-16		epinephrine		chemical - endogenous mammalian						1.52E-03	CDK1,HSP90AA1,LIPE
IPA-Combined-Data-Imput-02-IIvsI-1.2-0.05-IKB-7-20-16		ERK1/2		group		1.000		0.228	0.543	1.52E-03	CACNA1C,CDC25A,CDK1,RB1,VCAN	ERK1/2,MYC,RB1,STAT3,caspase
IPA-Combined-Data-Imput-02-IIvsI-1.2-0.05-IKB-7-20-16		STK11		kinase		-1.103		-0.035	-1.034	1.53E-03	KCNA2,PPP1R2,RB1,TOP2A
IPA-Combined-Data-Imput-02-IIvsI-1.2-0.05-IKB-7-20-16		EP300		transcription regulator						1.59E-03	AKAP12,BCLAF1,CDC25A,HSP90AB1,LMNA,RB1
IPA-Combined-Data-Imput-02-IIvsI-1.2-0.05-IKB-7-20-16		miR-103-3p (and other miRNAs w/seed GCAGCAU)		mature microrna						1.64E-03	CACNA1C,CACNA2D1
IPA-Combined-Data-Imput-02-IIvsI-1.2-0.05-IKB-7-20-16		SMARCE1		transcription regulator						1.81E-03	CDK1,CHRM4
IPA-Combined-Data-Imput-02-IIvsI-1.2-0.05-IKB-7-20-16		MTPN		transcription regulator						1.96E-03	AHSG,ANXA1,CDK1
IPA-Combined-Data-Imput-02-IIvsI-1.2-0.05-IKB-7-20-16		progesterone		chemical - endogenous mammalian		-1.710		0.113	-1.980	1.97E-03	AURKA,CDC25A,CFTR,LIPE,PGRMC1,RAP1B,VIM
IPA-Combined-Data-Imput-02-IIvsI-1.2-0.05-IKB-7-20-16		PTH1R		g-protein coupled receptor						1.99E-03	CDK1,CSF1R
IPA-Combined-Data-Imput-02-IIvsI-1.2-0.05-IKB-7-20-16		butyric acid		chemical - endogenous mammalian		-0.943		0.034	-1.017	2.09E-03	ANXA1,CDC25A,CDK1,PRKAR2A,RB1,TOP2A	CDKN1A,CEBPA,Cyclin E,E2F4,ERK1/2,FOXM1,HDAC1,IL6,MYC,RB1,RBL1,STAT3,TP53,butyric acid
IPA-Combined-Data-Imput-02-IIvsI-1.2-0.05-IKB-7-20-16		MET		kinase						2.32E-03	AURKA,CDK1,HSPB1	ERBB2,HDAC1,MET,STAT3,TP53
IPA-Combined-Data-Imput-02-IIvsI-1.2-0.05-IKB-7-20-16		lysophosphatidic acid		chemical - other						2.32E-03	CACNA2D1,LIPE,VIM
IPA-Combined-Data-Imput-02-IIvsI-1.2-0.05-IKB-7-20-16		PDGF-AA		complex						2.37E-03	CDK1,VIM
IPA-Combined-Data-Imput-02-IIvsI-1.2-0.05-IKB-7-20-16		mir-122		microrna						2.40E-03	MAP1B,SEPT2,VIM
IPA-Combined-Data-Imput-02-IIvsI-1.2-0.05-IKB-7-20-16		BRD4		kinase						2.48E-03	ABLIM1,CDC25A,KCNA3
IPA-Combined-Data-Imput-02-IIvsI-1.2-0.05-IKB-7-20-16		phorbol esters		chemical - other						2.56E-03	ANXA1,REL,STMN2
IPA-Combined-Data-Imput-02-IIvsI-1.2-0.05-IKB-7-20-16		HEXIM1		transcription regulator						2.57E-03	ANXA1,VIM
IPA-Combined-Data-Imput-02-IIvsI-1.2-0.05-IKB-7-20-16		UCN-01		chemical drug						2.57E-03	CDC25A,RB1	CBX3,CDK2,CDKN1A,Cyclin E,E2F3,E2F4,E2f,ERK1/2,RB1,RBL1,STAT3,TP53,UCN-01
IPA-Combined-Data-Imput-02-IIvsI-1.2-0.05-IKB-7-20-16		Ins1		other		1.067		0.145	0.780	2.59E-03	BAD,LIPE,MAPT,RBL2,VIM
IPA-Combined-Data-Imput-02-IIvsI-1.2-0.05-IKB-7-20-16		IL22		cytokine						2.64E-03	HSPB1,MTOR,RBL2
IPA-Combined-Data-Imput-02-IIvsI-1.2-0.05-IKB-7-20-16		GFI1		transcription regulator						2.81E-03	HSP90AB1,RB1,REL	CEBPA,GFI1,TNF
IPA-Combined-Data-Imput-02-IIvsI-1.2-0.05-IKB-7-20-16		lactacystin		chemical - protease inhibitor		1.067		0.147	0.777	2.82E-03	BAD,HSPB1,MAP1B,PEA15	NFkB (complex),lactacystin
IPA-Combined-Data-Imput-02-IIvsI-1.2-0.05-IKB-7-20-16		MEF2C		transcription regulator						2.98E-03	CACNA1C,PHKA1,VIM
IPA-Combined-Data-Imput-02-IIvsI-1.2-0.05-IKB-7-20-16		cisplatin		chemical drug		-0.022		0.108	-0.283	2.99E-03	ANXA1,CDC25A,CDK1,LMNA,RB1,TOP2A,VIM	CDKN1A,CEBPA,Cyclin E,E2F1,E2F4,FOXM1,HDAC1,IL6,JUN,MYC,RB1,RBL1,SPI1,TP53,cisplatin
IPA-Combined-Data-Imput-02-IIvsI-1.2-0.05-IKB-7-20-16		mir-132		microrna						3.00E-03	PEA15,RB1
IPA-Combined-Data-Imput-02-IIvsI-1.2-0.05-IKB-7-20-16		AG 879		chemical - kinase inhibitor						3.02E-03	RB1
IPA-Combined-Data-Imput-02-IIvsI-1.2-0.05-IKB-7-20-16		ARFRP1		enzyme						3.02E-03	LIPE
IPA-Combined-Data-Imput-02-IIvsI-1.2-0.05-IKB-7-20-16		AURKAIP1		enzyme						3.02E-03	AURKA
IPA-Combined-Data-Imput-02-IIvsI-1.2-0.05-IKB-7-20-16		CACNB2		ion channel						3.02E-03	CACNA1C
IPA-Combined-Data-Imput-02-IIvsI-1.2-0.05-IKB-7-20-16		CTNNA1		other						3.02E-03	VCL
IPA-Combined-Data-Imput-02-IIvsI-1.2-0.05-IKB-7-20-16		D-JNK inhibitor I		chemical drug						3.02E-03	CSF1R
IPA-Combined-Data-Imput-02-IIvsI-1.2-0.05-IKB-7-20-16		GRID2		ion channel						3.02E-03	CDK1
IPA-Combined-Data-Imput-02-IIvsI-1.2-0.05-IKB-7-20-16		HDLBP		transporter						3.02E-03	CSF1R
IPA-Combined-Data-Imput-02-IIvsI-1.2-0.05-IKB-7-20-16		LMF1		other						3.02E-03	CANX
IPA-Combined-Data-Imput-02-IIvsI-1.2-0.05-IKB-7-20-16		Lamin b		group						3.02E-03	LMNA
IPA-Combined-Data-Imput-02-IIvsI-1.2-0.05-IKB-7-20-16		MBNL2		other						3.02E-03	ABLIM1
IPA-Combined-Data-Imput-02-IIvsI-1.2-0.05-IKB-7-20-16		MK-8776		chemical drug						3.02E-03	CDC25A
IPA-Combined-Data-Imput-02-IIvsI-1.2-0.05-IKB-7-20-16		MOS		kinase						3.02E-03	CDK1
IPA-Combined-Data-Imput-02-IIvsI-1.2-0.05-IKB-7-20-16		SSBP3		transcription regulator						3.02E-03	EPB42
IPA-Combined-Data-Imput-02-IIvsI-1.2-0.05-IKB-7-20-16		TUBG1		other						3.02E-03	RB1
IPA-Combined-Data-Imput-02-IIvsI-1.2-0.05-IKB-7-20-16		VE-821		chemical reagent						3.02E-03	CDC25A
IPA-Combined-Data-Imput-02-IIvsI-1.2-0.05-IKB-7-20-16		annonacin		chemical reagent						3.02E-03	MAPT
IPA-Combined-Data-Imput-02-IIvsI-1.2-0.05-IKB-7-20-16		crizotinib		chemical drug						3.02E-03	VIM
IPA-Combined-Data-Imput-02-IIvsI-1.2-0.05-IKB-7-20-16		dihydroxyphenylethylene glycol		chemical - endogenous mammalian						3.02E-03	MAP1B
IPA-Combined-Data-Imput-02-IIvsI-1.2-0.05-IKB-7-20-16		miR-675-5p (and other miRNAs w/seed GGUGCGG)		mature microrna						3.02E-03	RB1
IPA-Combined-Data-Imput-02-IIvsI-1.2-0.05-IKB-7-20-16		pregabalin		chemical drug						3.02E-03	CACNA2D1
IPA-Combined-Data-Imput-02-IIvsI-1.2-0.05-IKB-7-20-16		terameprocol		chemical drug						3.02E-03	CDK1
IPA-Combined-Data-Imput-02-IIvsI-1.2-0.05-IKB-7-20-16		SOD1		enzyme						3.09E-03	BAD,CSF1R,DPYSL3,HSPB1
IPA-Combined-Data-Imput-02-IIvsI-1.2-0.05-IKB-7-20-16		P2RY14		g-protein coupled receptor						3.22E-03	BAD,CACNA1C
IPA-Combined-Data-Imput-02-IIvsI-1.2-0.05-IKB-7-20-16		indole-3-carbinol		chemical drug						3.22E-03	ANXA1,RB1
IPA-Combined-Data-Imput-02-IIvsI-1.2-0.05-IKB-7-20-16		SNAI1		transcription regulator						3.25E-03	ADD2,LASP1,VASP
IPA-Combined-Data-Imput-02-IIvsI-1.2-0.05-IKB-7-20-16		GnRH analog		biologic drug		-1.387		-0.015	-1.354	3.29E-03	ADD2,CDK1,CRIP2,HSP90AB1,VCL
IPA-Combined-Data-Imput-02-IIvsI-1.2-0.05-IKB-7-20-16		CYP1A1		enzyme						3.45E-03	LMNA,MAPT,SEPT2
IPA-Combined-Data-Imput-02-IIvsI-1.2-0.05-IKB-7-20-16		caffeic acid phenethyl ester		chemical drug						3.45E-03	HSPB1,RB1,VIM
IPA-Combined-Data-Imput-02-IIvsI-1.2-0.05-IKB-7-20-16		CTBP1		enzyme						3.45E-03	CSF1R,VCAN
IPA-Combined-Data-Imput-02-IIvsI-1.2-0.05-IKB-7-20-16		HOXA7		transcription regulator						3.45E-03	KCNA3,VIM
IPA-Combined-Data-Imput-02-IIvsI-1.2-0.05-IKB-7-20-16		KN 93		chemical - kinase inhibitor						3.45E-03	CACNA1C,PEA15
IPA-Combined-Data-Imput-02-IIvsI-1.2-0.05-IKB-7-20-16		S100A6		transporter						3.45E-03	AURKA,CDK1
IPA-Combined-Data-Imput-02-IIvsI-1.2-0.05-IKB-7-20-16		SRSF1		other						3.45E-03	AURKA,VIM
IPA-Combined-Data-Imput-02-IIvsI-1.2-0.05-IKB-7-20-16		caspase		group						3.45E-03	CDK1,RB1	CBX3,CDKN1A,Cyclin E,E2F4,E2f,ERK1/2,RB1,RBL1,STAT3,TP53,caspase
IPA-Combined-Data-Imput-02-IIvsI-1.2-0.05-IKB-7-20-16		SP600125		chemical - kinase inhibitor		-1.091		-0.157	-0.784	3.56E-03	BAD,CSF1R,PLEC,RB1
IPA-Combined-Data-Imput-02-IIvsI-1.2-0.05-IKB-7-20-16		TNF		cytokine		-1.687		0.135	-2.115	3.57E-03	AKAP12,ANXA1,CFTR,CSF1R,HSP90AB1,LIPE,RB1,REL,SDC2,VASP,VCL,VIM	CEBPA,IL1B,JUN,NFkB (complex),TNF
IPA-Combined-Data-Imput-02-IIvsI-1.2-0.05-IKB-7-20-16		LCK		kinase						3.69E-03	ANXA1,CDK1
IPA-Combined-Data-Imput-02-IIvsI-1.2-0.05-IKB-7-20-16		SFRP1		transmembrane receptor						3.69E-03	SDC2,VIM
IPA-Combined-Data-Imput-02-IIvsI-1.2-0.05-IKB-7-20-16		curcumin		chemical drug		-1.387		-0.142	-1.071	3.82E-03	CDK1,MAPT,MTOR,TOP2A,VIM	IL6,RBL1,curcumin
IPA-Combined-Data-Imput-02-IIvsI-1.2-0.05-IKB-7-20-16		CD24		other						3.85E-03	BCLAF1,CFTR,TOP2A
IPA-Combined-Data-Imput-02-IIvsI-1.2-0.05-IKB-7-20-16		ETV4		transcription regulator						3.94E-03	PLEC,VIM
IPA-Combined-Data-Imput-02-IIvsI-1.2-0.05-IKB-7-20-16		KAT5		transcription regulator						3.95E-03	CFTR,CHRM1,MAPT
IPA-Combined-Data-Imput-02-IIvsI-1.2-0.05-IKB-7-20-16		ELF4		transcription regulator						4.19E-03	PLEC,RAP1B
IPA-Combined-Data-Imput-02-IIvsI-1.2-0.05-IKB-7-20-16		BMS-690514		chemical drug						4.46E-03	CDK1,HSP90AA1
IPA-Combined-Data-Imput-02-IIvsI-1.2-0.05-IKB-7-20-16		GABPA		transcription regulator						4.46E-03	AURKA,RB1
IPA-Combined-Data-Imput-02-IIvsI-1.2-0.05-IKB-7-20-16		KLF1		transcription regulator						4.46E-03	ADD2,EPB42
IPA-Combined-Data-Imput-02-IIvsI-1.2-0.05-IKB-7-20-16		26s Proteasome		complex						4.50E-03	CDC25A,RB1,VIM	26s Proteasome,BRCA1,CDK2,Cyclin E,E2F1,E2F3,E2F4,MYC,RB1,RBL1,TP53
IPA-Combined-Data-Imput-02-IIvsI-1.2-0.05-IKB-7-20-16		mercuric chloride		chemical toxicant						4.72E-03	HSP90AA1,HSPB1
IPA-Combined-Data-Imput-02-IIvsI-1.2-0.05-IKB-7-20-16		RET		kinase						4.73E-03	ANXA1,HSP90AA1,STMN2
IPA-Combined-Data-Imput-02-IIvsI-1.2-0.05-IKB-7-20-16		staurosporine		chemical - kinase inhibitor						4.73E-03	BAD,CFTR,KCNA3
IPA-Combined-Data-Imput-02-IIvsI-1.2-0.05-IKB-7-20-16		STAT3		transcription regulator		-0.169		0.156	-0.471	4.75E-03	AHSG,CDC25A,CDK1,HNRNPD,VCAN,VIM	BRCA1,MYC,STAT3,TP53
IPA-Combined-Data-Imput-02-IIvsI-1.2-0.05-IKB-7-20-16		IL6		cytokine		0.000		0.195	-0.471	4.98E-03	ANXA1,CDK1,MTOR,RB1,TOP2A,VASP,VIM	Cyclin E,E2F4,IL6,RB1,RBL1,caspase
IPA-Combined-Data-Imput-02-IIvsI-1.2-0.05-IKB-7-20-16		ITGAV		ion channel						5.00E-03	CDK1,VTN
IPA-Combined-Data-Imput-02-IIvsI-1.2-0.05-IKB-7-20-16		RPS6KB1		kinase						5.00E-03	MAPT,RB1
IPA-Combined-Data-Imput-02-IIvsI-1.2-0.05-IKB-7-20-16		prednisolone		chemical drug		0.000		-0.191	0.381	5.01E-03	BAD,HSP90AA1,RB1,SDC2
IPA-Combined-Data-Imput-02-IIvsI-1.2-0.05-IKB-7-20-16		MGEA5		enzyme		1.342		-0.035	1.420	5.02E-03	ABLIM1,CSF1R,HSP90AB1,RB1,VIM
IPA-Combined-Data-Imput-02-IIvsI-1.2-0.05-IKB-7-20-16		HTT		transcription regulator						5.09E-03	AKAP12,CANX,CSF1R,DBNL,HSP90AB1,MTOR,PEA15
IPA-Combined-Data-Imput-02-IIvsI-1.2-0.05-IKB-7-20-16		NCSTN		peptidase						5.29E-03	CSF1R,VIM
IPA-Combined-Data-Imput-02-IIvsI-1.2-0.05-IKB-7-20-16		PCGF2		transcription regulator						5.29E-03	CDC25A,TXLNA
IPA-Combined-Data-Imput-02-IIvsI-1.2-0.05-IKB-7-20-16		troglitazone		chemical drug		-0.000		0.036	-0.071	5.62E-03	BAD,CDC25A,LIPE,PLEC,RB1
IPA-Combined-Data-Imput-02-IIvsI-1.2-0.05-IKB-7-20-16		Immunoglobulin		complex		-1.980		-0.008	-1.964	5.65E-03	CSF1R,MAPT,RB1,VCAN
IPA-Combined-Data-Imput-02-IIvsI-1.2-0.05-IKB-7-20-16		Hsp27		group						5.87E-03	CSF1R,MAPT
IPA-Combined-Data-Imput-02-IIvsI-1.2-0.05-IKB-7-20-16		memantine		chemical drug						5.87E-03	CACNA1C,HSP90AB1
IPA-Combined-Data-Imput-02-IIvsI-1.2-0.05-IKB-7-20-16		panobinostat		chemical drug						5.87E-03	CDK1,VIM
IPA-Combined-Data-Imput-02-IIvsI-1.2-0.05-IKB-7-20-16		rasagiline		chemical drug						5.87E-03	BAD,RB1
IPA-Combined-Data-Imput-02-IIvsI-1.2-0.05-IKB-7-20-16		1-o-hexadecyl-2-o-methyl-rac-glycerol		chemical - kinase inhibitor						6.02E-03	RB1
IPA-Combined-Data-Imput-02-IIvsI-1.2-0.05-IKB-7-20-16		ADAMTS5		peptidase						6.02E-03	VCAN
IPA-Combined-Data-Imput-02-IIvsI-1.2-0.05-IKB-7-20-16		ARHGAP18		other						6.02E-03	RB1
IPA-Combined-Data-Imput-02-IIvsI-1.2-0.05-IKB-7-20-16		CACNB3		ion channel						6.02E-03	CACNA1C
IPA-Combined-Data-Imput-02-IIvsI-1.2-0.05-IKB-7-20-16		CTDSPL		other						6.02E-03	RB1
IPA-Combined-Data-Imput-02-IIvsI-1.2-0.05-IKB-7-20-16		Dst		other						6.02E-03	MAPT
IPA-Combined-Data-Imput-02-IIvsI-1.2-0.05-IKB-7-20-16		Ewsr1		other						6.02E-03	LMNA
IPA-Combined-Data-Imput-02-IIvsI-1.2-0.05-IKB-7-20-16		GALR2		g-protein coupled receptor						6.02E-03	BAD
IPA-Combined-Data-Imput-02-IIvsI-1.2-0.05-IKB-7-20-16		GOPC		transporter						6.02E-03	CFTR
IPA-Combined-Data-Imput-02-IIvsI-1.2-0.05-IKB-7-20-16		GPBP1		transcription regulator						6.02E-03	TOP2A
IPA-Combined-Data-Imput-02-IIvsI-1.2-0.05-IKB-7-20-16		KDM4B		enzyme						6.02E-03	VIM
IPA-Combined-Data-Imput-02-IIvsI-1.2-0.05-IKB-7-20-16		MBNL3		other						6.02E-03	ABLIM1
IPA-Combined-Data-Imput-02-IIvsI-1.2-0.05-IKB-7-20-16		MED6		transcription regulator						6.02E-03	AURKA
IPA-Combined-Data-Imput-02-IIvsI-1.2-0.05-IKB-7-20-16		NAGLU		enzyme						6.02E-03	MAPT
IPA-Combined-Data-Imput-02-IIvsI-1.2-0.05-IKB-7-20-16		RAMP3		transporter						6.02E-03	VIM
IPA-Combined-Data-Imput-02-IIvsI-1.2-0.05-IKB-7-20-16		SEPT5		enzyme						6.02E-03	SEPT2
IPA-Combined-Data-Imput-02-IIvsI-1.2-0.05-IKB-7-20-16		SNRPE		other						6.02E-03	MTOR
IPA-Combined-Data-Imput-02-IIvsI-1.2-0.05-IKB-7-20-16		TIAM2		enzyme						6.02E-03	VIM
IPA-Combined-Data-Imput-02-IIvsI-1.2-0.05-IKB-7-20-16		UHRF1		transcription regulator						6.02E-03	RB1
IPA-Combined-Data-Imput-02-IIvsI-1.2-0.05-IKB-7-20-16		ZBTB49		other						6.02E-03	RB1
IPA-Combined-Data-Imput-02-IIvsI-1.2-0.05-IKB-7-20-16		atiprimod		chemical drug						6.02E-03	BAD
IPA-Combined-Data-Imput-02-IIvsI-1.2-0.05-IKB-7-20-16		troxerutin		chemical drug						6.02E-03	CDK1
IPA-Combined-Data-Imput-02-IIvsI-1.2-0.05-IKB-7-20-16		E2f		group						6.28E-03	CDC25A,CDK1,PGRMC1	CBX3,E2F4,E2f,RB1,RBL1
IPA-Combined-Data-Imput-02-IIvsI-1.2-0.05-IKB-7-20-16		sulforafan		chemical drug						6.28E-03	LIPE,PGRMC1,VIM
IPA-Combined-Data-Imput-02-IIvsI-1.2-0.05-IKB-7-20-16		eflornithine		chemical drug						6.49E-03	CDK1,RB1	CBX3,CDKN1A,Cyclin E,E2F4,E2f,RB1,RBL1,TP53,eflornithine
IPA-Combined-Data-Imput-02-IIvsI-1.2-0.05-IKB-7-20-16		roscovitine		chemical drug						6.49E-03	CDC25A,RB1	CBX3,CDK2,CDKN1A,Cyclin E,E2F3,E2F4,E2f,ERK1/2,RB1,RBL1,STAT3,TP53,roscovitine
IPA-Combined-Data-Imput-02-IIvsI-1.2-0.05-IKB-7-20-16		medroxyprogesterone acetate		chemical drug						6.56E-03	CDK1,LMNA,VCAN
IPA-Combined-Data-Imput-02-IIvsI-1.2-0.05-IKB-7-20-16		Histone h3		group						6.67E-03	ADD2,AKAP12,CRIP2,CSF1R,RB1
IPA-Combined-Data-Imput-02-IIvsI-1.2-0.05-IKB-7-20-16		MUC1		other						6.81E-03	BAD,VIM	MUC1,NFkB (complex)
IPA-Combined-Data-Imput-02-IIvsI-1.2-0.05-IKB-7-20-16		MYBL2		transcription regulator						6.81E-03	CDK1,TOP2A
IPA-Combined-Data-Imput-02-IIvsI-1.2-0.05-IKB-7-20-16		PAX5		transcription regulator						6.81E-03	CSF1R,VIM
IPA-Combined-Data-Imput-02-IIvsI-1.2-0.05-IKB-7-20-16		MYCN		transcription regulator		-0.283		0.074	-0.430	6.81E-03	DPYSL3,HSP90AB1,SDC2,VIM
IPA-Combined-Data-Imput-02-IIvsI-1.2-0.05-IKB-7-20-16		IGF1		growth factor		0.213		0.217	-0.185	7.10E-03	BAD,CDK1,LASP1,MAPT,VIM
IPA-Combined-Data-Imput-02-IIvsI-1.2-0.05-IKB-7-20-16		F2		peptidase		0.000	bias	0.335	-0.670	7.10E-03	CALD1,HSP90AA1,VASP,VTN
IPA-Combined-Data-Imput-02-IIvsI-1.2-0.05-IKB-7-20-16		KLF11		transcription regulator						7.14E-03	CHRM1,CHRM4
IPA-Combined-Data-Imput-02-IIvsI-1.2-0.05-IKB-7-20-16		phenacetin		chemical drug						7.14E-03	ANXA1,VIM
IPA-Combined-Data-Imput-02-IIvsI-1.2-0.05-IKB-7-20-16		VCAN	1.213	other						7.30E-03	MAP1B,VCAN,VCL	ERBB2,HDAC1,STAT3,TP53,VCAN
IPA-Combined-Data-Imput-02-IIvsI-1.2-0.05-IKB-7-20-16		hydrocortisone		chemical - endogenous mammalian						7.45E-03	BCLAF1,CDK1,TP53I11
IPA-Combined-Data-Imput-02-IIvsI-1.2-0.05-IKB-7-20-16		SNAI2		transcription regulator						7.47E-03	DSP,VIM
IPA-Combined-Data-Imput-02-IIvsI-1.2-0.05-IKB-7-20-16		mir-133		microrna						7.47E-03	LASP1,VCAN
IPA-Combined-Data-Imput-02-IIvsI-1.2-0.05-IKB-7-20-16		RAC2		enzyme						7.81E-03	ANXA1,BAD
IPA-Combined-Data-Imput-02-IIvsI-1.2-0.05-IKB-7-20-16		baicalein		chemical - endogenous non-mammalian						7.81E-03	RB1,RBL2
IPA-Combined-Data-Imput-02-IIvsI-1.2-0.05-IKB-7-20-16		KDM5B		transcription regulator						7.93E-03	AURKA,CDK1,TOP2A
IPA-Combined-Data-Imput-02-IIvsI-1.2-0.05-IKB-7-20-16		BMI1		transcription regulator						8.16E-03	AURKA,VIM
IPA-Combined-Data-Imput-02-IIvsI-1.2-0.05-IKB-7-20-16		FMR1		translation regulator						8.16E-03	MAP1B,MTOR
IPA-Combined-Data-Imput-02-IIvsI-1.2-0.05-IKB-7-20-16		RBM5		other						8.16E-03	ANXA1,HSP90AA1
IPA-Combined-Data-Imput-02-IIvsI-1.2-0.05-IKB-7-20-16		EIF4E	1.000	translation regulator						8.25E-03	BAD,BCLAF1,RB1
IPA-Combined-Data-Imput-02-IIvsI-1.2-0.05-IKB-7-20-16		CEBPA		transcription regulator		0.625		0.124	0.354	8.50E-03	AKAP12,ANXA1,CSF1R,VCAN,VCL	CEBPA,JUN,SPI1
IPA-Combined-Data-Imput-02-IIvsI-1.2-0.05-IKB-7-20-16		RARA		ligand-dependent nuclear receptor		1.000		0.007	0.987	8.56E-03	ABLIM1,CDK1,HNRNPD,MAP1B
IPA-Combined-Data-Imput-02-IIvsI-1.2-0.05-IKB-7-20-16		10-hydroxycamptothecin		chemical - endogenous mammalian						9.02E-03	BAD
IPA-Combined-Data-Imput-02-IIvsI-1.2-0.05-IKB-7-20-16		4-vinyl-1-cyclohexene dioxide		chemical toxicant						9.02E-03	BAD
IPA-Combined-Data-Imput-02-IIvsI-1.2-0.05-IKB-7-20-16		CACNA1D		ion channel						9.02E-03	CACNA1C
IPA-Combined-Data-Imput-02-IIvsI-1.2-0.05-IKB-7-20-16		CHD5		enzyme						9.02E-03	VIM
IPA-Combined-Data-Imput-02-IIvsI-1.2-0.05-IKB-7-20-16		DNM2		enzyme						9.02E-03	CFTR
IPA-Combined-Data-Imput-02-IIvsI-1.2-0.05-IKB-7-20-16		E2f-Tfdp1		complex						9.02E-03	CDK1
IPA-Combined-Data-Imput-02-IIvsI-1.2-0.05-IKB-7-20-16		EEF2K		kinase						9.02E-03	MAP1B
IPA-Combined-Data-Imput-02-IIvsI-1.2-0.05-IKB-7-20-16		EFEMP1		enzyme						9.02E-03	VIM
IPA-Combined-Data-Imput-02-IIvsI-1.2-0.05-IKB-7-20-16		FKBP1B		enzyme						9.02E-03	MTOR
IPA-Combined-Data-Imput-02-IIvsI-1.2-0.05-IKB-7-20-16		GEM231		chemical drug						9.02E-03	BAD
IPA-Combined-Data-Imput-02-IIvsI-1.2-0.05-IKB-7-20-16		GSTA4		enzyme						9.02E-03	CDK1
IPA-Combined-Data-Imput-02-IIvsI-1.2-0.05-IKB-7-20-16		Gamma tubulin		group						9.02E-03	RB1
IPA-Combined-Data-Imput-02-IIvsI-1.2-0.05-IKB-7-20-16		MAP2		other						9.02E-03	PRKAR2A
IPA-Combined-Data-Imput-02-IIvsI-1.2-0.05-IKB-7-20-16		MCRS1		other						9.02E-03	RB1
IPA-Combined-Data-Imput-02-IIvsI-1.2-0.05-IKB-7-20-16		MKNK2		kinase						9.02E-03	SDC2
IPA-Combined-Data-Imput-02-IIvsI-1.2-0.05-IKB-7-20-16		PTPN23		phosphatase						9.02E-03	VIM
IPA-Combined-Data-Imput-02-IIvsI-1.2-0.05-IKB-7-20-16		RAB7A		enzyme						9.02E-03	VIM
IPA-Combined-Data-Imput-02-IIvsI-1.2-0.05-IKB-7-20-16		SB-657510		chemical reagent						9.02E-03	MTOR
IPA-Combined-Data-Imput-02-IIvsI-1.2-0.05-IKB-7-20-16		SLC12A6		transporter						9.02E-03	VIM
IPA-Combined-Data-Imput-02-IIvsI-1.2-0.05-IKB-7-20-16		SPRED2		cytokine						9.02E-03	VIM
IPA-Combined-Data-Imput-02-IIvsI-1.2-0.05-IKB-7-20-16		TPM1		other						9.02E-03	CALD1
IPA-Combined-Data-Imput-02-IIvsI-1.2-0.05-IKB-7-20-16		USP37		peptidase						9.02E-03	STMN2
IPA-Combined-Data-Imput-02-IIvsI-1.2-0.05-IKB-7-20-16		pirenzepine		chemical drug						9.02E-03	CHRM1
IPA-Combined-Data-Imput-02-IIvsI-1.2-0.05-IKB-7-20-16		FOXC2		transcription regulator						9.25E-03	ADD1,LIPE
IPA-Combined-Data-Imput-02-IIvsI-1.2-0.05-IKB-7-20-16		NFkB (complex)		complex						9.28E-03	BAD,CFTR,HSPB1,PEA15,REL,VIM
IPA-Combined-Data-Imput-02-IIvsI-1.2-0.05-IKB-7-20-16		kainic acid		chemical toxicant						9.45E-03	CACNA1C,CACNA2D1,CSF1R
IPA-Combined-Data-Imput-02-IIvsI-1.2-0.05-IKB-7-20-16		2-bromoethylamine		chemical reagent						9.62E-03	ANXA1,VIM
IPA-Combined-Data-Imput-02-IIvsI-1.2-0.05-IKB-7-20-16		WISP2		growth factor						9.62E-03	DSP,VIM
IPA-Combined-Data-Imput-02-IIvsI-1.2-0.05-IKB-7-20-16		cadmium chloride		chemical toxicant						1.00E-02	HSP90AA1,HSPB1
IPA-Combined-Data-Imput-02-IIvsI-1.2-0.05-IKB-7-20-16		estrogen		chemical drug		0.152		0.244	-0.332	1.01E-02	AURKA,CDC25A,CFTR,TOP2A
IPA-Combined-Data-Imput-02-IIvsI-1.2-0.05-IKB-7-20-16		cyclosporin A		biologic drug		-0.277		-0.111	-0.031	1.02E-02	ABLIM1,ANXA1,HSP90AA1,REL,VIM
IPA-Combined-Data-Imput-02-IIvsI-1.2-0.05-IKB-7-20-16		pirinixic acid		chemical toxicant		-0.480		0.230	-0.923	1.03E-02	AHSG,CDK1,GLCE,HSP90AA1,HSPB1
IPA-Combined-Data-Imput-02-IIvsI-1.2-0.05-IKB-7-20-16		TWIST1		transcription regulator						1.04E-02	LMNA,VCAN,VIM
IPA-Combined-Data-Imput-02-IIvsI-1.2-0.05-IKB-7-20-16		AGT		growth factor		0.374		0.188	-0.033	1.04E-02	CACNA1C,CDC25A,CDK1,HSPB1,MAPT
IPA-Combined-Data-Imput-02-IIvsI-1.2-0.05-IKB-7-20-16		BRAF		kinase						1.04E-02	CDK1,CSF1R
IPA-Combined-Data-Imput-02-IIvsI-1.2-0.05-IKB-7-20-16		L-methionine		chemical - endogenous mammalian						1.04E-02	CDK1,TOP2A
IPA-Combined-Data-Imput-02-IIvsI-1.2-0.05-IKB-7-20-16		inosine		chemical - endogenous mammalian						1.04E-02	ANXA1,VIM
IPA-Combined-Data-Imput-02-IIvsI-1.2-0.05-IKB-7-20-16		CDKN2A		transcription regulator		-1.981		-0.041	-1.899	1.04E-02	CDC25A,CDK1,RB1,VIM
IPA-Combined-Data-Imput-02-IIvsI-1.2-0.05-IKB-7-20-16		MAPKAPK2		kinase						1.08E-02	HSPB1,TOP2A
IPA-Combined-Data-Imput-02-IIvsI-1.2-0.05-IKB-7-20-16		hydrogen peroxide		chemical - endogenous mammalian		-1.000		0.231	-1.462	1.11E-02	AURKA,BAD,CDK1,REL,VIM
IPA-Combined-Data-Imput-02-IIvsI-1.2-0.05-IKB-7-20-16		FGF10		growth factor						1.12E-02	ANXA1,LIPE
IPA-Combined-Data-Imput-02-IIvsI-1.2-0.05-IKB-7-20-16		PTGES		enzyme						1.12E-02	ANXA1,VIM
IPA-Combined-Data-Imput-02-IIvsI-1.2-0.05-IKB-7-20-16		MAP3K1		kinase						1.16E-02	HSPB1,TOP2A
IPA-Combined-Data-Imput-02-IIvsI-1.2-0.05-IKB-7-20-16		MSTN		growth factor						1.16E-02	MTOR,VIM
IPA-Combined-Data-Imput-02-IIvsI-1.2-0.05-IKB-7-20-16		BNIP3L		other						1.20E-02	AURKA,TOP2A
IPA-Combined-Data-Imput-02-IIvsI-1.2-0.05-IKB-7-20-16		NTRK2		kinase						1.20E-02	CDK1,VIM
IPA-Combined-Data-Imput-02-IIvsI-1.2-0.05-IKB-7-20-16		PLAG1		transcription regulator						1.20E-02	CRIP2,PLEC
IPA-Combined-Data-Imput-02-IIvsI-1.2-0.05-IKB-7-20-16		SERPINF1		other						1.20E-02	BAD,VIM
IPA-Combined-Data-Imput-02-IIvsI-1.2-0.05-IKB-7-20-16		mir-17		microrna						1.20E-02	RB1,RBL2
IPA-Combined-Data-Imput-02-IIvsI-1.2-0.05-IKB-7-20-16		ADD2	-2.030	other						1.20E-02	ADD1
IPA-Combined-Data-Imput-02-IIvsI-1.2-0.05-IKB-7-20-16		ATP8B1		transporter						1.20E-02	CFTR
IPA-Combined-Data-Imput-02-IIvsI-1.2-0.05-IKB-7-20-16		BCAP31		transporter						1.20E-02	CFTR
IPA-Combined-Data-Imput-02-IIvsI-1.2-0.05-IKB-7-20-16		CHFR		enzyme						1.20E-02	AURKA
IPA-Combined-Data-Imput-02-IIvsI-1.2-0.05-IKB-7-20-16		CINP		other						1.20E-02	RB1
IPA-Combined-Data-Imput-02-IIvsI-1.2-0.05-IKB-7-20-16		CKS2		kinase						1.20E-02	CDK1
IPA-Combined-Data-Imput-02-IIvsI-1.2-0.05-IKB-7-20-16		GLIPR2		other						1.20E-02	VIM
IPA-Combined-Data-Imput-02-IIvsI-1.2-0.05-IKB-7-20-16		GZMB		peptidase						1.20E-02	KCNA3
IPA-Combined-Data-Imput-02-IIvsI-1.2-0.05-IKB-7-20-16		LASP1	-1.744	transporter						1.20E-02	VIM
IPA-Combined-Data-Imput-02-IIvsI-1.2-0.05-IKB-7-20-16		LSM1		other						1.20E-02	CDK1
IPA-Combined-Data-Imput-02-IIvsI-1.2-0.05-IKB-7-20-16		MBNL1		other						1.20E-02	ABLIM1
IPA-Combined-Data-Imput-02-IIvsI-1.2-0.05-IKB-7-20-16		MFAP2		other						1.20E-02	VCAN
IPA-Combined-Data-Imput-02-IIvsI-1.2-0.05-IKB-7-20-16		MYH9		enzyme						1.20E-02	VCL
IPA-Combined-Data-Imput-02-IIvsI-1.2-0.05-IKB-7-20-16		PFKFB3	1.000	kinase						1.20E-02	CDK1
IPA-Combined-Data-Imput-02-IIvsI-1.2-0.05-IKB-7-20-16		PODXL		kinase						1.20E-02	VIM
IPA-Combined-Data-Imput-02-IIvsI-1.2-0.05-IKB-7-20-16		PTP4A2		phosphatase						1.20E-02	VCL
IPA-Combined-Data-Imput-02-IIvsI-1.2-0.05-IKB-7-20-16		SLAMF7		other						1.20E-02	TXLNA
IPA-Combined-Data-Imput-02-IIvsI-1.2-0.05-IKB-7-20-16		SSBP2		transcription regulator						1.20E-02	EPB42
IPA-Combined-Data-Imput-02-IIvsI-1.2-0.05-IKB-7-20-16		WNT5B		other						1.20E-02	RBL2
IPA-Combined-Data-Imput-02-IIvsI-1.2-0.05-IKB-7-20-16		karenitecin		chemical drug						1.20E-02	CDK1
IPA-Combined-Data-Imput-02-IIvsI-1.2-0.05-IKB-7-20-16		miR-1285-3p (and other miRNAs w/seed CUGGGCA)		mature microrna						1.20E-02	VIM
IPA-Combined-Data-Imput-02-IIvsI-1.2-0.05-IKB-7-20-16		miR-149-5p (miRNAs w/seed CUGGCUC)		mature microrna						1.20E-02	RAP1B
IPA-Combined-Data-Imput-02-IIvsI-1.2-0.05-IKB-7-20-16		mir-138		microrna						1.20E-02	VIM
IPA-Combined-Data-Imput-02-IIvsI-1.2-0.05-IKB-7-20-16		polymethyl methacrylate		chemical reagent						1.20E-02	CSF1R
IPA-Combined-Data-Imput-02-IIvsI-1.2-0.05-IKB-7-20-16		tozasertib		chemical drug						1.20E-02	AURKA
IPA-Combined-Data-Imput-02-IIvsI-1.2-0.05-IKB-7-20-16		trehalose		chemical - endogenous mammalian						1.20E-02	VIM
IPA-Combined-Data-Imput-02-IIvsI-1.2-0.05-IKB-7-20-16		benzyloxycarbonyl-Leu-Leu-Leu aldehyde		chemical - protease inhibitor		-0.218		0.171	-0.554	1.23E-02	BAD,HSP90AA1,HSPB1,RB1
IPA-Combined-Data-Imput-02-IIvsI-1.2-0.05-IKB-7-20-16		PLN		transporter						1.24E-02	AHSG,VIM
IPA-Combined-Data-Imput-02-IIvsI-1.2-0.05-IKB-7-20-16		pioglitazone		chemical drug						1.26E-02	AHSG,LIPE,RB1
IPA-Combined-Data-Imput-02-IIvsI-1.2-0.05-IKB-7-20-16		Pln		other						1.29E-02	AHSG,VIM
IPA-Combined-Data-Imput-02-IIvsI-1.2-0.05-IKB-7-20-16		RHO		g-protein coupled receptor						1.29E-02	CSF1R,DPYSL3
IPA-Combined-Data-Imput-02-IIvsI-1.2-0.05-IKB-7-20-16		hexachlorobenzene		chemical toxicant						1.29E-02	ANXA1,VIM
IPA-Combined-Data-Imput-02-IIvsI-1.2-0.05-IKB-7-20-16		GATA4		transcription regulator						1.30E-02	CACNA1C,PHKA1,VIM
IPA-Combined-Data-Imput-02-IIvsI-1.2-0.05-IKB-7-20-16		SATB1		transcription regulator						1.36E-02	HSP90AA1,RB1,VIM
IPA-Combined-Data-Imput-02-IIvsI-1.2-0.05-IKB-7-20-16		CYR61		other						1.37E-02	BAD,RBL2
IPA-Combined-Data-Imput-02-IIvsI-1.2-0.05-IKB-7-20-16		IgG		complex						1.39E-02	DSP,HSPB1,PEA15
IPA-Combined-Data-Imput-02-IIvsI-1.2-0.05-IKB-7-20-16		phenylbutazone		chemical drug						1.42E-02	ANXA1,VIM
IPA-Combined-Data-Imput-02-IIvsI-1.2-0.05-IKB-7-20-16		clozapine		chemical drug						1.46E-02	PEA15,PRKAR2A
IPA-Combined-Data-Imput-02-IIvsI-1.2-0.05-IKB-7-20-16		thapsigargin		chemical toxicant						1.48E-02	AHSG,VCL,VIM
IPA-Combined-Data-Imput-02-IIvsI-1.2-0.05-IKB-7-20-16		(±)-2-hydroxyoleic acid		chemical drug						1.50E-02	PRKAR2A
IPA-Combined-Data-Imput-02-IIvsI-1.2-0.05-IKB-7-20-16		4-aminophenol		chemical - endogenous mammalian						1.50E-02	VIM
IPA-Combined-Data-Imput-02-IIvsI-1.2-0.05-IKB-7-20-16		APAF1		other						1.50E-02	VIM
IPA-Combined-Data-Imput-02-IIvsI-1.2-0.05-IKB-7-20-16		AR-A014418		chemical reagent						1.50E-02	MAPT
IPA-Combined-Data-Imput-02-IIvsI-1.2-0.05-IKB-7-20-16		Atf		group						1.50E-02	RB1
IPA-Combined-Data-Imput-02-IIvsI-1.2-0.05-IKB-7-20-16		CEBPZ		transcription regulator						1.50E-02	TOP2A
IPA-Combined-Data-Imput-02-IIvsI-1.2-0.05-IKB-7-20-16		CLDN1		other						1.50E-02	VIM
IPA-Combined-Data-Imput-02-IIvsI-1.2-0.05-IKB-7-20-16		DESI2		other						1.50E-02	CDC25A
IPA-Combined-Data-Imput-02-IIvsI-1.2-0.05-IKB-7-20-16		ELAVL4		other						1.50E-02	MAPT
IPA-Combined-Data-Imput-02-IIvsI-1.2-0.05-IKB-7-20-16		FAF1		other						1.50E-02	VIM
IPA-Combined-Data-Imput-02-IIvsI-1.2-0.05-IKB-7-20-16		G2535		chemical reagent						1.50E-02	VIM
IPA-Combined-Data-Imput-02-IIvsI-1.2-0.05-IKB-7-20-16		GPR39		g-protein coupled receptor						1.50E-02	LIPE
IPA-Combined-Data-Imput-02-IIvsI-1.2-0.05-IKB-7-20-16		HAS1		enzyme						1.50E-02	CDK1
IPA-Combined-Data-Imput-02-IIvsI-1.2-0.05-IKB-7-20-16		HYAL1		enzyme						1.50E-02	CDK1
IPA-Combined-Data-Imput-02-IIvsI-1.2-0.05-IKB-7-20-16		IgG2b		complex						1.50E-02	MAPT
IPA-Combined-Data-Imput-02-IIvsI-1.2-0.05-IKB-7-20-16		MRAS		enzyme						1.50E-02	VIM
IPA-Combined-Data-Imput-02-IIvsI-1.2-0.05-IKB-7-20-16		MTUS1		other						1.50E-02	VIM
IPA-Combined-Data-Imput-02-IIvsI-1.2-0.05-IKB-7-20-16		NADPH		chemical - endogenous mammalian						1.50E-02	CACNA1C
IPA-Combined-Data-Imput-02-IIvsI-1.2-0.05-IKB-7-20-16		NME3		kinase						1.50E-02	VIM
IPA-Combined-Data-Imput-02-IIvsI-1.2-0.05-IKB-7-20-16		PXN		other						1.50E-02	VCL
IPA-Combined-Data-Imput-02-IIvsI-1.2-0.05-IKB-7-20-16		RNF187		enzyme						1.50E-02	CDK1
IPA-Combined-Data-Imput-02-IIvsI-1.2-0.05-IKB-7-20-16		SRSF6		other						1.50E-02	LMNA
IPA-Combined-Data-Imput-02-IIvsI-1.2-0.05-IKB-7-20-16		URI1		transcription regulator						1.50E-02	CDK1
IPA-Combined-Data-Imput-02-IIvsI-1.2-0.05-IKB-7-20-16		WNK4		kinase						1.50E-02	CFTR
IPA-Combined-Data-Imput-02-IIvsI-1.2-0.05-IKB-7-20-16		alpha-hydroxyglutarate		chemical - endogenous mammalian						1.50E-02	VIM
IPA-Combined-Data-Imput-02-IIvsI-1.2-0.05-IKB-7-20-16		ifenprodil		chemical drug						1.50E-02	RYR1
IPA-Combined-Data-Imput-02-IIvsI-1.2-0.05-IKB-7-20-16		miR-382-5p (miRNAs w/seed AAGUUGU)		mature microrna						1.50E-02	VIM
IPA-Combined-Data-Imput-02-IIvsI-1.2-0.05-IKB-7-20-16		mir-140		microrna						1.50E-02	VIM
IPA-Combined-Data-Imput-02-IIvsI-1.2-0.05-IKB-7-20-16		mir-503		microrna						1.50E-02	CDC25A
IPA-Combined-Data-Imput-02-IIvsI-1.2-0.05-IKB-7-20-16		plevitrexed		chemical drug						1.50E-02	CDK1
IPA-Combined-Data-Imput-02-IIvsI-1.2-0.05-IKB-7-20-16		propolis		biologic drug						1.50E-02	VTN
IPA-Combined-Data-Imput-02-IIvsI-1.2-0.05-IKB-7-20-16		U0126		chemical - kinase inhibitor						1.50E-02	BAD,CFTR,CSF1R,HSP90AB1,VIM
IPA-Combined-Data-Imput-02-IIvsI-1.2-0.05-IKB-7-20-16		ATM		kinase						1.51E-02	HSP90AA1,HSP90AB1
IPA-Combined-Data-Imput-02-IIvsI-1.2-0.05-IKB-7-20-16		HOXA9		transcription regulator						1.55E-02	KCNA3,RAP1B,VIM
IPA-Combined-Data-Imput-02-IIvsI-1.2-0.05-IKB-7-20-16		gentamicin C		chemical drug						1.56E-02	ANXA1,VIM
IPA-Combined-Data-Imput-02-IIvsI-1.2-0.05-IKB-7-20-16		maneb		chemical toxicant						1.56E-02	BAD,KCNA2
IPA-Combined-Data-Imput-02-IIvsI-1.2-0.05-IKB-7-20-16		E2F2		transcription regulator						1.60E-02	CDC25A,CDK1
IPA-Combined-Data-Imput-02-IIvsI-1.2-0.05-IKB-7-20-16		entinostat		chemical drug						1.60E-02	BAD,RB1
IPA-Combined-Data-Imput-02-IIvsI-1.2-0.05-IKB-7-20-16		lomustine		chemical drug						1.60E-02	ANXA1,VIM
IPA-Combined-Data-Imput-02-IIvsI-1.2-0.05-IKB-7-20-16		HGF		growth factor		0.692	bias	0.271	0.095	1.62E-02	AKAP12,AURKA,CDC25A,CDK1,VIM
IPA-Combined-Data-Imput-02-IIvsI-1.2-0.05-IKB-7-20-16		Vegf		group		0.692	bias	0.271	0.095	1.64E-02	AKAP12,AURKA,CDC25A,CDK1,VIM
IPA-Combined-Data-Imput-02-IIvsI-1.2-0.05-IKB-7-20-16		RABL6		other						1.65E-02	CDC25A,TOP2A
IPA-Combined-Data-Imput-02-IIvsI-1.2-0.05-IKB-7-20-16		tributyrin		chemical drug						1.65E-02	AKAP12,HNRNPD
IPA-Combined-Data-Imput-02-IIvsI-1.2-0.05-IKB-7-20-16		AHR		ligand-dependent nuclear receptor		1.960		0.030	1.900	1.68E-02	CDK1,HSP90AA1,VCL,VIM
IPA-Combined-Data-Imput-02-IIvsI-1.2-0.05-IKB-7-20-16		HIPK2		kinase						1.70E-02	RB1,VIM
IPA-Combined-Data-Imput-02-IIvsI-1.2-0.05-IKB-7-20-16		silibinin		chemical drug						1.70E-02	CDK1,VIM
IPA-Combined-Data-Imput-02-IIvsI-1.2-0.05-IKB-7-20-16		triamterene		chemical drug						1.70E-02	ANXA1,VIM
IPA-Combined-Data-Imput-02-IIvsI-1.2-0.05-IKB-7-20-16		PTPN11		phosphatase						1.75E-02	CSF1R,TP53I11
IPA-Combined-Data-Imput-02-IIvsI-1.2-0.05-IKB-7-20-16		testosterone		chemical - endogenous mammalian		1.982		0.179	1.628	1.78E-02	ANXA1,HSP90AB1,TOP2A,VCAN
IPA-Combined-Data-Imput-02-IIvsI-1.2-0.05-IKB-7-20-16		Congo Red		chemical toxicant						1.80E-02	MAPT
IPA-Combined-Data-Imput-02-IIvsI-1.2-0.05-IKB-7-20-16		DLX4		transcription regulator						1.80E-02	TOP2A
IPA-Combined-Data-Imput-02-IIvsI-1.2-0.05-IKB-7-20-16		EIF3M		other						1.80E-02	CDC25A
IPA-Combined-Data-Imput-02-IIvsI-1.2-0.05-IKB-7-20-16		EPB41		other						1.80E-02	EPB41L2
IPA-Combined-Data-Imput-02-IIvsI-1.2-0.05-IKB-7-20-16		ITGA9		other						1.80E-02	VIM
IPA-Combined-Data-Imput-02-IIvsI-1.2-0.05-IKB-7-20-16		ITGB5		other						1.80E-02	VTN
IPA-Combined-Data-Imput-02-IIvsI-1.2-0.05-IKB-7-20-16		KMT2E		enzyme						1.80E-02	CDK1
IPA-Combined-Data-Imput-02-IIvsI-1.2-0.05-IKB-7-20-16		KX-01		chemical drug						1.80E-02	MTOR
IPA-Combined-Data-Imput-02-IIvsI-1.2-0.05-IKB-7-20-16		MALAT1		other						1.80E-02	VIM
IPA-Combined-Data-Imput-02-IIvsI-1.2-0.05-IKB-7-20-16		PAXIP1		other						1.80E-02	CRIP2
IPA-Combined-Data-Imput-02-IIvsI-1.2-0.05-IKB-7-20-16		PPID		enzyme						1.80E-02	VIM
IPA-Combined-Data-Imput-02-IIvsI-1.2-0.05-IKB-7-20-16		PROK2		other						1.80E-02	CDC25A
IPA-Combined-Data-Imput-02-IIvsI-1.2-0.05-IKB-7-20-16		RBX1		enzyme						1.80E-02	CDK1
IPA-Combined-Data-Imput-02-IIvsI-1.2-0.05-IKB-7-20-16		STC1		kinase						1.80E-02	MTOR
IPA-Combined-Data-Imput-02-IIvsI-1.2-0.05-IKB-7-20-16		Tcf 1/3/4		group						1.80E-02	AHSG
IPA-Combined-Data-Imput-02-IIvsI-1.2-0.05-IKB-7-20-16		ZYX		other						1.80E-02	VASP
IPA-Combined-Data-Imput-02-IIvsI-1.2-0.05-IKB-7-20-16		ambroxol		chemical drug						1.80E-02	CFTR
IPA-Combined-Data-Imput-02-IIvsI-1.2-0.05-IKB-7-20-16		leucovorin		chemical - endogenous mammalian						1.80E-02	CDK1
IPA-Combined-Data-Imput-02-IIvsI-1.2-0.05-IKB-7-20-16		olomoucine		chemical - kinase inhibitor						1.80E-02	RB1
IPA-Combined-Data-Imput-02-IIvsI-1.2-0.05-IKB-7-20-16		saquinavir		chemical drug						1.80E-02	LIPE
IPA-Combined-Data-Imput-02-IIvsI-1.2-0.05-IKB-7-20-16		tyrphostin AG825		chemical - kinase inhibitor						1.80E-02	CDC25A
IPA-Combined-Data-Imput-02-IIvsI-1.2-0.05-IKB-7-20-16		DICER1		enzyme						1.82E-02	CACNA1C,MTOR,VIM
IPA-Combined-Data-Imput-02-IIvsI-1.2-0.05-IKB-7-20-16		MYOD1		transcription regulator						1.85E-02	RB1,RYR1,SDC2
IPA-Combined-Data-Imput-02-IIvsI-1.2-0.05-IKB-7-20-16		fenamic acid		chemical reagent						1.85E-02	ANXA1,VIM
IPA-Combined-Data-Imput-02-IIvsI-1.2-0.05-IKB-7-20-16		Insulin		group						1.85E-02	CHRM1,LIPE,MAPT,MTOR
IPA-Combined-Data-Imput-02-IIvsI-1.2-0.05-IKB-7-20-16		TGFBR2		kinase						1.87E-02	RBL2,SCN7A,VCL
IPA-Combined-Data-Imput-02-IIvsI-1.2-0.05-IKB-7-20-16		YAP1		transcription regulator						1.90E-02	CDK1,VIM
IPA-Combined-Data-Imput-02-IIvsI-1.2-0.05-IKB-7-20-16		bromobenzene		chemical toxicant						1.90E-02	HSP90AA1,HSPB1
IPA-Combined-Data-Imput-02-IIvsI-1.2-0.05-IKB-7-20-16		CDH1		other						1.95E-02	MTOR,VIM
IPA-Combined-Data-Imput-02-IIvsI-1.2-0.05-IKB-7-20-16		Rb		group						1.95E-02	CDK1,TOP2A
IPA-Combined-Data-Imput-02-IIvsI-1.2-0.05-IKB-7-20-16		ANGPT2		growth factor						1.98E-02	DBNL,HSP90AA1,VIM
IPA-Combined-Data-Imput-02-IIvsI-1.2-0.05-IKB-7-20-16		CCL5		cytokine						2.00E-02	PLEC,VASP
IPA-Combined-Data-Imput-02-IIvsI-1.2-0.05-IKB-7-20-16		FLT1		kinase						2.05E-02	ADD1,CANX
IPA-Combined-Data-Imput-02-IIvsI-1.2-0.05-IKB-7-20-16		Boc-D-FMK		chemical reagent						2.09E-02	RB1
IPA-Combined-Data-Imput-02-IIvsI-1.2-0.05-IKB-7-20-16		C1orf61		other						2.09E-02	VIM
IPA-Combined-Data-Imput-02-IIvsI-1.2-0.05-IKB-7-20-16		CKS1B		kinase						2.09E-02	CDK1
IPA-Combined-Data-Imput-02-IIvsI-1.2-0.05-IKB-7-20-16		GW 5074		chemical - kinase inhibitor						2.09E-02	BAD
IPA-Combined-Data-Imput-02-IIvsI-1.2-0.05-IKB-7-20-16		MAD2L2		enzyme						2.09E-02	VIM
IPA-Combined-Data-Imput-02-IIvsI-1.2-0.05-IKB-7-20-16		PARP		group						2.09E-02	VIM
IPA-Combined-Data-Imput-02-IIvsI-1.2-0.05-IKB-7-20-16		PCBP1		translation regulator						2.09E-02	HNRNPD
IPA-Combined-Data-Imput-02-IIvsI-1.2-0.05-IKB-7-20-16		PCM1		other						2.09E-02	RB1
IPA-Combined-Data-Imput-02-IIvsI-1.2-0.05-IKB-7-20-16		PGK1		kinase						2.09E-02	VIM
IPA-Combined-Data-Imput-02-IIvsI-1.2-0.05-IKB-7-20-16		RAD9A		enzyme						2.09E-02	CDC25A
IPA-Combined-Data-Imput-02-IIvsI-1.2-0.05-IKB-7-20-16		ROR2		kinase						2.09E-02	MAP1B
IPA-Combined-Data-Imput-02-IIvsI-1.2-0.05-IKB-7-20-16		SEMA3A		other						2.09E-02	MAP1B
IPA-Combined-Data-Imput-02-IIvsI-1.2-0.05-IKB-7-20-16		SMOC2		other						2.09E-02	CDK1
IPA-Combined-Data-Imput-02-IIvsI-1.2-0.05-IKB-7-20-16		ST6GALNAC1		enzyme						2.09E-02	VIM
IPA-Combined-Data-Imput-02-IIvsI-1.2-0.05-IKB-7-20-16		USP8		peptidase						2.09E-02	HNRNPD
IPA-Combined-Data-Imput-02-IIvsI-1.2-0.05-IKB-7-20-16		ZNF652		other						2.09E-02	VIM
IPA-Combined-Data-Imput-02-IIvsI-1.2-0.05-IKB-7-20-16		ganetespib		chemical drug						2.09E-02	CDK1
IPA-Combined-Data-Imput-02-IIvsI-1.2-0.05-IKB-7-20-16		hydrogel		chemical drug						2.09E-02	VIM
IPA-Combined-Data-Imput-02-IIvsI-1.2-0.05-IKB-7-20-16		miR-138-5p (miRNAs w/seed GCUGGUG)		mature microrna						2.09E-02	VCAN
IPA-Combined-Data-Imput-02-IIvsI-1.2-0.05-IKB-7-20-16		miR-320b (and other miRNAs w/seed AAAGCUG)		mature microrna						2.09E-02	VIM
IPA-Combined-Data-Imput-02-IIvsI-1.2-0.05-IKB-7-20-16		miR-338-3p (miRNAs w/seed CCAGCAU)		mature microrna						2.09E-02	VIM
IPA-Combined-Data-Imput-02-IIvsI-1.2-0.05-IKB-7-20-16		mir-322		microrna						2.09E-02	CDC25A
IPA-Combined-Data-Imput-02-IIvsI-1.2-0.05-IKB-7-20-16		fenretinide		chemical drug						2.11E-02	PRKAR2A,RBL2
IPA-Combined-Data-Imput-02-IIvsI-1.2-0.05-IKB-7-20-16		GNA12		enzyme						2.16E-02	VCL,VIM
IPA-Combined-Data-Imput-02-IIvsI-1.2-0.05-IKB-7-20-16		IFI16		transcription regulator						2.16E-02	BAD,CDC25A
IPA-Combined-Data-Imput-02-IIvsI-1.2-0.05-IKB-7-20-16		TBX2		transcription regulator						2.16E-02	AURKA,CDK1
IPA-Combined-Data-Imput-02-IIvsI-1.2-0.05-IKB-7-20-16		P38 MAPK		group						2.18E-02	RB1,RYR1,SDC2,TOP2A
IPA-Combined-Data-Imput-02-IIvsI-1.2-0.05-IKB-7-20-16		KRAS		enzyme						2.20E-02	HSPB1,TOP2A,VCAN,VIM
IPA-Combined-Data-Imput-02-IIvsI-1.2-0.05-IKB-7-20-16		methylprednisolone		chemical drug		-0.256		0.075	-0.378	2.25E-02	ANXA1,RB1,RBL2,TOP2A,VIM
IPA-Combined-Data-Imput-02-IIvsI-1.2-0.05-IKB-7-20-16		DMRT1		transcription regulator						2.27E-02	PRKAR2A,VCL
IPA-Combined-Data-Imput-02-IIvsI-1.2-0.05-IKB-7-20-16		SP1		transcription regulator						2.28E-02	AKAP12,CDK1,KCNA3,RB1,VIM
IPA-Combined-Data-Imput-02-IIvsI-1.2-0.05-IKB-7-20-16		ethanol		chemical - endogenous mammalian		1.980		0.106	1.770	2.30E-02	BAD,CACNA1C,HSP90AB1,MAP1B
IPA-Combined-Data-Imput-02-IIvsI-1.2-0.05-IKB-7-20-16		mir-10		microrna						2.32E-02	MTOR,RB1
IPA-Combined-Data-Imput-02-IIvsI-1.2-0.05-IKB-7-20-16		FN1		enzyme						2.35E-02	ADD1,CANX,MTOR
IPA-Combined-Data-Imput-02-IIvsI-1.2-0.05-IKB-7-20-16		CREB1	1.000	transcription regulator		0.447		0.117	0.185	2.37E-02	AURKA,CACNA1C,CACNA2D1,RB1,VIM
IPA-Combined-Data-Imput-02-IIvsI-1.2-0.05-IKB-7-20-16		DYSF		other						2.38E-02	ANXA1,HSPB1
IPA-Combined-Data-Imput-02-IIvsI-1.2-0.05-IKB-7-20-16		N-Ac-Leu-Leu-norleucinal		chemical - protease inhibitor						2.38E-02	CDC25A,RB1
IPA-Combined-Data-Imput-02-IIvsI-1.2-0.05-IKB-7-20-16		TP63		transcription regulator		0.831		0.151	0.531	2.38E-02	BAD,CDK1,REL,VIM
IPA-Combined-Data-Imput-02-IIvsI-1.2-0.05-IKB-7-20-16		12(S)-hydroxyeicosatetraenoic acid		chemical - endogenous non-mammalian						2.39E-02	RB1
IPA-Combined-Data-Imput-02-IIvsI-1.2-0.05-IKB-7-20-16		ACTA2		other						2.39E-02	VIM
IPA-Combined-Data-Imput-02-IIvsI-1.2-0.05-IKB-7-20-16		ACTG1		other						2.39E-02	CALD1
IPA-Combined-Data-Imput-02-IIvsI-1.2-0.05-IKB-7-20-16		CCDC80		other						2.39E-02	BCLAF1
IPA-Combined-Data-Imput-02-IIvsI-1.2-0.05-IKB-7-20-16		CGP 42112		chemical reagent						2.39E-02	MAPT
IPA-Combined-Data-Imput-02-IIvsI-1.2-0.05-IKB-7-20-16		CSNK2A1		kinase						2.39E-02	VIM
IPA-Combined-Data-Imput-02-IIvsI-1.2-0.05-IKB-7-20-16		CXCR1		g-protein coupled receptor						2.39E-02	BAD
IPA-Combined-Data-Imput-02-IIvsI-1.2-0.05-IKB-7-20-16		Cyclin A		group						2.39E-02	CDK1
IPA-Combined-Data-Imput-02-IIvsI-1.2-0.05-IKB-7-20-16		HSPA8		enzyme						2.39E-02	MAPT
IPA-Combined-Data-Imput-02-IIvsI-1.2-0.05-IKB-7-20-16		KDM6A		enzyme						2.39E-02	CRIP2
IPA-Combined-Data-Imput-02-IIvsI-1.2-0.05-IKB-7-20-16		L1CAM		other						2.39E-02	STMN2
IPA-Combined-Data-Imput-02-IIvsI-1.2-0.05-IKB-7-20-16		MEDAG		other						2.39E-02	LIPE
IPA-Combined-Data-Imput-02-IIvsI-1.2-0.05-IKB-7-20-16		NUP155		transporter						2.39E-02	CACNA1C
IPA-Combined-Data-Imput-02-IIvsI-1.2-0.05-IKB-7-20-16		PCBP2		other						2.39E-02	HNRNPD
[truncated: 930 more rows]

## Sheet: Supplementary Table S7
Supplementary Table S7: IPA core analysis of the phosphoproteome and kinome combined data sets (iTRAQ LC MS/MS and STK PamChip®) obtained for grade III versus I meningioma.
[truncated: 2,984 more rows]

[truncated: 2 more sheets: Supplementary Table S8, Supplementary Table S9]
